# Supplementary material for: Urinary proteomics investigations into contrast-induced acute kidney injury
Source: PLoS One. 2021 Oct 20;16(10):e0258736. doi: 10.1371/journal.pone.0258736 (PMC8528309; doi:10.1371/journal.pone.0258736)
Supplement: S1 Table — List of detected proteins. (XLSX) [file pone.0258736.s001.xlsx]

## Sheet: Identified proteins
T: Protein IDs	T: Majority protein IDs	LFQ intensity after-control-1	LFQ intensity after-control-2	LFQ intensity after-control-3	LFQ intensity after-test-1	LFQ intensity after-test-2	LFQ intensity after-test-3	LFQ intensity after-control-1	LFQ intensity after-control-2	LFQ intensity after-control-3	LFQ intensity after-test-1	LFQ intensity after-test-2	LFQ intensity after-test-3	Ratio	C: Student's T-test Significant after-control_after-test	N: Peptides	N: Razor + unique peptides	N: Unique peptides	N: Sequence coverage [%]	N: Unique + razor sequence coverage [%]	N: Unique sequence coverage [%]	N: Q-value	N: Score	N: Intensity	N: MS/MS count	N: -Log Student's T-test p-value after-control_after-test	N: Student's T-test q-value after-control_after-test	N: Student's T-test Difference after-control_after-test	N: Student's T-test Test statistic after-control_after-test
sp|A0A075B6H9|LV469_HUMAN	sp|A0A075B6H9|LV469_HUMAN	-	-	-	-	-	-	#VALUE!	#VALUE!	#VALUE!	#VALUE!	#VALUE!	#VALUE!	#VALUE!		1	1	1	8.4	8.4	8.4	0	3.9946	179400000	5	-4.34294e-08	0	0	0
sp|A0A075B6I0|LV861_HUMAN	sp|A0A075B6I0|LV861_HUMAN	-	-	8.80307	9.39373	9.39414	9.51805	#VALUE!	#VALUE!	6.35433e+08	2.47588e+09	2.47822e+09	3.29648e+09	#VALUE!		2	2	2	14.8	14.8	14.8	0	3.2662	18998000000	11	0	1	-0.632233	0
tr|A0A1W2PQ80|A0A1W2PQ80_HUMAN;sp|A0A075B6I4|LVX54_HUMAN	tr|A0A1W2PQ80|A0A1W2PQ80_HUMAN;sp|A0A075B6I4|LVX54_HUMAN	-	7.81621	7.79741	-	-	-	#VALUE!	6.54953e+07	6.27206e+07	#VALUE!	#VALUE!	#VALUE!	#VALUE!		1	1	1	9.4	9.4	9.4	0	3.049	383760000	3	0	1	-	0
sp|A0A075B6I9|LV746_HUMAN;sp|P04211|LV743_HUMAN	sp|A0A075B6I9|LV746_HUMAN;sp|P04211|LV743_HUMAN	8.75878	8.66139	8.67749	9.09916	9.0952	9.07595	5.73826e+08	4.58553e+08	4.75872e+08	1.25649e+09	1.24509e+09	1.1911e+09		+	3	3	3	21.4	21.4	21.4	0	3.9633	8881600000	29	3.6435	0.00163859	-0.390885	-12.6159
sp|A0A075B6J9|LV218_HUMAN	sp|A0A075B6J9|LV218_HUMAN	8.85961	8.95446	8.76685	8.85745	8.9538	8.88631	7.23786e+08	9.00451e+08	5.84588e+08	7.20195e+08	8.99083e+08	7.6968e+08	1.08155		4	3	2	24.6	24.6	24.6	0	10.529	6896600000	35	0.251912	0.883087	-0.0388832	-0.635109
sp|A0A075B6K0|LV316_HUMAN	sp|A0A075B6K0|LV316_HUMAN	-	-	-	-	-	-	#VALUE!	#VALUE!	#VALUE!	#VALUE!	#VALUE!	#VALUE!	#VALUE!		3	1	1	18.3	8.7	8.7	0.0039277	2.0114	755800000	2	-4.34294e-08	0	0	0
sp|A0A075B6K5|LV39_HUMAN;sp|A0A075B6K2|LV312_HUMAN	sp|A0A075B6K5|LV39_HUMAN	8.99274	8.95169	8.91408	9.19022	9.19849	9.28096	9.83422e+08	8.94726e+08	8.20503e+08	1.5496e+09	1.57939e+09	1.90968e+09	1.86711	+	6	6	3	49.6	49.6	26.1	0	94.441	12215000000	72	2.73771	0.00701731	-0.270389	-7.3452
sp|P01615|KVD28_HUMAN;sp|A0A075B6P5|KV228_HUMAN	sp|P01615|KVD28_HUMAN;sp|A0A075B6P5|KV228_HUMAN	8.17214	8.34741	8.19623	8.57029	8.54607	8.41466	1.48641e+08	2.22541e+08	1.57119e+08	3.71783e+08	3.51617e+08	2.59812e+08	1.86108	+	4	3	2	45.8	35	29.2	0	18.85	2335400000	42	1.68747	0.0473427	-0.271747	-3.71653
sp|A0A075B6S2|KVD29_HUMAN;sp|A0A0A0MRZ7|KVD26_HUMAN	sp|A0A075B6S2|KVD29_HUMAN	-	-	7.57786	-	-	-	#VALUE!	#VALUE!	3.78321e+07	#VALUE!	#VALUE!	#VALUE!	#VALUE!		5	1	1	45.8	12.5	12.5	0	3.525	297050000	4	0	1	-	0
sp|A0A075B6S5|KV127_HUMAN;sp|A0A0C4DH67|KV108_HUMAN;sp|A0A0C4DH69|KV109_HUMAN	sp|A0A075B6S5|KV127_HUMAN;sp|A0A0C4DH67|KV108_HUMAN;sp|A0A0C4DH69|KV109_HUMAN	-	8.07624	7.9787	8.10694	8.39229	8.39955	#VALUE!	1.1919e+08	9.52138e+07	1.2792e+08	2.46769e+08	2.50929e+08	#VALUE!		2	2	2	38.5	38.5	38.5	0	24.325	1761400000	34	0.897632	0.235254	-0.272124	-2.09987
sp|A0A087WSY6|KVD15_HUMAN	sp|A0A087WSY6|KVD15_HUMAN	-	-	-	-	-	-	#VALUE!	#VALUE!	#VALUE!	#VALUE!	#VALUE!	#VALUE!	#VALUE!		4	1	1	32.2	7.8	7.8	0.0039246	1.9978	2350700000	26	-4.34294e-08	0	0	0
tr|A0A087X0Q4|A0A087X0Q4_HUMAN;sp|P01614|KVD40_HUMAN;sp|A0A087WW87|KV240_HUMAN	tr|A0A087X0Q4|A0A087X0Q4_HUMAN;sp|P01614|KVD40_HUMAN;sp|A0A087WW87|KV240_HUMAN	-	-	-	-	-	-	#VALUE!	#VALUE!	#VALUE!	#VALUE!	#VALUE!	#VALUE!	#VALUE!		3	1	1	32.7	13.5	13.5	0.0031746	2.1297	0	1	-4.34294e-08	0	0	0
sp|A0A0A0MS15|HV349_HUMAN	sp|A0A0A0MS15|HV349_HUMAN	8.36399	8.47896	8.4765	8.895	8.92258	8.96782	2.31201e+08	3.01273e+08	2.99571e+08	7.85236e+08	8.3672e+08	9.28581e+08	3.06538	+	3	3	2	27.7	27.7	18.5	0	18.321	5189400000	22	3.44817	0.00226294	-0.488651	-11.2445
sp|A0A0A0MT36|KVD21_HUMAN;sp|A0A0C4DH24|KV621_HUMAN;tr|A0A0C4DH26|A0A0C4DH26_HUMAN	sp|A0A0A0MT36|KVD21_HUMAN;sp|A0A0C4DH24|KV621_HUMAN;tr|A0A0C4DH26|A0A0C4DH26_HUMAN	-	-	-	-	-	-	#VALUE!	#VALUE!	#VALUE!	#VALUE!	#VALUE!	#VALUE!	#VALUE!		2	2	2	23.7	23.7	23.7	0	7.4776	684380000	14	-4.34294e-08	0	0	0
sp|A0A0B4J1X5|HV374_HUMAN;sp|P01767|HV353_HUMAN;sp|A0A0C4DH42|HV366_HUMAN;tr|A0A075B7E8|A0A075B7E8_HUMAN;sp|P0DP02|HVC33_HUMAN;sp|P01772|HV333_HUMAN	sp|A0A0B4J1X5|HV374_HUMAN	8.9759	8.99169	9.01783	9.51901	9.34674	9.47776	9.46019e+08	9.81047e+08	1.04191e+09	3.30377e+09	2.22198e+09	3.00442e+09	2.8731	+	3	3	2	28.2	28.2	18.8	0	15.133	14628000000	32	2.97571	0.00467357	-0.452702	-8.48537
sp|A0A0B4J1Y9|HV372_HUMAN	sp|A0A0B4J1Y9|HV372_HUMAN	8.59801	8.47886	8.49801	8.71111	8.6883	-	3.96287e+08	3.01203e+08	3.14782e+08	5.14174e+08	4.87865e+08	#VALUE!	#VALUE!		2	2	1	15.1	15.1	9.2	0	7.2679	4419300000	24	1.43676	0.0777826	-0.174747	-3.60705
sp|P0DP09|KV113_HUMAN;sp|A0A0B4J2D9|KVD13_HUMAN	sp|P0DP09|KV113_HUMAN;sp|A0A0B4J2D9|KVD13_HUMAN	7.86149	7.88988	7.92686	7.85652	-	7.90244	7.26926e+07	7.76033e+07	8.45006e+07	7.18654e+07	#VALUE!	7.98804e+07	#VALUE!		2	2	2	26.5	26.5	26.5	0	25.067	733840000	18	0.163206	1	0.013262	0.444578
sp|A0A0C4DH25|KVD20_HUMAN	sp|A0A0C4DH25|KVD20_HUMAN	-	-	-	-	-	-	#VALUE!	#VALUE!	#VALUE!	#VALUE!	#VALUE!	#VALUE!	#VALUE!		3	1	1	27.6	7.8	7.8	0.0098187	1.7213	12378000000	23	-4.34294e-08	0	0	0
sp|A0A0C4DH31|HV118_HUMAN	sp|A0A0C4DH31|HV118_HUMAN	8.37532	-	8.43401	8.77298	8.84582	8.8329	2.37312e+08		2.7165e+08	5.92898e+08	7.01165e+08	6.80613e+08	2.58654	+	2	2	1	23.9	23.9	14.5	0	22.917	3115200000	18	2.83533	0.00591213	-0.412572	-11.366
sp|A0A0C4DH38|HV551_HUMAN	sp|A0A0C4DH38|HV551_HUMAN	8.29157	8.21951	8.36126	8.70382	8.76935	8.70642	1.95691e+08	1.65772e+08	2.29752e+08	5.05615e+08	5.87963e+08	5.08651e+08	2.71006	+	4	4	2	47	47	26.5	0	41.368	2823100000	32	3.15249	0.00360982	-0.435754	-9.43405
sp|P01825|HV459_HUMAN;sp|P0DP08|HVD82_HUMAN;sp|P0DP06|HVD34_HUMAN;sp|A0A0C4DH41|HV461_HUMAN;sp|P06331|HV434_HUMAN;sp|P01824|HV439_HUMAN;tr|A0A0J9YWU9|A0A0J9YWU9_HUMAN;tr|A0A087WW49|A0A087WW49_HUMAN;sp|A0A075B6R2|HV404_HUMAN;sp|P0DP07|HV431_HUMAN	sp|P01825|HV459_HUMAN;sp|P0DP08|HVD82_HUMAN;sp|P0DP06|HVD34_HUMAN;sp|A0A0C4DH41|HV461_HUMAN;sp|P06331|HV434_HUMAN;sp|P01824|HV439_HUMAN;tr|A0A0J9YWU9|A0A0J9YWU9_HUMAN;tr|A0A087WW49|A0A087WW49_HUMAN;sp|A0A075B6R2|HV404_HUMAN;sp|P0DP07|HV431_HUMAN	8.76215	8.84669	8.73862	8.81983	9.0613	9.00363	5.78296e+08	7.02571e+08	5.47797e+08	6.60435e+08	1.1516e+09	1.00839e+09	1.54234		2	2	1	21.6	21.6	7.8	0	17.305	9258900000	36	1.05377	0.167785	-0.179101	-2.24273
tr|A0A075B6R9|A0A075B6R9_HUMAN;sp|A0A0C4DH68|KV224_HUMAN	tr|A0A075B6R9|A0A075B6R9_HUMAN;sp|A0A0C4DH68|KV224_HUMAN	-	8.59834	8.56788	8.99812	8.95181	8.78706	#VALUE!	3.96588e+08	3.69726e+08	9.9568e+08	8.94973e+08	6.12435e+08	#VALUE!		3	2	2	33.3	27.5	27.5	0	18.979	4801000000	12	1.53689	0.0633106	-0.329217	-3.94461
sp|A0A0C4DH72|KV106_HUMAN;sp|P04432|KVD39_HUMAN;sp|P01611|KVD12_HUMAN;sp|P01597|KV139_HUMAN;sp|A0A0C4DH73|KV112_HUMAN	sp|A0A0C4DH72|KV106_HUMAN	8.29343	8.3816	8.35795	8.59207	8.57691	8.56257	1.96531e+08	2.40769e+08	2.28008e+08	3.90904e+08	3.77494e+08	3.65233e+08	1.70392	+	3	3	1	23.9	23.9	13.7	0	24.71	3843700000	85	2.96063	0.00481646	-0.232851	-8.40866
sp|A0A1B0GUA5|SIM32_HUMAN	sp|A0A1B0GUA5|SIM32_HUMAN	-	-	-	-	-	-	#VALUE!	#VALUE!	#VALUE!	#VALUE!	#VALUE!	#VALUE!	#VALUE!		1	1	1	12.6	12.6	12.6	0	2.7595	264010000	5	-4.34294e-08	0	0	0
sp|A0M8Q6|IGLC7_HUMAN	sp|A0M8Q6|IGLC7_HUMAN	8.80131	8.74046	8.58197	8.29596	8.23213	8.29323	6.32863e+08	5.50123e+08	3.81918e+08	1.97679e+08	1.70659e+08	1.9644e+08	0.360903	+	4	2	1	49.1	17	9.4	0	10.408	3195200000	20	2.49574	0.0104882	0.43414	6.32709
sp|A2NJV5|KV229_HUMAN	sp|A2NJV5|KV229_HUMAN	10.1359	10.1797	10.1241	10.3445	10.2739	10.2937	1.36741e+10	1.51252e+10	1.33076e+10	2.21055e+10	1.87888e+10	1.96653e+10	1.43823	+	5	5	1	45.8	45.8	12.5	0	39.076	162190000000	71	2.3678	0.0131784	-0.157506	-5.83942
sp|A4D0S4-3|LAMB4_HUMAN;sp|A4D0S4|LAMB4_HUMAN;tr|C9JMJ0|C9JMJ0_HUMAN;sp|A4D0S4-2|LAMB4_HUMAN	sp|A4D0S4-3|LAMB4_HUMAN;sp|A4D0S4|LAMB4_HUMAN;tr|C9JMJ0|C9JMJ0_HUMAN;sp|A4D0S4-2|LAMB4_HUMAN	-	-	-	-	-	-	#VALUE!	#VALUE!	#VALUE!	#VALUE!	#VALUE!	#VALUE!	#VALUE!		2	2	2	2.4	2.4	2.4	0.0097451	1.6791	1126800000	2	-4.34294e-08	0	0	0
sp|A6NI73-4|LIRA5_HUMAN;sp|A6NI73-3|LIRA5_HUMAN;sp|A6NI73-2|LIRA5_HUMAN;sp|A6NI73|LIRA5_HUMAN	sp|A6NI73-4|LIRA5_HUMAN;sp|A6NI73-3|LIRA5_HUMAN;sp|A6NI73-2|LIRA5_HUMAN;sp|A6NI73|LIRA5_HUMAN	7.96243	7.99386	-	-	-	-	9.17128e+07	9.85962e+07	#VALUE!	#VALUE!	#VALUE!	#VALUE!	#VALUE!		4	4	4	19.8	19.8	19.8	0	10.41	899320000	18	0	1	-	0
sp|A6NL88|SHSA7_HUMAN	sp|A6NL88|SHSA7_HUMAN	-	-	-	-	-	-	#VALUE!	#VALUE!	#VALUE!	#VALUE!	#VALUE!	#VALUE!	#VALUE!		1	1	1	2.4	2.4	2.4	0	4.196	75388000	4	-4.34294e-08	0	0	0
sp|A8K2U0|A2ML1_HUMAN;tr|H0YGG5|H0YGG5_HUMAN;sp|A8K2U0-2|A2ML1_HUMAN;tr|H0YH14|H0YH14_HUMAN;tr|F5GXP1|F5GXP1_HUMAN	sp|A8K2U0|A2ML1_HUMAN;tr|H0YGG5|H0YGG5_HUMAN	8.52401	8.49168	8.49372	9.04135	9.00204	9.0553	3.34203e+08	3.10227e+08	3.11688e+08	1.09989e+09	1.00471e+09	1.1358e+09	3.38912	+	21	21	21	16.7	16.7	16.7	0	61.191	4892500000	67	5.00081	0.000416182	-0.529759	-27.7846
sp|A8K979-2|ERI2_HUMAN;sp|A8K979|ERI2_HUMAN	sp|A8K979-2|ERI2_HUMAN;sp|A8K979|ERI2_HUMAN	-	-	-	-	-	-	#VALUE!	#VALUE!	#VALUE!	#VALUE!	#VALUE!	#VALUE!	#VALUE!		1	1	1	3.2	3.2	3.2	0.0024058	2.2438	3257000000	6	-4.34294e-08	0	0	0
tr|Q5T7C4|Q5T7C4_HUMAN;sp|B2RPK0|HGB1A_HUMAN;sp|P09429|HMGB1_HUMAN;sp|P23497|SP100_HUMAN	tr|Q5T7C4|Q5T7C4_HUMAN;sp|B2RPK0|HGB1A_HUMAN;sp|P09429|HMGB1_HUMAN;sp|P23497|SP100_HUMAN	-	-	-	-	-	-	#VALUE!	#VALUE!	#VALUE!	#VALUE!	#VALUE!	#VALUE!	#VALUE!		2	2	2	13.3	13.3	13.3	0	19.649	331330000	8	-4.34294e-08	0	0	0
tr|A0A0B4J231|A0A0B4J231_HUMAN;sp|B9A064|IGLL5_HUMAN;sp|P0CG04|IGLC1_HUMAN	tr|A0A0B4J231|A0A0B4J231_HUMAN;sp|B9A064|IGLL5_HUMAN;sp|P0CG04|IGLC1_HUMAN	10.8538	10.8189	10.7886	11.2347	11.254	11.2803	7.14167e+10	6.59022e+10	6.14611e+10	1.71672e+11	1.79473e+11	1.90678e+11	2.72574	+	7	7	3	44.2	44.2	17.2	0	310.04	1041600000000	666	4.33995	0.000664247	-0.435882	-18.946
sp|O00115|DNS2A_HUMAN;sp|O00115-2|DNS2A_HUMAN;tr|K7ENE5|K7ENE5_HUMAN	sp|O00115|DNS2A_HUMAN;sp|O00115-2|DNS2A_HUMAN	8.03455	-	7.90353	7.937	7.9354	7.96314	1.0828e+08	#VALUE!	8.00811e+07	8.64968e+07	8.61787e+07	9.18629e+07	#VALUE!		3	3	3	7.8	7.8	7.8	0	10.592	784620000	6	0.175934	1	0.0238636	0.4755
sp|Q6DKI2|LEG9C_HUMAN;sp|O00182-3|LEG9_HUMAN;sp|Q3B8N2|LEG9B_HUMAN;sp|Q3B8N2-2|LEG9B_HUMAN;sp|O00182|LEG9_HUMAN;sp|O00182-6|LEG9_HUMAN;sp|O00182-2|LEG9_HUMAN;tr|J3KSY2|J3KSY2_HUMAN;tr|J3QR96|J3QR96_HUMAN;sp|O00182-4|LEG9_HUMAN;sp|O00182-5|LEG9_HUMAN;tr|J3KT17|J3KT17_HUMAN;tr|J3KS82|J3KS82_HUMAN;tr|J3QSH0|J3QSH0_HUMAN;tr|J3KSV0|J3KSV0_HUMAN;tr|K7EPS0|K7EPS0_HUMAN;tr|J3QRN8|J3QRN8_HUMAN	sp|Q6DKI2|LEG9C_HUMAN;sp|O00182-3|LEG9_HUMAN;sp|Q3B8N2|LEG9B_HUMAN;sp|Q3B8N2-2|LEG9B_HUMAN;sp|O00182|LEG9_HUMAN;sp|O00182-6|LEG9_HUMAN;sp|O00182-2|LEG9_HUMAN;tr|J3KSY2|J3KSY2_HUMAN;tr|J3QR96|J3QR96_HUMAN;sp|O00182-4|LEG9_HUMAN;sp|O00182-5|LEG9_HUMAN;tr|J3KT17|J3KT17_HUMAN;tr|J3KS82|J3KS82_HUMAN;tr|J3QSH0|J3QSH0_HUMAN;tr|J3KSV0|J3KSV0_HUMAN;tr|K7EPS0|K7EPS0_HUMAN;tr|J3QRN8|J3QRN8_HUMAN	8.40071	8.58452	-	8.29055	-	-	2.516e+08	3.84167e+08	#VALUE!	1.95232e+08	#VALUE!	#VALUE!	#VALUE!		2	2	2	7.9	7.9	7.9	0	13.394	1965300000	10	0	1	0.202071	0
sp|O00187-2|MASP2_HUMAN;sp|O00187|MASP2_HUMAN	sp|O00187-2|MASP2_HUMAN;sp|O00187|MASP2_HUMAN	10.1126	10.1334	10.1647	10.0115	10.0393	10.0321	1.29599e+10	1.35957e+10	1.46117e+10	1.02683e+10	1.09471e+10	1.07671e+10	0.776895	+	8	8	8	53	53	53	0	135.64	117420000000	624	2.4962	0.0105129	0.109314	6.32893
sp|O00241|SIRB1_HUMAN;tr|H3BRP9|H3BRP9_HUMAN;tr|H3BV43|H3BV43_HUMAN;tr|H3BML4|H3BML4_HUMAN;tr|H9KV29|H9KV29_HUMAN;sp|O00241-2|SIRB1_HUMAN;tr|H3BUW0|H3BUW0_HUMAN	sp|O00241|SIRB1_HUMAN	8.95557	9.05335	8.99393	8.92216	8.88884	8.84919	9.02755e+08	1.13071e+09	9.86121e+08	8.35911e+08	7.74177e+08	7.06627e+08	0.76723		13	10	9	39.4	32.7	29.4	0	130.72	10460000000	122	1.49337	0.0693535	0.114221	3.2256
tr|E5RGN3|E5RGN3_HUMAN;sp|O00244|ATOX1_HUMAN;tr|E5RIM7|E5RIM7_HUMAN	tr|E5RGN3|E5RGN3_HUMAN;sp|O00244|ATOX1_HUMAN;tr|E5RIM7|E5RIM7_HUMAN	7.83607	8.01565	8.00303	8.1941	8.35126	8.28017	6.85599e+07	1.03669e+08	1.007e+08	1.56351e+08	2.24523e+08	1.90621e+08	2.09393	+	2	2	2	44.1	44.1	44.1	0	18.113	1173400000	24	1.93145	0.029474	-0.323589	-4.39797
sp|O00299|CLIC1_HUMAN	sp|O00299|CLIC1_HUMAN	7.63129	7.72405	7.61187	-	-	7.64836	4.27848e+07	5.29724e+07	4.09138e+07	#VALUE!	#VALUE!	4.45e+07	#VALUE!		4	4	4	20.7	20.7	20.7	0	7.1834	415460000	8	0	1	0.00737937	0
sp|O00322|UPK1A_HUMAN;sp|O00322-2|UPK1A_HUMAN	sp|O00322|UPK1A_HUMAN;sp|O00322-2|UPK1A_HUMAN	-	-	-	-	-	-	#VALUE!	#VALUE!	#VALUE!	#VALUE!	#VALUE!	#VALUE!	#VALUE!		1	1	1	4.7	4.7	4.7	0.0039401	2.0382	201890000	4	-4.34294e-08	0	0	0
tr|B7Z3L6|B7Z3L6_HUMAN;sp|O00337|S28A1_HUMAN	tr|B7Z3L6|B7Z3L6_HUMAN;sp|O00337|S28A1_HUMAN	8.21582	8.22814	8.34745	-	7.98596	7.92813	1.64369e+08	1.69099e+08	2.22561e+08		9.68189e+07	8.47481e+07	0.489813	+	1	1	1	4.1	4.1	4.1	0	11.523	1596500000	34	1.87338	0.0332545	0.306759	5.26038
sp|O00391|QSOX1_HUMAN;sp|O00391-2|QSOX1_HUMAN;tr|A8MXT8|A8MXT8_HUMAN	sp|O00391|QSOX1_HUMAN;sp|O00391-2|QSOX1_HUMAN	9.29791	9.30333	9.28366	9.0177	9.02325	9.11002	1.98568e+09	2.01062e+09	1.92159e+09	1.0416e+09	1.05499e+09	1.28831e+09	0.571978	+	17	17	17	29.7	29.7	29.7	0	178.38	17943000000	188	2.8847	0.00539058	0.244644	8.03178
sp|O00410-2|IPO5_HUMAN;sp|O00410|IPO5_HUMAN;tr|H0Y8C6|H0Y8C6_HUMAN;sp|O00410-3|IPO5_HUMAN	sp|O00410-2|IPO5_HUMAN;sp|O00410|IPO5_HUMAN;tr|H0Y8C6|H0Y8C6_HUMAN;sp|O00410-3|IPO5_HUMAN	-	-	-	-	-	-	#VALUE!	#VALUE!	#VALUE!	#VALUE!	#VALUE!	#VALUE!	#VALUE!		2	2	2	3.8	3.8	3.8	0	19.178	102350000	5	-4.34294e-08	0	0	0
tr|F8W785|F8W785_HUMAN;sp|O00461|GOLI4_HUMAN	tr|F8W785|F8W785_HUMAN;sp|O00461|GOLI4_HUMAN	-	-	-	-	-	-	#VALUE!	#VALUE!	#VALUE!	#VALUE!	#VALUE!	#VALUE!	#VALUE!		1	1	1	1.9	1.9	1.9	0	3.3522	0	3	-4.34294e-08	0	0	0
sp|O00462|MANBA_HUMAN;tr|A0A2R8Y524|A0A2R8Y524_HUMAN;tr|A0A2R8YEC9|A0A2R8YEC9_HUMAN;tr|E9PFW2|E9PFW2_HUMAN;tr|A0A2R8YCE9|A0A2R8YCE9_HUMAN;tr|A0A2R8Y4U7|A0A2R8Y4U7_HUMAN;tr|A0A2R8Y7A0|A0A2R8Y7A0_HUMAN;tr|A0A2R8Y7A7|A0A2R8Y7A7_HUMAN;tr|A0A2R8Y211|A0A2R8Y211_HUMAN;tr|A0A2R8YE79|A0A2R8YE79_HUMAN	sp|O00462|MANBA_HUMAN;tr|A0A2R8Y524|A0A2R8Y524_HUMAN;tr|A0A2R8YEC9|A0A2R8YEC9_HUMAN;tr|E9PFW2|E9PFW2_HUMAN;tr|A0A2R8YCE9|A0A2R8YCE9_HUMAN;tr|A0A2R8Y4U7|A0A2R8Y4U7_HUMAN	7.80845	7.80227	7.77856	-	-	-	6.43354e+07	6.34264e+07	6.00565e+07	#VALUE!	#VALUE!	#VALUE!	#VALUE!		4	4	4	6.1	6.1	6.1	0	6.2855	323650000	6	0	1	-	0
tr|A0A494C0G5|A0A494C0G5_HUMAN;sp|O00468-6|AGRIN_HUMAN;sp|O00468-3|AGRIN_HUMAN;tr|A0A087X208|A0A087X208_HUMAN;tr|A0A494C1I6|A0A494C1I6_HUMAN;sp|O00468-2|AGRIN_HUMAN;sp|O00468-5|AGRIN_HUMAN;sp|O00468-4|AGRIN_HUMAN;sp|O00468-7|AGRIN_HUMAN;sp|O00468|AGRIN_HUMAN	tr|A0A494C0G5|A0A494C0G5_HUMAN;sp|O00468-6|AGRIN_HUMAN;sp|O00468-3|AGRIN_HUMAN;tr|A0A087X208|A0A087X208_HUMAN;tr|A0A494C1I6|A0A494C1I6_HUMAN;sp|O00468-2|AGRIN_HUMAN;sp|O00468-5|AGRIN_HUMAN;sp|O00468-4|AGRIN_HUMAN;sp|O00468-7|AGRIN_HUMAN;sp|O00468|AGRIN_HUMAN	9.24529	9.23681	9.26038	9.26248	9.14251	9.23358	1.7591e+09	1.72508e+09	1.82129e+09	1.83012e+09	1.38839e+09	1.7123e+09	0.929381		26	26	26	18.8	18.8	18.8	0	143.04	15617000000	197	0.398127	0.653211	0.0346394	0.941343
sp|O00479|HMGN4_HUMAN	sp|O00479|HMGN4_HUMAN	-	-	-	-	-	-	#VALUE!	#VALUE!	#VALUE!	#VALUE!	#VALUE!	#VALUE!	#VALUE!		1	1	1	10	10	10	0.0097233	1.6583	35887000	1	-4.34294e-08	0	0	0
sp|O00499-9|BIN1_HUMAN;sp|O00499-10|BIN1_HUMAN;sp|O00499-7|BIN1_HUMAN;sp|O00499-8|BIN1_HUMAN;sp|O00499-4|BIN1_HUMAN;sp|O00499-6|BIN1_HUMAN;sp|O00499-11|BIN1_HUMAN;sp|O00499-3|BIN1_HUMAN;sp|O00499-2|BIN1_HUMAN;sp|O00499-5|BIN1_HUMAN;sp|O00499|BIN1_HUMAN	sp|O00499-9|BIN1_HUMAN;sp|O00499-10|BIN1_HUMAN;sp|O00499-7|BIN1_HUMAN;sp|O00499-8|BIN1_HUMAN;sp|O00499-4|BIN1_HUMAN;sp|O00499-6|BIN1_HUMAN;sp|O00499-11|BIN1_HUMAN;sp|O00499-3|BIN1_HUMAN;sp|O00499-2|BIN1_HUMAN;sp|O00499-5|BIN1_HUMAN;sp|O00499|BIN1_HUMAN	-	-	-	-	-	-	#VALUE!	#VALUE!	#VALUE!	#VALUE!	#VALUE!	#VALUE!	#VALUE!		1	1	1	4.4	4.4	4.4	0	3.4443	424860000	9	-4.34294e-08	0	0	0
sp|O00526|UPK2_HUMAN	sp|O00526|UPK2_HUMAN	-	-	-	-	-	-	#VALUE!	#VALUE!	#VALUE!	#VALUE!	#VALUE!	#VALUE!	#VALUE!		1	1	1	7.6	7.6	7.6	0	3.3021	232710000	6	-4.34294e-08	0	0	0
sp|O00533|NCHL1_HUMAN;sp|O00533-2|NCHL1_HUMAN;tr|A0A087X0M8|A0A087X0M8_HUMAN;tr|C9JH37|C9JH37_HUMAN;tr|C9JW79|C9JW79_HUMAN;tr|C9J905|C9J905_HUMAN;tr|C9JEY3|C9JEY3_HUMAN	sp|O00533|NCHL1_HUMAN;sp|O00533-2|NCHL1_HUMAN;tr|A0A087X0M8|A0A087X0M8_HUMAN	8.4844	8.54129	8.54389	7.91876	7.73713	7.92235	3.0507e+08	3.47768e+08	3.49857e+08	8.29392e+07	5.45921e+07	8.36277e+07	0.220565	+	15	15	15	17.9	17.9	17.9	0	31.485	2723800000	45	3.30749	0.00276267	0.663781	10.3459
sp|O00560-3|SDCB1_HUMAN;sp|O00560|SDCB1_HUMAN;tr|B4DHN5|B4DHN5_HUMAN;tr|E9PBU7|E9PBU7_HUMAN;sp|O00560-2|SDCB1_HUMAN;tr|G5EA09|G5EA09_HUMAN	sp|O00560-3|SDCB1_HUMAN;sp|O00560|SDCB1_HUMAN;tr|B4DHN5|B4DHN5_HUMAN;tr|E9PBU7|E9PBU7_HUMAN;sp|O00560-2|SDCB1_HUMAN;tr|G5EA09|G5EA09_HUMAN	8.42057	8.38279	8.2584	7.87673	7.80749	7.96058	2.63372e+08	2.41429e+08	1.81301e+08	7.52887e+07	6.41933e+07	9.1323e+07	0.3364	+	5	5	5	23.3	23.3	23.3	0	25.708	1849000000	34	2.69457	0.00753899	0.472319	7.15388
tr|D6RHI9|D6RHI9_HUMAN;sp|O00584|RNT2_HUMAN;tr|D6REQ6|D6REQ6_HUMAN;tr|A0A087WZM2|A0A087WZM2_HUMAN;tr|H0YAE9|H0YAE9_HUMAN;sp|O00584-2|RNT2_HUMAN;tr|A0A087WWI1|A0A087WWI1_HUMAN;tr|J3QQ64|J3QQ64_HUMAN	tr|D6RHI9|D6RHI9_HUMAN;sp|O00584|RNT2_HUMAN;tr|D6REQ6|D6REQ6_HUMAN;tr|A0A087WZM2|A0A087WZM2_HUMAN;tr|H0YAE9|H0YAE9_HUMAN	9.17316	9.06254	9.04614	9.17733	9.13707	9.23487	1.48991e+09	1.15489e+09	1.11209e+09	1.50428e+09	1.3711e+09	1.71739e+09	1.2225		10	10	10	40.7	40.7	40.7	0	226.87	12787000000	103	0.845558	0.262174	-0.0891434	-1.82103
sp|O00592-2|PODXL_HUMAN;sp|O00592|PODXL_HUMAN	sp|O00592-2|PODXL_HUMAN;sp|O00592|PODXL_HUMAN	8.8739	8.9846	8.78176	8.67887	8.64762	8.72433	7.47997e+08	9.65162e+08	6.05006e+08	4.77386e+08	4.44242e+08	5.30066e+08	0.626226		5	5	5	11.8	11.8	11.8	0	11.252	7880100000	33	1.45467	0.0749728	0.19648	3.13246
sp|O00754-2|MA2B1_HUMAN;sp|O00754|MA2B1_HUMAN;tr|M0QYZ1|M0QYZ1_HUMAN;tr|M0QZ24|M0QZ24_HUMAN	sp|O00754-2|MA2B1_HUMAN;sp|O00754|MA2B1_HUMAN	7.93924	7.89787	8.07722	7.82587	7.84218	7.67238	8.69441e+07	7.90442e+07	1.19459e+08	6.69684e+07	6.95312e+07	4.70305e+07	0.642956		4	4	4	4.9	4.9	4.9	0	8.687	659490000	13	1.17449	0.131494	0.191302	2.49796
sp|O00757|F16P2_HUMAN	sp|O00757|F16P2_HUMAN	-	-	-	-	-	-	#VALUE!	#VALUE!	#VALUE!	#VALUE!	#VALUE!	#VALUE!	#VALUE!		3	1	1	8.3	2.9	2.9	0	2.5071	749410000	1	-4.34294e-08	0	0	0
sp|O00764-3|PDXK_HUMAN;tr|F2Z2Y4|F2Z2Y4_HUMAN;sp|O00764|PDXK_HUMAN	sp|O00764-3|PDXK_HUMAN;tr|F2Z2Y4|F2Z2Y4_HUMAN;sp|O00764|PDXK_HUMAN	-	-	7.24539	-	-	-	#VALUE!	#VALUE!	1.7595e+07	#VALUE!	#VALUE!	#VALUE!	#VALUE!		2	2	2	10.9	10.9	10.9	0	5.4787	65577000	1	0	1	-	0
sp|O14498|ISLR_HUMAN;tr|H0YL90|H0YL90_HUMAN;tr|H0YN67|H0YN67_HUMAN	sp|O14498|ISLR_HUMAN;tr|H0YL90|H0YL90_HUMAN;tr|H0YN67|H0YN67_HUMAN	8.74634	8.75365	8.74759	8.71146	8.6494	8.68723	5.57622e+08	5.67087e+08	5.59229e+08	5.14588e+08	4.46067e+08	4.86665e+08	0.859485	+	7	7	7	25	25	25	0	22.429	5824400000	72	1.66368	0.0494151	0.0664968	3.65408
sp|O14594|NCAN_HUMAN	sp|O14594|NCAN_HUMAN	-	-	-	-	-	-	#VALUE!	#VALUE!	#VALUE!	#VALUE!	#VALUE!	#VALUE!	#VALUE!		2	2	2	1.5	1.5	1.5	0.0090978	1.7393	1162600000	9	-4.34294e-08	0	0	0
sp|O14745|NHRF1_HUMAN;tr|J3QRP6|J3QRP6_HUMAN;sp|O14745-2|NHRF1_HUMAN	sp|O14745|NHRF1_HUMAN;tr|J3QRP6|J3QRP6_HUMAN	7.89596	7.99439	7.8423	7.91505	-	-	7.86973e+07	9.87166e+07	6.95505e+07	8.22337e+07	#VALUE!	#VALUE!	#VALUE!		6	6	6	19.8	19.8	19.8	0	16.892	1036900000	16	0	1	-0.00416136	0
sp|O14773|TPP1_HUMAN;sp|O14773-2|TPP1_HUMAN;tr|A0A2R8Y7U1|A0A2R8Y7U1_HUMAN;tr|A0A2R8YGD1|A0A2R8YGD1_HUMAN;tr|A0A2R8YD45|A0A2R8YD45_HUMAN;tr|A0A2R8Y7I4|A0A2R8Y7I4_HUMAN;tr|A0A2R8YD72|A0A2R8YD72_HUMAN;tr|A0A2R8YDY1|A0A2R8YDY1_HUMAN;tr|A0A2R8YE64|A0A2R8YE64_HUMAN;tr|E7EV34|E7EV34_HUMAN	sp|O14773|TPP1_HUMAN;sp|O14773-2|TPP1_HUMAN;tr|A0A2R8Y7U1|A0A2R8Y7U1_HUMAN;tr|A0A2R8YGD1|A0A2R8YGD1_HUMAN;tr|A0A2R8YD45|A0A2R8YD45_HUMAN	9.31748	9.31647	9.2874	9.23875	9.22042	9.26961	2.07721e+09	2.07238e+09	1.93821e+09	1.73281e+09	1.66119e+09	1.86042e+09	0.863106	+	9	9	9	26.5	26.5	26.5	0	98.14	16707000000	107	1.67594	0.0483838	0.0641912	3.68619
sp|O14798|TR10C_HUMAN	sp|O14798|TR10C_HUMAN	-	-	-	-	-	-	#VALUE!	#VALUE!	#VALUE!	#VALUE!	#VALUE!	#VALUE!	#VALUE!		1	1	1	3.5	3.5	3.5	0	28.748	1326500000	9	-4.34294e-08	0	0	0
sp|O14818-2|PSA7_HUMAN;sp|O14818|PSA7_HUMAN;tr|H0Y586|H0Y586_HUMAN;sp|Q8TAA3-2|PSMA8_HUMAN;tr|A0A087WYS6|A0A087WYS6_HUMAN;sp|Q8TAA3-5|PSMA8_HUMAN;sp|Q8TAA3|PSMA8_HUMAN	sp|O14818-2|PSA7_HUMAN;sp|O14818|PSA7_HUMAN;tr|H0Y586|H0Y586_HUMAN;sp|Q8TAA3-2|PSMA8_HUMAN;tr|A0A087WYS6|A0A087WYS6_HUMAN;sp|Q8TAA3-5|PSMA8_HUMAN;sp|Q8TAA3|PSMA8_HUMAN	-	-	-	-	7.8958	7.82055	#VALUE!	#VALUE!	#VALUE!	#VALUE!	7.86683e+07	6.61531e+07	#VALUE!		2	2	2	14.6	14.6	14.6	0	2.8189	173690000	6	0	1	-	0
tr|D6RAS9|D6RAS9_HUMAN;sp|O14827|RGRF2_HUMAN	tr|D6RAS9|D6RAS9_HUMAN;sp|O14827|RGRF2_HUMAN	8.29539	8.31063	8.36139	8.78901	-	8.6696	1.97419e+08	2.0447e+08	2.29821e+08	6.15191e+08		4.67305e+08	2.57039	+	1	1	1	1.2	1.2	1.2	0.0098262	1.7237	2302100000	6	2.37585	0.0130621	-0.406833	-7.9122
sp|P19105|ML12A_HUMAN;sp|O14950|ML12B_HUMAN;tr|J3QRS3|J3QRS3_HUMAN;tr|J3KTJ1|J3KTJ1_HUMAN;sp|P24844-2|MYL9_HUMAN;sp|P24844|MYL9_HUMAN	sp|P19105|ML12A_HUMAN;sp|O14950|ML12B_HUMAN;tr|J3QRS3|J3QRS3_HUMAN;tr|J3KTJ1|J3KTJ1_HUMAN;sp|P24844-2|MYL9_HUMAN;sp|P24844|MYL9_HUMAN	-	-	-	-	-	-	#VALUE!	#VALUE!	#VALUE!	#VALUE!	#VALUE!	#VALUE!	#VALUE!		2	2	2	12.3	12.3	12.3	0	4.9541	203570000	7	-4.34294e-08	0	0	0
sp|O15197-3|EPHB6_HUMAN;sp|O15197|EPHB6_HUMAN;tr|A0A0G2JNH7|A0A0G2JNH7_HUMAN;tr|F8WCM8|F8WCM8_HUMAN;tr|A0A0G2JNC5|A0A0G2JNC5_HUMAN;sp|O15197-2|EPHB6_HUMAN;tr|A0A087WTE3|A0A087WTE3_HUMAN;tr|J3KQU5|J3KQU5_HUMAN	sp|O15197-3|EPHB6_HUMAN;sp|O15197|EPHB6_HUMAN;tr|A0A0G2JNH7|A0A0G2JNH7_HUMAN;tr|F8WCM8|F8WCM8_HUMAN	7.99414	7.96683	8.00462	7.77002	-	-	9.86597e+07	9.26467e+07	1.01069e+08	5.88871e+07	#VALUE!	#VALUE!	#VALUE!		5	5	5	11.7	11.7	11.7	0	11.283	709680000	16	0	1	0.21851	0
sp|O15204-2|ADEC1_HUMAN;sp|O15204|ADEC1_HUMAN	sp|O15204-2|ADEC1_HUMAN;sp|O15204|ADEC1_HUMAN	-	-	-	-	-	-	#VALUE!	#VALUE!	#VALUE!	#VALUE!	#VALUE!	#VALUE!	#VALUE!		2	2	2	7.7	7.7	7.7	0	8.9899	991030000	4	-4.34294e-08	0	0	0
sp|O15230|LAMA5_HUMAN;sp|O15230-2|LAMA5_HUMAN	sp|O15230|LAMA5_HUMAN;sp|O15230-2|LAMA5_HUMAN	8.46558	8.39113	8.29188	8.33644	8.37745	8.31359	2.92133e+08	2.4611e+08	1.9583e+08	2.1699e+08	2.38479e+08	2.05869e+08	0.900915		6	6	6	2.2	2.2	2.2	0	28.663	2970400000	35	0.30645	0.785328	0.0403668	0.752153
sp|O15240|VGF_HUMAN	sp|O15240|VGF_HUMAN	7.83246	8.35442	8.32029	7.55474	-	7.19089	6.79923e+07	2.26162e+08	2.09069e+08	3.58707e+07	#VALUE!	1.55199e+07	#VALUE!		3	3	3	5.4	5.4	5.4	0	6.748	1077700000	26	1.27505	0.107398	0.79624	3.10512
tr|C9JKZ3|C9JKZ3_HUMAN;sp|O15393|TMPS2_HUMAN;sp|O15393-2|TMPS2_HUMAN	tr|C9JKZ3|C9JKZ3_HUMAN;sp|O15393|TMPS2_HUMAN;sp|O15393-2|TMPS2_HUMAN	-	8.11391	8.04155	7.7629	-	-	#VALUE!	1.2999e+08	1.1004e+08	5.79295e+07	#VALUE!	#VALUE!	#VALUE!		3	3	3	5.5	5.5	5.5	0	3.8989	640720000	7	0	1	0.314826	0
sp|O15394-2|NCAM2_HUMAN;tr|H9KV31|H9KV31_HUMAN;sp|O15394|NCAM2_HUMAN	sp|O15394-2|NCAM2_HUMAN;tr|H9KV31|H9KV31_HUMAN;sp|O15394|NCAM2_HUMAN	-	7.50013	-	-	-	-	#VALUE!	3.16322e+07	#VALUE!	#VALUE!	#VALUE!	#VALUE!	#VALUE!		2	2	2	5.9	5.9	5.9	0	3.1391	124230000	4	0	1	-	0
tr|A0A286YFA2|A0A286YFA2_HUMAN;tr|A0A286YF22|A0A286YF22_HUMAN;tr|A0A2C9F2M7|A0A2C9F2M7_HUMAN;sp|O43175|SERA_HUMAN;tr|A0A286YFM8|A0A286YFM8_HUMAN;tr|A0A286YF78|A0A286YF78_HUMAN;tr|A0A286YFL2|A0A286YFL2_HUMAN	tr|A0A286YFA2|A0A286YFA2_HUMAN;tr|A0A286YF22|A0A286YF22_HUMAN;tr|A0A2C9F2M7|A0A2C9F2M7_HUMAN;sp|O43175|SERA_HUMAN;tr|A0A286YFM8|A0A286YFM8_HUMAN;tr|A0A286YF78|A0A286YF78_HUMAN;tr|A0A286YFL2|A0A286YFL2_HUMAN	7.16262	7.2737	-	-	-	-	1.45419e+07	1.87802e+07	#VALUE!	#VALUE!	#VALUE!	#VALUE!	#VALUE!		2	2	2	4.3	4.3	4.3	0.0061444	1.8277	39401000	3	0	1	-	0
sp|O43278|SPIT1_HUMAN;tr|H3BVD9|H3BVD9_HUMAN;sp|O43278-2|SPIT1_HUMAN;tr|H3BTQ8|H3BTQ8_HUMAN;tr|H3BR01|H3BR01_HUMAN;tr|H3BMB6|H3BMB6_HUMAN;tr|H3BSM2|H3BSM2_HUMAN;tr|H3BNW5|H3BNW5_HUMAN	sp|O43278|SPIT1_HUMAN;tr|H3BVD9|H3BVD9_HUMAN;sp|O43278-2|SPIT1_HUMAN;tr|H3BTQ8|H3BTQ8_HUMAN	8.68484	8.65101	8.67351	8.49149	8.49602	8.54938	4.83994e+08	4.47724e+08	4.71531e+08	3.10092e+08	3.13343e+08	3.54307e+08	0.69677	+	13	13	13	25.5	25.5	25.5	0	20.473	4387200000	45	2.76538	0.00671852	0.157492	7.47029
sp|O43291|SPIT2_HUMAN;tr|K7EKQ0|K7EKQ0_HUMAN;sp|O43291-2|SPIT2_HUMAN;tr|K7EM91|K7EM91_HUMAN	sp|O43291|SPIT2_HUMAN;tr|K7EKQ0|K7EKQ0_HUMAN;sp|O43291-2|SPIT2_HUMAN;tr|K7EM91|K7EM91_HUMAN	9.10663	9.17516	8.95567	8.5926	8.54562	8.48304	1.27829e+09	1.49679e+09	9.02963e+08	3.91381e+08	3.51253e+08	3.04117e+08	0.284595	+	2	2	2	8.7	8.7	8.7	0	17.068	10346000000	41	2.76389	0.00668703	0.538737	7.46351
tr|A0A087WZ51|A0A087WZ51_HUMAN;sp|O43399-6|TPD54_HUMAN;sp|O43399-2|TPD54_HUMAN;sp|O43399-4|TPD54_HUMAN;sp|O43399|TPD54_HUMAN;sp|O43399-3|TPD54_HUMAN;sp|O43399-5|TPD54_HUMAN;tr|A0A087WYR3|A0A087WYR3_HUMAN;sp|O43399-7|TPD54_HUMAN	tr|A0A087WZ51|A0A087WZ51_HUMAN;sp|O43399-6|TPD54_HUMAN;sp|O43399-2|TPD54_HUMAN;sp|O43399-4|TPD54_HUMAN;sp|O43399|TPD54_HUMAN;sp|O43399-3|TPD54_HUMAN;sp|O43399-5|TPD54_HUMAN;tr|A0A087WYR3|A0A087WYR3_HUMAN;sp|O43399-7|TPD54_HUMAN	-	-	-	-	-	-	#VALUE!	#VALUE!	#VALUE!	#VALUE!	#VALUE!	#VALUE!	#VALUE!		1	1	1	5.9	5.9	5.9	0.0061538	1.8531	282100000	8	-4.34294e-08	0	0	0
tr|G3V5V4|G3V5V4_HUMAN;sp|O43405-2|COCH_HUMAN;tr|A0A2R8Y3T0|A0A2R8Y3T0_HUMAN;sp|O43405|COCH_HUMAN;tr|A0A2U3TZE7|A0A2U3TZE7_HUMAN;tr|H0YJJ0|H0YJJ0_HUMAN;tr|G3V5G6|G3V5G6_HUMAN	tr|G3V5V4|G3V5V4_HUMAN;sp|O43405-2|COCH_HUMAN;tr|A0A2R8Y3T0|A0A2R8Y3T0_HUMAN;sp|O43405|COCH_HUMAN;tr|A0A2U3TZE7|A0A2U3TZE7_HUMAN	8.41451	8.45954	8.58878	8.39199	8.34351	-	2.59723e+08	2.88098e+08	3.87954e+08	2.46598e+08	2.20551e+08	#VALUE!	#VALUE!		3	3	3	27.5	27.5	27.5	0	57.464	2823800000	16	0.734062	0.328222	0.119858	1.71703
sp|O43490-5|PROM1_HUMAN;sp|O43490-3|PROM1_HUMAN;sp|O43490-4|PROM1_HUMAN;sp|O43490-6|PROM1_HUMAN;sp|O43490-7|PROM1_HUMAN;sp|O43490-2|PROM1_HUMAN;sp|O43490|PROM1_HUMAN;tr|D6RIF3|D6RIF3_HUMAN	sp|O43490-5|PROM1_HUMAN;sp|O43490-3|PROM1_HUMAN;sp|O43490-4|PROM1_HUMAN;sp|O43490-6|PROM1_HUMAN;sp|O43490-7|PROM1_HUMAN;sp|O43490-2|PROM1_HUMAN;sp|O43490|PROM1_HUMAN	8.42421	8.54518	8.53378	8.2086	8.27905	8.22144	2.65589e+08	3.50897e+08	3.41806e+08	1.61659e+08	1.9013e+08	1.6651e+08	0.540856	+	12	12	12	22.8	22.8	22.8	0	68.675	2789300000	34	2.40669	0.0125317	0.264695	5.98419
sp|O43493-4|TGON2_HUMAN;sp|O43493-2|TGON2_HUMAN;sp|O43493-5|TGON2_HUMAN;sp|O43493-3|TGON2_HUMAN;sp|O43493|TGON2_HUMAN;sp|O43493-6|TGON2_HUMAN	sp|O43493-4|TGON2_HUMAN;sp|O43493-2|TGON2_HUMAN;sp|O43493-5|TGON2_HUMAN;sp|O43493-3|TGON2_HUMAN;sp|O43493|TGON2_HUMAN	7.58322	7.98843	8.17797	7.61406	7.67945	7.81794	3.83019e+07	9.73711e+07	1.5065e+08	4.11207e+07	4.78024e+07	6.57567e+07	0.540228		3	3	3	9.8	9.8	9.8	0	24.512	859640000	21	0.501363	0.528518	0.212724	1.14724
sp|O43505|B4GA1_HUMAN	sp|O43505|B4GA1_HUMAN	8.66265	8.6695	8.65753	8.36517	-	8.34122	4.59886e+08	4.67197e+08	4.54496e+08	2.3183e+08		2.19392e+08	0.489898	+	10	10	10	34.9	34.9	34.9	0	57.773	3400700000	46	4.13421	0.000848259	0.310037	31.0471
tr|C9J8T4|C9J8T4_HUMAN;tr|C9JYN7|C9JYN7_HUMAN;sp|O43567|RNF13_HUMAN;tr|C9JRV0|C9JRV0_HUMAN;tr|F8WDJ5|F8WDJ5_HUMAN;tr|C9J383|C9J383_HUMAN;tr|C9JU37|C9JU37_HUMAN;tr|C9JYY4|C9JYY4_HUMAN	tr|C9J8T4|C9J8T4_HUMAN;tr|C9JYN7|C9JYN7_HUMAN;sp|O43567|RNF13_HUMAN;tr|C9JRV0|C9JRV0_HUMAN;tr|F8WDJ5|F8WDJ5_HUMAN;tr|C9J383|C9J383_HUMAN	7.95081	8.06941	8.09107	-	-	-	8.92915e+07	1.1733e+08	1.2333e+08	#VALUE!	#VALUE!	#VALUE!	#VALUE!		3	3	3	23.9	23.9	23.9	0	9.7819	721980000	12	0	1	-	0
tr|M0R1L7|M0R1L7_HUMAN;sp|O43633|CHM2A_HUMAN;tr|M0R1T5|M0R1T5_HUMAN	tr|M0R1L7|M0R1L7_HUMAN;sp|O43633|CHM2A_HUMAN;tr|M0R1T5|M0R1T5_HUMAN	-	-	-	-	-	-	#VALUE!	#VALUE!	#VALUE!	#VALUE!	#VALUE!	#VALUE!	#VALUE!		1	1	1	6.3	6.3	6.3	0.0031696	2.1055	125720000	2	-4.34294e-08	0	0	0
sp|O43653|PSCA_HUMAN	sp|O43653|PSCA_HUMAN	8.59911	8.68437	8.54889	-	-	-	3.97292e+08	4.83471e+08	3.53908e+08	#VALUE!	#VALUE!	#VALUE!	#VALUE!		2	2	2	23.7	23.7	23.7	0	6.8486	2122500000	20	0	1	-	0
sp|O43692|PI15_HUMAN	sp|O43692|PI15_HUMAN	-	9.01724	-	-	-	-	#VALUE!	1.0405e+09	#VALUE!	#VALUE!	#VALUE!	#VALUE!	#VALUE!		2	2	1	7.8	7.8	3.9	0	4.2081	8571300000	6	0	1	-	0
sp|O43707|ACTN4_HUMAN;sp|O43707-2|ACTN4_HUMAN;tr|F5GXS2|F5GXS2_HUMAN;sp|O43707-3|ACTN4_HUMAN;tr|H7C144|H7C144_HUMAN;tr|K7EJH8|K7EJH8_HUMAN;tr|G3V2X9|G3V2X9_HUMAN;tr|G3V2E8|G3V2E8_HUMAN	sp|O43707|ACTN4_HUMAN;sp|O43707-2|ACTN4_HUMAN;tr|F5GXS2|F5GXS2_HUMAN;sp|O43707-3|ACTN4_HUMAN	8.72656	8.74168	8.70304	9.30479	9.54825	9.48663	5.32795e+08	5.51671e+08	5.04708e+08	2.01739e+09	3.53387e+09	3.06641e+09	5.42273	+	23	23	13	34	34	22.2	0	145.52	14491000000	64	3.21208	0.00325129	-0.722796	-9.77535
sp|O43852-2|CALU_HUMAN;sp|O43852|CALU_HUMAN;sp|O43852-4|CALU_HUMAN;sp|O43852-3|CALU_HUMAN;sp|O43852-12|CALU_HUMAN;sp|O43852-13|CALU_HUMAN;sp|O43852-14|CALU_HUMAN;sp|O43852-9|CALU_HUMAN;sp|O43852-7|CALU_HUMAN;sp|O43852-11|CALU_HUMAN;sp|O43852-8|CALU_HUMAN;sp|O43852-10|CALU_HUMAN;sp|O43852-5|CALU_HUMAN;sp|O43852-6|CALU_HUMAN;tr|H0Y875|H0Y875_HUMAN;sp|O43852-15|CALU_HUMAN	sp|O43852-2|CALU_HUMAN;sp|O43852|CALU_HUMAN;sp|O43852-4|CALU_HUMAN;sp|O43852-3|CALU_HUMAN;sp|O43852-12|CALU_HUMAN;sp|O43852-13|CALU_HUMAN;sp|O43852-14|CALU_HUMAN;sp|O43852-9|CALU_HUMAN;sp|O43852-7|CALU_HUMAN;sp|O43852-11|CALU_HUMAN;sp|O43852-8|CALU_HUMAN;sp|O43852-10|CALU_HUMAN;sp|O43852-5|CALU_HUMAN;sp|O43852-6|CALU_HUMAN	7.8195	-	-	-	-	-	6.59933e+07	#VALUE!	#VALUE!	#VALUE!	#VALUE!	#VALUE!	#VALUE!		3	3	3	8.9	8.9	8.9	0	2.8129	244940000	5	0	1	-	0
sp|O43866|CD5L_HUMAN	sp|O43866|CD5L_HUMAN	8.68375	8.69524	8.69131	8.57024	8.52014	8.52486	4.82781e+08	4.95724e+08	4.91258e+08	3.71741e+08	3.31238e+08	3.34857e+08	0.706125	+	4	4	4	14.4	14.4	14.4	0	12.754	4849200000	52	3.1273	0.0037258	0.151684	9.29312
sp|O43895|XPP2_HUMAN;tr|Q5JZ40|Q5JZ40_HUMAN	sp|O43895|XPP2_HUMAN	8.47188	8.42439	8.38641	-	-	-	2.96401e+08	2.65699e+08	2.4345e+08	#VALUE!	#VALUE!	#VALUE!	#VALUE!		9	9	9	17.8	17.8	17.8	0	23.457	1358700000	26	0	1	-	0
tr|M0QYG8|M0QYG8_HUMAN;tr|M0R1D2|M0R1D2_HUMAN;tr|M0R0C1|M0R0C1_HUMAN;sp|O60234|GMFG_HUMAN;tr|M0QX47|M0QX47_HUMAN;tr|M0QYJ8|M0QYJ8_HUMAN;sp|P60983|GMFB_HUMAN;tr|G3V4P8|G3V4P8_HUMAN	tr|M0QYG8|M0QYG8_HUMAN;tr|M0R1D2|M0R1D2_HUMAN;tr|M0R0C1|M0R0C1_HUMAN;sp|O60234|GMFG_HUMAN;tr|M0QX47|M0QX47_HUMAN;tr|M0QYJ8|M0QYJ8_HUMAN;sp|P60983|GMFB_HUMAN;tr|G3V4P8|G3V4P8_HUMAN	-	-	-	-	-	-	#VALUE!	#VALUE!	#VALUE!	#VALUE!	#VALUE!	#VALUE!	#VALUE!		2	2	2	23.7	23.7	23.7	0	2.7491	462860000	2	-4.34294e-08	0	0	0
sp|O60279|SUSD5_HUMAN;tr|H7C2K7|H7C2K7_HUMAN	sp|O60279|SUSD5_HUMAN	8.67998	8.65089	8.63244	8.59551	8.58416	8.62269	4.78608e+08	4.476e+08	4.28983e+08	3.94013e+08	3.83849e+08	4.19459e+08	0.883507		5	5	5	8.6	8.6	8.6	0	18.567	4862500000	45	1.39381	0.0840059	0.0536499	2.98889
tr|R4GMP9|R4GMP9_HUMAN;sp|O60341|KDM1A_HUMAN;tr|R4GMQ1|R4GMQ1_HUMAN;sp|O60341-2|KDM1A_HUMAN	tr|R4GMP9|R4GMP9_HUMAN;sp|O60341|KDM1A_HUMAN;tr|R4GMQ1|R4GMQ1_HUMAN;sp|O60341-2|KDM1A_HUMAN	-	-	-	-	-	-	#VALUE!	#VALUE!	#VALUE!	#VALUE!	#VALUE!	#VALUE!	#VALUE!		1	1	1	9	9	9	0	2.8315	9622700	1	-4.34294e-08	0	0	0
sp|O60494|CUBN_HUMAN;tr|H7C480|H7C480_HUMAN	sp|O60494|CUBN_HUMAN	10.1689	10.1675	10.1538	9.984	10.0377	10.0316	1.47537e+10	1.47062e+10	1.42495e+10	9.63829e+09	1.09069e+10	1.07547e+10	0.716091	+	72	72	72	26.3	26.3	26.3	0	323.31	137400000000	831	2.93037	0.00504823	0.145656	8.2566
sp|O60635|TSN1_HUMAN	sp|O60635|TSN1_HUMAN	8.91796	8.76913	8.80086	8.52506	-	8.41076	8.27866e+08	5.87665e+08	6.32208e+08	3.35012e+08		2.5749e+08	0.434016	+	1	1	1	5.4	5.4	5.4	0	34.886	4551200000	28	1.81227	0.0374068	0.361406	4.99823
tr|U3KQK0|U3KQK0_HUMAN;sp|Q5QNW6|H2B2F_HUMAN;sp|Q5QNW6-2|H2B2F_HUMAN;sp|O60814|H2B1K_HUMAN;sp|Q99880|H2B1L_HUMAN;sp|Q99879|H2B1M_HUMAN;sp|Q99877|H2B1N_HUMAN;sp|Q16778|H2B2E_HUMAN;sp|Q93079|H2B1H_HUMAN;sp|P62807|H2B1C_HUMAN;sp|P58876|H2B1D_HUMAN;sp|P57053|H2BFS_HUMAN;sp|P33778|H2B1B_HUMAN;sp|P23527|H2B1O_HUMAN;sp|P06899|H2B1J_HUMAN;sp|Q8N257|H2B3B_HUMAN;sp|Q96A08|H2B1A_HUMAN;tr|A0A2R8Y619|A0A2R8Y6…	tr|U3KQK0|U3KQK0_HUMAN;sp|Q5QNW6|H2B2F_HUMAN;sp|Q5QNW6-2|H2B2F_HUMAN;sp|O60814|H2B1K_HUMAN;sp|Q99880|H2B1L_HUMAN;sp|Q99879|H2B1M_HUMAN;sp|Q99877|H2B1N_HUMAN;sp|Q16778|H2B2E_HUMAN;sp|Q93079|H2B1H_HUMAN;sp|P62807|H2B1C_HUMAN;sp|P58876|H2B1D_HUMAN;sp|P57053|H2BFS_HUMAN;sp|P33778|H2B1B_HUMAN;sp|P23527|H2B1O_HUMAN;sp|P06899|H2B1J_HUMAN;sp|Q8N257|H2B3B_HUMAN;sp|Q96A08|H2B1A_HUMAN	8.56439	8.70915	8.77084	8.6066	8.55834	8.51431	3.66767e+08	5.11859e+08	5.89984e+08	4.04203e+08	3.61693e+08	3.26821e+08	0.744049		4	4	4	25.3	25.3	25.3	0	38.087	8132900000	50	0.846976	0.262325	0.121716	1.82384
sp|O60883|G37L1_HUMAN	sp|O60883|G37L1_HUMAN	-	-	-	-	-	-	#VALUE!	#VALUE!	#VALUE!	#VALUE!	#VALUE!	#VALUE!	#VALUE!		1	1	1	2.5	2.5	2.5	0	4.703	252260000	3	-4.34294e-08	0	0	0
sp|O60888-3|CUTA_HUMAN;sp|O60888|CUTA_HUMAN;sp|O60888-2|CUTA_HUMAN;tr|C9IZG4|C9IZG4_HUMAN;tr|C9IZQ5|C9IZQ5_HUMAN	sp|O60888-3|CUTA_HUMAN;sp|O60888|CUTA_HUMAN;sp|O60888-2|CUTA_HUMAN;tr|C9IZG4|C9IZG4_HUMAN	8.60332	8.58388	8.63563	8.35685	8.33092	8.3505	4.01162e+08	3.83601e+08	4.32146e+08	2.27431e+08	2.1425e+08	2.2413e+08	0.547133	+	4	4	4	45.5	45.5	45.5	0	46.538	4230700000	55	3.98308	0.000987237	0.26152	15.3913
tr|A0A087WZR4|A0A087WZR4_HUMAN;tr|H0Y4U3|H0Y4U3_HUMAN;tr|A0A3B3ISU3|A0A3B3ISU3_HUMAN;sp|O75015|FCG3B_HUMAN;tr|M9MML6|M9MML6_HUMAN	tr|A0A087WZR4|A0A087WZR4_HUMAN;tr|H0Y4U3|H0Y4U3_HUMAN;tr|A0A3B3ISU3|A0A3B3ISU3_HUMAN;sp|O75015|FCG3B_HUMAN;tr|M9MML6|M9MML6_HUMAN	8.77749	8.74484	8.77058	8.65783	8.7935	8.81132	5.99087e+08	5.55699e+08	5.89631e+08	4.5481e+08	6.21584e+08	6.4762e+08	0.988304		6	6	2	19	19	6	0	6.569	8023600000	36	0.0714104	1	0.0100883	0.203909
sp|O75071|EFC14_HUMAN	sp|O75071|EFC14_HUMAN	-	7.84765	7.8737	7.99017	-	-	#VALUE!	7.04125e+07	7.47653e+07	9.7762e+07	#VALUE!	#VALUE!	#VALUE!		3	3	3	9.3	9.3	9.3	0	28.996	869900000	18	0	1	-0.129494	0
sp|Q14332|FZD2_HUMAN;sp|O75084|FZD7_HUMAN	sp|Q14332|FZD2_HUMAN;sp|O75084|FZD7_HUMAN	-	-	-	-	-	7.72781	#VALUE!	#VALUE!	#VALUE!	#VALUE!	#VALUE!	5.34331e+07	#VALUE!		2	2	2	2.8	2.8	2.8	0.00082713	2.4576	700910000	18	0	1	-	0
sp|O75131|CPNE3_HUMAN;sp|Q86YQ8-2|CPNE8_HUMAN;sp|Q9HCH3-2|CPNE5_HUMAN;sp|Q96FN4-2|CPNE2_HUMAN;sp|Q96FN4|CPNE2_HUMAN;tr|E7ENV7|E7ENV7_HUMAN;sp|Q8IYJ1|CPNE9_HUMAN;sp|Q96A23|CPNE4_HUMAN;sp|O95741|CPNE6_HUMAN;sp|Q9UBL6-2|CPNE7_HUMAN;sp|Q86YQ8|CPNE8_HUMAN;sp|Q96A23-2|CPNE4_HUMAN;sp|Q9HCH3|CPNE5_HUMAN;sp|O95741-2|CPNE6_HUMAN;sp|Q9UBL6|CPNE7_HUMAN	sp|O75131|CPNE3_HUMAN;sp|Q86YQ8-2|CPNE8_HUMAN;sp|Q9HCH3-2|CPNE5_HUMAN;sp|Q96FN4-2|CPNE2_HUMAN;sp|Q96FN4|CPNE2_HUMAN;tr|E7ENV7|E7ENV7_HUMAN;sp|Q8IYJ1|CPNE9_HUMAN;sp|Q96A23|CPNE4_HUMAN;sp|O95741|CPNE6_HUMAN;sp|Q9UBL6-2|CPNE7_HUMAN;sp|Q86YQ8|CPNE8_HUMAN;sp|Q96A23-2|CPNE4_HUMAN;sp|Q9HCH3|CPNE5_HUMAN;sp|O95741-2|CPNE6_HUMAN;sp|Q9UBL6|CPNE7_HUMAN	8.59749	8.59643	8.64571	8.08835	8.51776	8.49854	3.95813e+08	3.94848e+08	4.42293e+08	1.2256e+08	3.29428e+08	3.15166e+08	0.622209		2	2	2	3.4	3.4	3.4	0	3.0411	2556200000	9	0.803381	0.286172	0.24499	1.7377
sp|O75144|ICOSL_HUMAN;sp|O75144-2|ICOSL_HUMAN;tr|K4DIA0|K4DIA0_HUMAN;sp|O75144-3|ICOSL_HUMAN;tr|A0A087X1L8|A0A087X1L8_HUMAN	sp|O75144|ICOSL_HUMAN;sp|O75144-2|ICOSL_HUMAN;tr|K4DIA0|K4DIA0_HUMAN	9.14842	9.12921	9.11793	8.82375	8.86461	8.93076	1.40741e+09	1.34651e+09	1.31199e+09	6.66423e+08	7.32167e+08	8.52629e+08	0.553682	+	4	4	4	17.9	17.9	17.9	0	125.19	13698000000	92	2.8745	0.00547143	0.258813	7.98237
tr|M0QZK8|M0QZK8_HUMAN;sp|O75223|GGCT_HUMAN;sp|O75223-3|GGCT_HUMAN;tr|H7BZK5|H7BZK5_HUMAN;tr|B8ZZK2|B8ZZK2_HUMAN	tr|M0QZK8|M0QZK8_HUMAN;sp|O75223|GGCT_HUMAN;sp|O75223-3|GGCT_HUMAN	-	-	-	-	-	-	#VALUE!	#VALUE!	#VALUE!	#VALUE!	#VALUE!	#VALUE!	#VALUE!		3	3	3	35.9	35.9	35.9	0	5.4134	296260000	10	-4.34294e-08	0	0	0
tr|H3BSG2|H3BSG2_HUMAN;sp|O75309-4|CAD16_HUMAN;sp|O75309-2|CAD16_HUMAN;sp|O75309|CAD16_HUMAN;tr|J3QLA1|J3QLA1_HUMAN;tr|I3L418|I3L418_HUMAN;tr|H3BSV3|H3BSV3_HUMAN;sp|O75309-3|CAD16_HUMAN	tr|H3BSG2|H3BSG2_HUMAN;sp|O75309-4|CAD16_HUMAN;sp|O75309-2|CAD16_HUMAN;sp|O75309|CAD16_HUMAN;tr|J3QLA1|J3QLA1_HUMAN;tr|I3L418|I3L418_HUMAN;tr|H3BSV3|H3BSV3_HUMAN;sp|O75309-3|CAD16_HUMAN	-	-	-	-	-	-	#VALUE!	#VALUE!	#VALUE!	#VALUE!	#VALUE!	#VALUE!	#VALUE!		2	2	2	3.7	3.7	3.7	0	3.9306	88960000	4	-4.34294e-08	0	0	0
sp|O75339|CILP1_HUMAN	sp|O75339|CILP1_HUMAN	7.89872	7.87917	7.9567	7.74211	-	-	7.91991e+07	7.57129e+07	9.05107e+07	5.52217e+07	#VALUE!	#VALUE!	#VALUE!		4	4	4	4.1	4.1	4.1	0	24.202	810310000	19	0	1	0.169418	0
sp|O75348|VATG1_HUMAN;sp|O95670-2|VATG2_HUMAN;tr|F2Z307|F2Z307_HUMAN;sp|O95670|VATG2_HUMAN	sp|O75348|VATG1_HUMAN	-	-	-	-	-	-	#VALUE!	#VALUE!	#VALUE!	#VALUE!	#VALUE!	#VALUE!	#VALUE!		3	3	3	41.5	41.5	41.5	0	7.1178	533140000	3	-4.34294e-08	0	0	0
sp|O75368|SH3L1_HUMAN	sp|O75368|SH3L1_HUMAN	7.74998	-	-	8.46073	8.43785	8.38703	5.62315e+07	#VALUE!	#VALUE!	2.88888e+08	2.74063e+08	2.43798e+08	#VALUE!		3	3	3	28.9	28.9	28.9	0	8.3485	1121900000	10	0	1	-0.678561	0
sp|O75369-5|FLNB_HUMAN;sp|O75369-4|FLNB_HUMAN;tr|E7EN95|E7EN95_HUMAN;sp|O75369-7|FLNB_HUMAN;sp|O75369-6|FLNB_HUMAN;sp|O75369-3|FLNB_HUMAN;sp|O75369-2|FLNB_HUMAN;sp|O75369-9|FLNB_HUMAN;sp|O75369|FLNB_HUMAN;sp|O75369-8|FLNB_HUMAN	sp|O75369-5|FLNB_HUMAN;sp|O75369-4|FLNB_HUMAN;tr|E7EN95|E7EN95_HUMAN;sp|O75369-7|FLNB_HUMAN;sp|O75369-6|FLNB_HUMAN;sp|O75369-3|FLNB_HUMAN;sp|O75369-2|FLNB_HUMAN;sp|O75369-9|FLNB_HUMAN;sp|O75369|FLNB_HUMAN;sp|O75369-8|FLNB_HUMAN	7.88284	7.60542	8.28274	7.48097	-	7.85536	7.63554e+07	4.03107e+07	1.91752e+08	3.0267e+07	#VALUE!	7.16737e+07	#VALUE!		5	5	5	3.1	3.1	3.1	0	12.983	2007900000	25	0.35396	0.713414	0.255502	0.882207
sp|O75487-2|GPC4_HUMAN;sp|O75487|GPC4_HUMAN;sp|Q9Y625|GPC6_HUMAN	sp|O75487-2|GPC4_HUMAN;sp|O75487|GPC4_HUMAN	8.01557	7.86856	7.87613	-	-	-	1.0365e+08	7.38856e+07	7.51848e+07	#VALUE!	#VALUE!	#VALUE!	#VALUE!		5	5	5	14.8	14.8	14.8	0	11.281	498180000	9	0	1	-	0
tr|A0A0A0MRU5|A0A0A0MRU5_HUMAN;sp|O75503|CLN5_HUMAN;tr|A0A024R644|A0A024R644_HUMAN;tr|A0A1B0GWI2|A0A1B0GWI2_HUMAN;tr|A0A087WZY0|A0A087WZY0_HUMAN;tr|A0A1B0GTR6|A0A1B0GTR6_HUMAN;tr|A0A1B0GWJ7|A0A1B0GWJ7_HUMAN;tr|A0A1C7CYZ2|A0A1C7CYZ2_HUMAN;tr|A0A1B0GTV7|A0A1B0GTV7_HUMAN;tr|A0A1B0GUE8|A0A1B0GUE8_HUMAN;tr|A0A1B0GV94|A0A1B0GV94_HUMAN;tr|A0A1B0GVL0|A0A1B0GVL0_HUMAN	tr|A0A0A0MRU5|A0A0A0MRU5_HUMAN;sp|O75503|CLN5_HUMAN;tr|A0A024R644|A0A024R644_HUMAN;tr|A0A1B0GWI2|A0A1B0GWI2_HUMAN;tr|A0A087WZY0|A0A087WZY0_HUMAN;tr|A0A1B0GTR6|A0A1B0GTR6_HUMAN;tr|A0A1B0GWJ7|A0A1B0GWJ7_HUMAN;tr|A0A1C7CYZ2|A0A1C7CYZ2_HUMAN;tr|A0A1B0GTV7|A0A1B0GTV7_HUMAN;tr|A0A1B0GUE8|A0A1B0GUE8_HUMAN;tr|A0A1B0GV94|A0A1B0GV94_HUMAN	8.17085	8.35005	8.33588	7.88614	8.15637	8.082	1.48201e+08	2.23898e+08	2.16711e+08	7.69378e+07	1.43341e+08	1.20781e+08	0.579237		6	6	6	20.1	20.1	20.1	0	21.567	1462100000	20	1.15928	0.135075	0.244093	2.46526
sp|O75556|SG2A1_HUMAN	sp|O75556|SG2A1_HUMAN	-	-	-	-	-	-	#VALUE!	#VALUE!	#VALUE!	#VALUE!	#VALUE!	#VALUE!	#VALUE!		1	1	1	12.6	12.6	12.6	0.0024174	2.2632	143520000	2	-4.34294e-08	0	0	0
sp|O75563|SKAP2_HUMAN	sp|O75563|SKAP2_HUMAN	-	-	-	-	-	-	#VALUE!	#VALUE!	#VALUE!	#VALUE!	#VALUE!	#VALUE!	#VALUE!		1	1	1	4.2	4.2	4.2	0	3.7663	33651000	1	-4.34294e-08	0	0	0
sp|O75594|PGRP1_HUMAN	sp|O75594|PGRP1_HUMAN	9.77691	9.71943	9.8148	9.76613	9.76973	9.8304	5.98288e+09	5.24119e+09	6.5283e+09	5.8362e+09	5.88478e+09	6.76706e+09	1.04144		7	7	7	57.1	57.1	57.1	0	287.13	60303000000	270	0.20454	0.972072	-0.0183719	-0.529637
sp|O75629|CREG1_HUMAN;tr|A0A3B3IRL2|A0A3B3IRL2_HUMAN	sp|O75629|CREG1_HUMAN;tr|A0A3B3IRL2|A0A3B3IRL2_HUMAN	-	-	-	-	-	-	#VALUE!	#VALUE!	#VALUE!	#VALUE!	#VALUE!	#VALUE!	#VALUE!		2	2	2	14.1	14.1	14.1	0	6.4427	284650000	11	-4.34294e-08	0	0	0
sp|O75874|IDHC_HUMAN;tr|C9J4N6|C9J4N6_HUMAN;tr|C9JJE5|C9JJE5_HUMAN;tr|C9JLU6|C9JLU6_HUMAN;sp|P48735-2|IDHP_HUMAN;sp|P48735|IDHP_HUMAN	sp|O75874|IDHC_HUMAN	8.55377	8.54403	8.7298	8.29583	8.39308	8.62442	3.57907e+08	3.49969e+08	5.36785e+08	1.9762e+08	2.47218e+08	4.21134e+08	0.695749		7	7	7	17.9	17.9	17.9	0	14.261	3762700000	33	0.679591	0.36464	0.171426	1.49543
sp|O75882|ATRN_HUMAN;sp|O75882-2|ATRN_HUMAN;sp|O75882-3|ATRN_HUMAN	sp|O75882|ATRN_HUMAN;sp|O75882-2|ATRN_HUMAN;sp|O75882-3|ATRN_HUMAN	9.77546	9.69877	9.72206	9.33804	9.3235	9.36277	5.96293e+09	4.9977e+09	5.27303e+09	2.17791e+09	2.1062e+09	2.30553e+09	0.405924	+	27	27	27	23	23	23	0	310.17	49286000000	280	3.97991	0.000984716	0.390661	15.3629
sp|O75891-2|AL1L1_HUMAN;sp|O75891|AL1L1_HUMAN;sp|O75891-3|AL1L1_HUMAN	sp|O75891-2|AL1L1_HUMAN;sp|O75891|AL1L1_HUMAN;sp|O75891-3|AL1L1_HUMAN	7.46288	7.55023	7.5289	-	-	-	2.90322e+07	3.55001e+07	3.37987e+07	#VALUE!	#VALUE!	#VALUE!	#VALUE!		3	3	3	4.4	4.4	4.4	0	5.5076	115460000	5	0	1	-	0
sp|O75936|BODG_HUMAN	sp|O75936|BODG_HUMAN	-	-	7.78361	-	-	-	#VALUE!	#VALUE!	6.07589e+07	#VALUE!	#VALUE!	#VALUE!	#VALUE!		4	4	4	11.6	11.6	11.6	0	8.6729	265050000	9	0	1	-	0
sp|O76076|WISP2_HUMAN;sp|O76076-2|WISP2_HUMAN	sp|O76076|WISP2_HUMAN	9.03141	9.10479	9.04852	8.87765	8.83283	8.75807	1.075e+09	1.27289e+09	1.1182e+09	7.54484e+08	6.80503e+08	5.72888e+08	0.579291	+	6	6	6	38.4	38.4	38.4	0	56.949	13046000000	72	2.35062	0.0134092	0.238723	5.7764
sp|O94760-2|DDAH1_HUMAN;tr|B4DYP1|B4DYP1_HUMAN;sp|O94760|DDAH1_HUMAN	sp|O94760-2|DDAH1_HUMAN;tr|B4DYP1|B4DYP1_HUMAN;sp|O94760|DDAH1_HUMAN	7.71216	-	-	-	-	-	5.15418e+07	#VALUE!	#VALUE!	#VALUE!	#VALUE!	#VALUE!	#VALUE!		2	2	2	13.7	13.7	13.7	0	3.9963	144590000	5	0	1	-	0
sp|O94772|LY6H_HUMAN;sp|O94772-2|LY6H_HUMAN	sp|O94772|LY6H_HUMAN;sp|O94772-2|LY6H_HUMAN	8.50255	8.455	8.4868	8.5739	8.5451	8.52867	3.1809e+08	2.85102e+08	3.06761e+08	3.74887e+08	3.50833e+08	3.37808e+08	1.16877		4	4	4	27.9	27.9	27.9	0	7.1238	3948200000	28	1.61244	0.0546937	-0.0677757	-3.52183
sp|O94910-2|AGRL1_HUMAN;sp|O94910|AGRL1_HUMAN	sp|O94910-2|AGRL1_HUMAN;sp|O94910|AGRL1_HUMAN	8.30527	8.44298	8.24509	8.12827	-	8.06318	2.01962e+08	2.77319e+08	1.75829e+08	1.3436e+08	#VALUE!	1.15659e+08	#VALUE!		7	7	7	7.9	7.9	7.9	0	21.167	1820600000	26	1.22666	0.118309	0.235387	2.96428
sp|O94919|ENDD1_HUMAN	sp|O94919|ENDD1_HUMAN	9.55366	9.55283	9.5538	9.60529	9.59791	9.64786	3.57816e+09	3.57133e+09	3.57932e+09	4.02986e+09	3.96196e+09	4.44488e+09	1.15919	+	13	13	13	37.4	37.4	37.4	0	186.35	36201000000	229	1.82276	0.0366999	-0.0635945	-4.08475
sp|O95154|ARK73_HUMAN;sp|Q8NHP1-3|ARK74_HUMAN;tr|A0A499FJT0|A0A499FJT0_HUMAN;sp|Q8NHP1|ARK74_HUMAN	sp|O95154|ARK73_HUMAN;sp|Q8NHP1-3|ARK74_HUMAN;tr|A0A499FJT0|A0A499FJT0_HUMAN;sp|Q8NHP1|ARK74_HUMAN	-	-	7.566	-	-	-	#VALUE!	#VALUE!	3.68129e+07	#VALUE!	#VALUE!	#VALUE!	#VALUE!		2	2	2	7.9	7.9	7.9	0	3.0201	79689000	3	0	1	-	0
sp|O95171-3|SCEL_HUMAN;sp|O95171-2|SCEL_HUMAN;sp|O95171|SCEL_HUMAN	sp|O95171-3|SCEL_HUMAN;sp|O95171-2|SCEL_HUMAN;sp|O95171|SCEL_HUMAN	-	-	-	8.202	8.17249	8.27147	#VALUE!	#VALUE!	#VALUE!	1.59221e+08	1.48761e+08	1.8684e+08	#VALUE!		5	5	5	8.2	8.2	8.2	0	8.0076	386770000	10	0	1	-	0
tr|A0A087WUT8|A0A087WUT8_HUMAN;sp|O95196-2|CSPG5_HUMAN;sp|O95196|CSPG5_HUMAN	tr|A0A087WUT8|A0A087WUT8_HUMAN;sp|O95196-2|CSPG5_HUMAN;sp|O95196|CSPG5_HUMAN	-	-	-	-	-	-	#VALUE!	#VALUE!	#VALUE!	#VALUE!	#VALUE!	#VALUE!	#VALUE!		1	1	1	2.7	2.7	2.7	0	3.5944	537870000	11	-4.34294e-08	0	0	0
sp|O95274|LYPD3_HUMAN	sp|O95274|LYPD3_HUMAN	8.66846	8.58835	8.68718	8.3612	8.36708	8.21746	4.66079e+08	3.8757e+08	4.86609e+08	2.29721e+08	2.32852e+08	1.64991e+08	0.468241	+	4	4	4	18.2	18.2	18.2	0	29.917	3328400000	43	2.35214	0.0134046	0.332753	5.78193
sp|O95336|6PGL_HUMAN;tr|M0R261|M0R261_HUMAN;tr|M0R0U3|M0R0U3_HUMAN;tr|M0R1L2|M0R1L2_HUMAN	sp|O95336|6PGL_HUMAN;tr|M0R261|M0R261_HUMAN;tr|M0R0U3|M0R0U3_HUMAN	8.94961	8.95262	9.00724	8.87003	8.93595	8.95449	8.90451e+08	8.96644e+08	1.01681e+09	7.41361e+08	8.62879e+08	9.00513e+08	0.893309		12	12	12	80.2	80.2	80.2	0	104.63	7165000000	97	0.715127	0.338453	0.0496664	1.56473
sp|O95388-4|WISP1_HUMAN;sp|O95388-2|WISP1_HUMAN;sp|O95388|WISP1_HUMAN	sp|O95388-4|WISP1_HUMAN;sp|O95388-2|WISP1_HUMAN;sp|O95388|WISP1_HUMAN	-	-	-	-	-	-	#VALUE!	#VALUE!	#VALUE!	#VALUE!	#VALUE!	#VALUE!	#VALUE!		2	2	2	14.8	14.8	14.8	0.0061633	1.8715	228690000	1	-4.34294e-08	0	0	0
tr|A0A494C1Q4|A0A494C1Q4_HUMAN;tr|J3KN95|J3KN95_HUMAN;tr|A0A494C1E2|A0A494C1E2_HUMAN;sp|O95394|AGM1_HUMAN;tr|H0Y987|H0Y987_HUMAN;sp|O95394-3|AGM1_HUMAN;sp|O95394-4|AGM1_HUMAN	tr|A0A494C1Q4|A0A494C1Q4_HUMAN;tr|J3KN95|J3KN95_HUMAN;tr|A0A494C1E2|A0A494C1E2_HUMAN;sp|O95394|AGM1_HUMAN;tr|H0Y987|H0Y987_HUMAN;sp|O95394-3|AGM1_HUMAN;sp|O95394-4|AGM1_HUMAN	-	-	-	-	-	-	#VALUE!	#VALUE!	#VALUE!	#VALUE!	#VALUE!	#VALUE!	#VALUE!		1	1	1	7	7	7	0	21.164	220060000	4	-4.34294e-08	0	0	0
sp|O95445-2|APOM_HUMAN;sp|O95445|APOM_HUMAN;tr|Q5SRP5|Q5SRP5_HUMAN	sp|O95445-2|APOM_HUMAN;sp|O95445|APOM_HUMAN;tr|Q5SRP5|Q5SRP5_HUMAN	8.12303	8.09513	7.90741	8.11998	8.23226	8.20761	1.32749e+08	1.24489e+08	8.07997e+07	1.3182e+08	1.7071e+08	1.61291e+08	1.3721		4	4	4	33.6	33.6	33.6	0	6.4248	1682700000	23	0.890193	0.238855	-0.144758	-1.90985
sp|O95460-3|MATN4_HUMAN;tr|A6NNA4|A6NNA4_HUMAN;sp|O95460-4|MATN4_HUMAN;sp|O95460-2|MATN4_HUMAN;sp|O95460|MATN4_HUMAN	sp|O95460-3|MATN4_HUMAN;tr|A6NNA4|A6NNA4_HUMAN;sp|O95460-4|MATN4_HUMAN;sp|O95460-2|MATN4_HUMAN;sp|O95460|MATN4_HUMAN	-	7.81105	-	-	-	-	#VALUE!	6.47217e+07	#VALUE!	#VALUE!	#VALUE!	#VALUE!	#VALUE!		3	3	3	10.2	10.2	10.2	0	59.056	1087600000	26	0	1	-	0
sp|O95497|VNN1_HUMAN;sp|Q9NY84-5|VNN3_HUMAN;sp|Q9NY84-2|VNN3_HUMAN;sp|Q9NY84|VNN3_HUMAN	sp|O95497|VNN1_HUMAN	8.31296	8.28235	8.35189	8.2442	8.19307	8.23785	2.0557e+08	1.9158e+08	2.24849e+08	1.75469e+08	1.5598e+08	1.72922e+08	0.810888		7	7	7	19.3	19.3	19.3	0	39.305	2048500000	35	1.61177	0.0546501	0.0906954	3.52013
sp|O95633|FSTL3_HUMAN;sp|O95633-2|FSTL3_HUMAN;tr|A0A087X1Q2|A0A087X1Q2_HUMAN	sp|O95633|FSTL3_HUMAN;sp|O95633-2|FSTL3_HUMAN;tr|A0A087X1Q2|A0A087X1Q2_HUMAN	7.70121	7.61367	-	-	-	-	5.02586e+07	4.10837e+07	#VALUE!	#VALUE!	#VALUE!	#VALUE!	#VALUE!		4	4	4	19.8	19.8	19.8	0	14.245	513240000	22	0	1	-	0
sp|O95865|DDAH2_HUMAN;tr|A0A140T971|A0A140T971_HUMAN;tr|Q5SSV3|Q5SSV3_HUMAN;tr|Q5SRR8|Q5SRR8_HUMAN;tr|H0Y7N1|H0Y7N1_HUMAN	sp|O95865|DDAH2_HUMAN;tr|A0A140T971|A0A140T971_HUMAN;tr|Q5SSV3|Q5SSV3_HUMAN;tr|Q5SRR8|Q5SRR8_HUMAN;tr|H0Y7N1|H0Y7N1_HUMAN	8.67791	8.70594	8.73879	8.62316	8.56153	8.57024	4.76332e+08	5.08089e+08	5.48012e+08	4.19914e+08	3.64359e+08	3.71741e+08	0.754365	+	9	9	9	42.1	42.1	42.1	0	38.742	4536100000	75	2.03092	0.024671	0.12257	4.69937
tr|A0A0G2JQF2|A0A0G2JQF2_HUMAN;tr|B7WPK3|B7WPK3_HUMAN;sp|O95954-3|FTCD_HUMAN;sp|O95954|FTCD_HUMAN;sp|O95954-2|FTCD_HUMAN;sp|O95954-4|FTCD_HUMAN	tr|A0A0G2JQF2|A0A0G2JQF2_HUMAN;tr|B7WPK3|B7WPK3_HUMAN;sp|O95954-3|FTCD_HUMAN;sp|O95954|FTCD_HUMAN;sp|O95954-2|FTCD_HUMAN;sp|O95954-4|FTCD_HUMAN	-	-	7.53452	-	-	-	#VALUE!	#VALUE!	3.42389e+07	#VALUE!	#VALUE!	#VALUE!	#VALUE!		2	2	2	5.7	5.7	5.7	0	3.0895	70584000	1	0	1	-	0
tr|E9PRU1|E9PRU1_HUMAN;sp|O95967|FBLN4_HUMAN;tr|H0YET5|H0YET5_HUMAN;tr|E9PRQ8|E9PRQ8_HUMAN;tr|E9PKA3|E9PKA3_HUMAN;tr|H0YEU0|H0YEU0_HUMAN;tr|H0YCR9|H0YCR9_HUMAN;tr|E9PI47|E9PI47_HUMAN	tr|E9PRU1|E9PRU1_HUMAN;sp|O95967|FBLN4_HUMAN;tr|H0YET5|H0YET5_HUMAN	8.75258	8.72405	8.81503	8.64743	8.68027	8.63522	5.65692e+08	5.29724e+08	6.53176e+08	4.44048e+08	4.78928e+08	4.31738e+08	0.774745	+	10	10	10	29.1	29.1	29.1	0	45.527	4924300000	61	1.66105	0.0495972	0.10958	3.64723
sp|O95971|BY55_HUMAN;sp|O95971-3|BY55_HUMAN	sp|O95971|BY55_HUMAN;sp|O95971-3|BY55_HUMAN	-	-	-	-	-	-	#VALUE!	#VALUE!	#VALUE!	#VALUE!	#VALUE!	#VALUE!	#VALUE!		1	1	1	6.1	6.1	6.1	0	5.2361	778790000	8	-4.34294e-08	0	0	0
tr|H7C3Z9|H7C3Z9_HUMAN;tr|C9J3E2|C9J3E2_HUMAN;sp|O95994|AGR2_HUMAN;tr|B5MC07|B5MC07_HUMAN	tr|H7C3Z9|H7C3Z9_HUMAN;tr|C9J3E2|C9J3E2_HUMAN;sp|O95994|AGR2_HUMAN;tr|B5MC07|B5MC07_HUMAN	-	-	-	-	-	-	#VALUE!	#VALUE!	#VALUE!	#VALUE!	#VALUE!	#VALUE!	#VALUE!		1	1	1	14.3	14.3	14.3	0	24.62	448130000	4	-4.34294e-08	0	0	0
sp|O95998|I18BP_HUMAN;tr|G3V1C5|G3V1C5_HUMAN;sp|O95998-4|I18BP_HUMAN;sp|O95998-3|I18BP_HUMAN	sp|O95998|I18BP_HUMAN;tr|G3V1C5|G3V1C5_HUMAN;sp|O95998-4|I18BP_HUMAN	9.36793	9.49143	9.38918	8.85807	8.84155	8.81507	2.33308e+09	3.10049e+09	2.45008e+09	7.21224e+08	6.94305e+08	6.53236e+08	0.262412	+	4	4	4	22.2	22.2	22.2	0	13.396	22574000000	67	3.86956	0.00121025	0.577956	14.4036
sp|O96009|NAPSA_HUMAN;tr|M0QXC5|M0QXC5_HUMAN	sp|O96009|NAPSA_HUMAN;tr|M0QXC5|M0QXC5_HUMAN	9.26133	9.31355	9.29066	8.67756	8.78293	8.81293	1.82528e+09	2.0585e+09	1.95281e+09	4.75949e+08	6.06639e+08	6.50025e+08	0.296854	+	8	8	8	29	29	29	0	111.65	10459000000	72	3.57713	0.00183996	0.530706	12.133
tr|E9PKT9|E9PKT9_HUMAN;sp|O96033|MOC2A_HUMAN	tr|E9PKT9|E9PKT9_HUMAN;sp|O96033|MOC2A_HUMAN	7.98803	-	-	-	-	-	9.72814e+07	#VALUE!	#VALUE!	#VALUE!	#VALUE!	#VALUE!	#VALUE!		2	2	2	22.9	22.9	22.9	0	3.3866	749250000	13	0	1	-	0
sp|P00338|LDHA_HUMAN;sp|P00338-3|LDHA_HUMAN;sp|P00338-4|LDHA_HUMAN;sp|P00338-5|LDHA_HUMAN;sp|P00338-2|LDHA_HUMAN;tr|F5GXY2|F5GXY2_HUMAN;tr|F5GYU2|F5GYU2_HUMAN;tr|F5GXH2|F5GXH2_HUMAN;tr|F5H5J4|F5H5J4_HUMAN;tr|F5H6W8|F5H6W8_HUMAN;tr|F5GZQ4|F5GZQ4_HUMAN;tr|F5H8H6|F5H8H6_HUMAN;tr|F5GXC7|F5GXC7_HUMAN;tr|F5GWW2|F5GWW2_HUMAN;tr|F5GXU1|F5GXU1_HUMAN	sp|P00338|LDHA_HUMAN;sp|P00338-3|LDHA_HUMAN;sp|P00338-4|LDHA_HUMAN;sp|P00338-5|LDHA_HUMAN;sp|P00338-2|LDHA_HUMAN;tr|F5GXY2|F5GXY2_HUMAN	8.37031	8.22094	8.28158	8.80503	8.89904	8.91713	2.3459e+08	1.66318e+08	1.91241e+08	6.38308e+08	7.92574e+08	8.26285e+08	3.81182	+	14	13	13	49.7	46.1	46.1	0	35.306	4074300000	48	3.33027	0.0027005	-0.582787	-10.4866
sp|P00352|AL1A1_HUMAN;tr|Q5SYQ7|Q5SYQ7_HUMAN;tr|Q5SYQ9|Q5SYQ9_HUMAN;tr|Q5SYQ8|Q5SYQ8_HUMAN;tr|F8VP50|F8VP50_HUMAN;sp|O94788-4|AL1A2_HUMAN;sp|O94788-2|AL1A2_HUMAN;tr|H0YMG7|H0YMG7_HUMAN;sp|O94788-3|AL1A2_HUMAN;sp|P30837|AL1B1_HUMAN;sp|O94788|AL1A2_HUMAN	sp|P00352|AL1A1_HUMAN	8.33122	8.30227	8.41971	7.93716	7.90299	-	2.14398e+08	2.00572e+08	2.62851e+08	8.65287e+07	7.99816e+07		0.368483	+	9	9	7	20.4	20.4	17.4	0	15.165	1161900000	18	2.55257	0.00959593	0.430989	9.10255
sp|P00441|SODC_HUMAN;tr|H7BYH4|H7BYH4_HUMAN	sp|P00441|SODC_HUMAN;tr|H7BYH4|H7BYH4_HUMAN	8.65503	8.71658	8.73674	9.05687	8.98898	8.92313	4.51887e+08	5.20691e+08	5.45431e+08	1.13991e+09	9.74945e+08	8.3778e+08	1.94507	+	6	6	6	60.4	60.4	60.4	0	130.9	8690600000	88	2.48073	0.0108199	-0.286873	-6.26817
sp|P00450|CERU_HUMAN;tr|E9PFZ2|E9PFZ2_HUMAN;tr|H7C5R1|H7C5R1_HUMAN;tr|D6RE86|D6RE86_HUMAN;CON__ENSEMBL:ENSBTAP00000031900;tr|H7C5N5|H7C5N5_HUMAN	sp|P00450|CERU_HUMAN;tr|E9PFZ2|E9PFZ2_HUMAN;tr|H7C5R1|H7C5R1_HUMAN	10.0991	10.1042	10.1385	10.4554	10.489	10.4799	1.25632e+10	1.27116e+10	1.37562e+10	2.85365e+10	3.08319e+10	3.01926e+10	2.29461	+	45	45	45	58.9	58.9	58.9	0	323.31	159780000000	985	4.649	0.000448313	-0.360821	-22.6664
sp|P00491|PNPH_HUMAN;tr|G3V5M2|G3V5M2_HUMAN;tr|G3V2H3|G3V2H3_HUMAN	sp|P00491|PNPH_HUMAN	7.85833	7.87255	7.8985	7.98395	7.94865	7.87656	7.21656e+07	7.45676e+07	7.91589e+07	9.63718e+07	8.88485e+07	7.52593e+07	1.15312		5	5	5	22.5	22.5	22.5	0	16.559	578720000	15	0.823385	0.274331	-0.0599238	-1.77716
sp|P00558-2|PGK1_HUMAN;sp|P00558|PGK1_HUMAN;sp|P07205|PGK2_HUMAN	sp|P00558-2|PGK1_HUMAN;sp|P00558|PGK1_HUMAN	8.78987	8.86153	8.81098	8.45489	8.571	8.33985	6.1641e+08	7.26993e+08	6.47113e+08	2.8503e+08	3.72392e+08	2.18701e+08	0.440148	+	16	16	16	53	53	53	0	77.95	5557300000	67	2.19187	0.0181863	0.365548	5.21971
sp|P00734|THRB_HUMAN;tr|E9PIT3|E9PIT3_HUMAN;tr|C9JV37|C9JV37_HUMAN;CON__P00735	sp|P00734|THRB_HUMAN;tr|E9PIT3|E9PIT3_HUMAN;tr|C9JV37|C9JV37_HUMAN	10.2535	10.1822	10.1673	10.2368	10.223	10.2402	1.79267e+10	1.52125e+10	1.46994e+10	1.72504e+10	1.67109e+10	1.7386e+10	1.07335		26	26	26	58	58	58	0	323.31	173130000000	661	0.524686	0.506193	-0.0323432	-1.19312
tr|A0A3B3ITU4|A0A3B3ITU4_HUMAN;tr|F5H2D0|F5H2D0_HUMAN;tr|A0A3B3ISR2|A0A3B3ISR2_HUMAN;sp|P00736|C1R_HUMAN;tr|B4DPQ0|B4DPQ0_HUMAN	tr|A0A3B3ITU4|A0A3B3ITU4_HUMAN;tr|F5H2D0|F5H2D0_HUMAN;tr|A0A3B3ISR2|A0A3B3ISR2_HUMAN;sp|P00736|C1R_HUMAN;tr|B4DPQ0|B4DPQ0_HUMAN	-	-	-	-	-	-	#VALUE!	#VALUE!	#VALUE!	#VALUE!	#VALUE!	#VALUE!	#VALUE!		3	2	2	8.3	5.7	5.7	0.00082237	2.4054	18905000	3	-4.34294e-08	0	0	0
sp|P00738|HPT_HUMAN;tr|J3QR68|J3QR68_HUMAN;tr|H0Y300|H0Y300_HUMAN;tr|A0A0C4DGL8|A0A0C4DGL8_HUMAN;sp|P00738-2|HPT_HUMAN;tr|J3QLC9|J3QLC9_HUMAN;tr|A0A087WU08|A0A087WU08_HUMAN;sp|P00739|HPTR_HUMAN;sp|P00739-2|HPTR_HUMAN;tr|H3BS21|H3BS21_HUMAN;tr|A0A0A0MRD9|A0A0A0MRD9_HUMAN;tr|J3KTC3|J3KTC3_HUMAN;tr|J3KRH2|J3KRH2_HUMAN;tr|J3KSV1|J3KSV1_HUMAN;tr|J3QQI8|J3QQI8_HUMAN;tr|H3BMJ7|H3BMJ7_HUMAN	sp|P00738|HPT_HUMAN;tr|J3QR68|J3QR68_HUMAN;tr|H0Y300|H0Y300_HUMAN;tr|A0A0C4DGL8|A0A0C4DGL8_HUMAN;sp|P00738-2|HPT_HUMAN;tr|J3QLC9|J3QLC9_HUMAN;tr|A0A087WU08|A0A087WU08_HUMAN;sp|P00739|HPTR_HUMAN;sp|P00739-2|HPTR_HUMAN	10.1326	10.0324	10.0704	10.4918	10.4964	10.5228	1.35706e+10	1.07746e+10	1.17598e+10	3.10313e+10	3.13617e+10	3.33273e+10	2.65117	+	24	24	24	62.8	62.8	62.8	0	147.68	214440000000	459	3.79859	0.00136149	-0.425207	-13.8175
sp|P00746|CFAD_HUMAN;tr|K7ERG9|K7ERG9_HUMAN	sp|P00746|CFAD_HUMAN;tr|K7ERG9|K7ERG9_HUMAN	8.21916	8.18375	8.24366	8.32769	8.28923	8.37332	1.65638e+08	1.52669e+08	1.75251e+08	2.12662e+08	1.94639e+08	2.36222e+08	1.30385	+	5	5	5	29.2	29.2	29.2	0	10.053	1535700000	29	1.73134	0.0438486	-0.114552	-3.83342
sp|P00747|PLMN_HUMAN;tr|Q5TEH5|Q5TEH5_HUMAN;tr|A6PVI2|A6PVI2_HUMAN;sp|Q15195|PLGA_HUMAN;sp|Q02325|PLGB_HUMAN	sp|P00747|PLMN_HUMAN	9.65209	9.66211	9.6721	9.88603	9.89907	9.87523	4.48838e+09	4.59314e+09	4.70002e+09	7.69184e+09	7.92629e+09	7.50291e+09	1.67768	+	38	38	33	58.9	58.9	51.6	0	288.14	60126000000	409	4.81744	0.000429433	-0.224675	-24.9887
sp|P00748|FA12_HUMAN	sp|P00748|FA12_HUMAN	7.57241	-	7.51601	-	-	-	3.73603e+07	#VALUE!	3.28103e+07	#VALUE!	#VALUE!	#VALUE!	#VALUE!		2	2	2	5.2	5.2	5.2	0	6.725	210030000	11	0	1	-	0
sp|P00751|CFAB_HUMAN;tr|B4E1Z4|B4E1Z4_HUMAN;tr|A0A0G2JH38|A0A0G2JH38_HUMAN;sp|P00751-2|CFAB_HUMAN;tr|H7C5H1|H7C5H1_HUMAN;tr|C9JRT3|C9JRT3_HUMAN;tr|H7C526|H7C526_HUMAN	sp|P00751|CFAB_HUMAN;tr|B4E1Z4|B4E1Z4_HUMAN;tr|A0A0G2JH38|A0A0G2JH38_HUMAN;sp|P00751-2|CFAB_HUMAN	9.37361	9.40088	9.37467	9.54828	9.60894	9.61991	2.3638e+09	2.51698e+09	2.36957e+09	3.53411e+09	4.06387e+09	4.16783e+09	1.62279	+	21	21	3	35.7	35.7	6	0	152.53	31333000000	216	3.0218	0.00444899	-0.20932	-8.72388
sp|P00915|CAH1_HUMAN;tr|E5RHP7|E5RHP7_HUMAN;tr|E5RH81|E5RH81_HUMAN;tr|E5RFE7|E5RFE7_HUMAN;tr|E5RIF9|E5RIF9_HUMAN;tr|E5RG43|E5RG43_HUMAN;tr|E5RG81|E5RG81_HUMAN;tr|E5RJI8|E5RJI8_HUMAN;tr|H0YBE2|H0YBE2_HUMAN;tr|E5RGU8|E5RGU8_HUMAN;tr|E5RFL2|E5RFL2_HUMAN;tr|E5RII2|E5RII2_HUMAN;tr|E5RJF6|E5RJF6_HUMAN	sp|P00915|CAH1_HUMAN;tr|E5RHP7|E5RHP7_HUMAN;tr|E5RH81|E5RH81_HUMAN;tr|E5RFE7|E5RFE7_HUMAN;tr|E5RIF9|E5RIF9_HUMAN;tr|E5RG43|E5RG43_HUMAN	8.47574	8.39287	8.47848	9.24964	9.18662	9.21598	2.99047e+08	2.47098e+08	3.0094e+08	1.77681e+09	1.53681e+09	1.6443e+09	5.8529	+	11	11	11	55.9	55.9	55.9	0	70.875	7110800000	74	4.67073	0.000435498	-0.76838	-22.9537
sp|P00918|CAH2_HUMAN;tr|E5RID5|E5RID5_HUMAN;tr|E5RK37|E5RK37_HUMAN	sp|P00918|CAH2_HUMAN	8.72686	8.67041	8.66397	7.97079	7.98128	7.76487	5.33163e+08	4.68177e+08	4.61286e+08	9.34953e+07	9.57811e+07	5.81929e+07	0.169195	+	8	8	8	34.2	34.2	34.2	0	18.923	2872800000	39	3.35966	0.00266846	0.781434	10.6709
sp|P00966|ASSY_HUMAN;tr|Q5T6L6|Q5T6L6_HUMAN;tr|Q5T6L5|Q5T6L5_HUMAN	sp|P00966|ASSY_HUMAN;tr|Q5T6L6|Q5T6L6_HUMAN;tr|Q5T6L5|Q5T6L5_HUMAN	8.98699	9.03499	8.87261	8.09244	8.18478	7.9889	9.70488e+08	1.0839e+09	7.45779e+08	1.2372e+08	1.53031e+08	9.74765e+07	0.133645	+	13	13	13	34.2	34.2	34.2	0	27.575	3806000000	36	3.52879	0.00199868	0.876156	11.7923
sp|P00995|ISK1_HUMAN;tr|D6RIU5|D6RIU5_HUMAN	sp|P00995|ISK1_HUMAN;tr|D6RIU5|D6RIU5_HUMAN	9.04478	8.98702	9.06793	8.55208	8.33796	8.37702	1.10861e+09	9.70555e+08	1.16931e+09	3.56517e+08	2.17751e+08	2.38243e+08	0.25012	+	3	3	3	53.2	53.2	53.2	0	25.594	8609900000	40	3.02011	0.00444472	0.610887	8.71499
sp|P01008|ANT3_HUMAN;tr|Q8TCE1|Q8TCE1_HUMAN;CON__P41361	sp|P01008|ANT3_HUMAN	9.56862	9.61925	9.64208	10.0654	10.0495	10.0133	3.70357e+09	4.1615e+09	4.38611e+09	1.16252e+10	1.12073e+10	1.0311e+10	2.70533	+	23	23	23	56	56	56	0	280.65	70622000000	271	4.07649	0.000903519	-0.432756	-16.2533
sp|P01009|A1AT_HUMAN;tr|A0A024R6I7|A0A024R6I7_HUMAN;sp|P01009-2|A1AT_HUMAN;tr|A0A0G2JRN3|A0A0G2JRN3_HUMAN;sp|P01009-3|A1AT_HUMAN;tr|G3V544|G3V544_HUMAN;tr|G3V5R8|G3V5R8_HUMAN;tr|G3V387|G3V387_HUMAN;tr|A0A0B4J278|A0A0B4J278_HUMAN;tr|A0A0G2JPK4|A0A0G2JPK4_HUMAN	sp|P01009|A1AT_HUMAN;tr|A0A024R6I7|A0A024R6I7_HUMAN;sp|P01009-2|A1AT_HUMAN;tr|A0A0G2JRN3|A0A0G2JRN3_HUMAN;sp|P01009-3|A1AT_HUMAN	10.5288	10.4723	10.4338	11.1414	11.1147	11.0736	3.37909e+10	2.96688e+10	2.71519e+10	1.38484e+11	1.30227e+11	1.18468e+11	4.27295	+	25	25	19	61.2	61.2	47.4	0	323.31	672390000000	1272	4.31187	0.000677803	-0.631594	-18.6394
sp|P01011|AACT_HUMAN;tr|G3V595|G3V595_HUMAN;tr|G3V3A0|G3V3A0_HUMAN;sp|P01011-2|AACT_HUMAN;tr|A0A087WY93|A0A087WY93_HUMAN;sp|P01011-3|AACT_HUMAN	sp|P01011|AACT_HUMAN;tr|G3V595|G3V595_HUMAN;tr|G3V3A0|G3V3A0_HUMAN	10.1591	10.129	10.1672	10.4953	10.4081	10.4776	1.44245e+10	1.34586e+10	1.4696e+10	3.12824e+10	2.55918e+10	3.00331e+10	2.04108	+	15	15	15	45.2	45.2	45.2	0	289.6	168190000000	609	3.35383	0.00263733	-0.308563	-10.6341
sp|P01019|ANGT_HUMAN	sp|P01019|ANGT_HUMAN	9.06804	9.09103	9.06303	9.41374	9.47884	9.48652	1.16961e+09	1.23319e+09	1.15619e+09	2.59263e+09	3.0119e+09	3.06563e+09	2.43613	+	9	9	9	25.2	25.2	25.2	0	88.552	15695000000	120	4.01152	0.000983047	-0.385662	-15.6489
sp|P01023|A2MG_HUMAN;tr|F8W7L3|F8W7L3_HUMAN;sp|P20742-2|PZP_HUMAN;CON__ENSEMBL:ENSBTAP00000024146;sp|P20742|PZP_HUMAN;tr|H0YFH1|H0YFH1_HUMAN;tr|F5H1E8|F5H1E8_HUMAN	sp|P01023|A2MG_HUMAN	9.13887	9.17365	9.17187	9.58927	9.60019	9.5548	1.3768e+09	1.49159e+09	1.48549e+09	3.88392e+09	3.98281e+09	3.58757e+09	2.63083	+	41	41	41	39.3	39.3	39.3	0	245.28	27354000000	277	4.72337	0.000431715	-0.419954	-23.6642
sp|P01024|CO3_HUMAN;CON__Q2UVX4;tr|M0QYC8|M0QYC8_HUMAN;tr|M0QXZ3|M0QXZ3_HUMAN;tr|M0R0Q9|M0R0Q9_HUMAN;tr|M0R1Q1|M0R1Q1_HUMAN;sp|O95568|MET18_HUMAN	sp|P01024|CO3_HUMAN	9.7225	9.73167	9.72752	9.97186	10.0055	9.98795	5.27837e+09	5.39101e+09	5.33974e+09	9.3726e+09	1.01274e+10	9.72635e+09	1.82561	+	70	70	70	51.1	51.1	51.1	0	323.31	78537000000	684	4.88126	0.000393919	-0.261217	-25.9286
tr|Q5H9A7|Q5H9A7_HUMAN;sp|P01033|TIMP1_HUMAN;tr|Q5H9B4|Q5H9B4_HUMAN;tr|Q5H9B5|Q5H9B5_HUMAN;tr|H0Y789|H0Y789_HUMAN	tr|Q5H9A7|Q5H9A7_HUMAN;sp|P01033|TIMP1_HUMAN	8.09195	-	8.00393	8.03739	-	7.89138	1.23581e+08	#VALUE!	1.00909e+08	1.08991e+08	#VALUE!	7.78718e+07	#VALUE!		3	3	3	28	28	28	0	5.1259	868400000	18	0.366199	0.698284	0.0835571	0.980244
sp|P01034|CYTC_HUMAN	sp|P01034|CYTC_HUMAN	9.47806	9.41228	9.43788	9.36903	9.26858	9.30055	3.00649e+09	2.58393e+09	2.74082e+09	2.339e+09	1.85601e+09	1.99779e+09	0.743323	+	5	5	5	41.8	41.8	41.8	0	85.208	30903000000	273	1.67573	0.0482915	0.130018	3.68564
sp|P01036|CYTS_HUMAN	sp|P01036|CYTS_HUMAN	8.04778	8.07657	8.15725	7.84433	7.94694	-	1.1163e+08	1.19281e+08	1.43632e+08	6.98763e+07	8.84993e+07	#VALUE!	#VALUE!		6	6	2	54.6	54.6	23.4	0	13.817	1365700000	21	1.39622	0.0837227	0.198229	3.47643
sp|P01040|CYTA_HUMAN;tr|C9J0E4|C9J0E4_HUMAN	sp|P01040|CYTA_HUMAN;tr|C9J0E4|C9J0E4_HUMAN	8.68214	8.66655	8.70124	8.37051	8.19932	8.16358	4.80994e+08	4.64034e+08	5.0262e+08	2.34698e+08	1.58241e+08	1.4574e+08	0.372107	+	6	6	6	68.4	68.4	68.4	0	16.807	5186700000	40	2.60931	0.00866842	0.438838	6.78855
sp|P01042|KNG1_HUMAN;CON__P01045-1;CON__Q2KJ62;CON__P01044-1	sp|P01042|KNG1_HUMAN	11.008	11.0041	11.01	10.7946	10.7354	10.7777	1.01859e+11	1.00949e+11	1.02329e+11	6.23161e+10	5.43751e+10	5.99377e+10	0.578851	+	30	30	6	43.9	43.9	10.6	0	323.31	989950000000	1137	3.7539	0.00144456	0.238123	13.4604
sp|P01042-2|KNG1_HUMAN;sp|P01042-3|KNG1_HUMAN	sp|P01042-2|KNG1_HUMAN;sp|P01042-3|KNG1_HUMAN	7.08636	7.98302	7.95114	6.41325	6.84354	6.91315	1.22e+07	9.61657e+07	8.93593e+07	2.5897e+06	6.97493e+06	8.18748e+06	0.0897818		25	1	1	52.2	1.9	1.9	0.0054012	1.881	426220000	14	1.33605	0.0945203	0.950195	2.85576
tr|A9UJN9|A9UJN9_HUMAN;tr|A9UJP0|A9UJP0_HUMAN;sp|P01127-2|PDGFB_HUMAN;sp|P01127|PDGFB_HUMAN	tr|A9UJN9|A9UJN9_HUMAN;tr|A9UJP0|A9UJP0_HUMAN;sp|P01127-2|PDGFB_HUMAN;sp|P01127|PDGFB_HUMAN	8.11096	8.16605	-	-	8.15531	-	1.2911e+08	1.46572e+08	#VALUE!	#VALUE!	1.42991e+08	#VALUE!	#VALUE!		1	1	1	8.8	8.8	8.8	0	8.9707	1265400000	13	0	1	-0.0168033	0
sp|P01130-5|LDLR_HUMAN;sp|P01130|LDLR_HUMAN;tr|J3KMZ9|J3KMZ9_HUMAN;tr|H0YMD1|H0YMD1_HUMAN;sp|P01130-2|LDLR_HUMAN;sp|P01130-3|LDLR_HUMAN;sp|P01130-4|LDLR_HUMAN	sp|P01130-5|LDLR_HUMAN;sp|P01130|LDLR_HUMAN;tr|J3KMZ9|J3KMZ9_HUMAN;tr|H0YMD1|H0YMD1_HUMAN;sp|P01130-2|LDLR_HUMAN;sp|P01130-3|LDLR_HUMAN;sp|P01130-4|LDLR_HUMAN	8.85276	8.80538	8.82178	8.57477	8.62098	8.64515	7.12459e+08	6.38822e+08	6.63407e+08	3.75638e+08	4.17811e+08	4.41723e+08	0.613084	+	4	4	4	3.8	3.8	3.8	0	9.3132	6858100000	49	2.99028	0.0046042	0.213008	8.56013
sp|P01133-3|EGF_HUMAN;sp|P01133|EGF_HUMAN	sp|P01133-3|EGF_HUMAN;sp|P01133|EGF_HUMAN	10.3236	10.3422	10.312	9.82306	9.77934	9.81264	2.10669e+10	2.19887e+10	2.05116e+10	6.65365e+09	6.01645e+09	6.49591e+09	0.301508	+	37	37	2	43	43	2.7	0	323.31	141820000000	709	5.29163	0.000272217	0.520914	32.8683
sp|P01133-2|EGF_HUMAN;tr|A0A494C018|A0A494C018_HUMAN	sp|P01133-2|EGF_HUMAN;tr|A0A494C018|A0A494C018_HUMAN	-	-	-	-	-	-	#VALUE!	#VALUE!	#VALUE!	#VALUE!	#VALUE!	#VALUE!	#VALUE!		36	1	1	42.5	2.1	2.1	0.00163	2.3422	103120000	3	-4.34294e-08	0	0	0
sp|P01344|IGF2_HUMAN;sp|P01344-2|IGF2_HUMAN;sp|P01344-3|IGF2_HUMAN	sp|P01344|IGF2_HUMAN;sp|P01344-2|IGF2_HUMAN;sp|P01344-3|IGF2_HUMAN	-	-	-	-	-	-	#VALUE!	#VALUE!	#VALUE!	#VALUE!	#VALUE!	#VALUE!	#VALUE!		1	1	1	8.9	8.9	8.9	0	10.288	359090000	9	-4.34294e-08	0	0	0
tr|Q5W006|Q5W006_HUMAN;sp|P01589|IL2RA_HUMAN	tr|Q5W006|Q5W006_HUMAN;sp|P01589|IL2RA_HUMAN	-	-	-	-	-	-	#VALUE!	#VALUE!	#VALUE!	#VALUE!	#VALUE!	#VALUE!	#VALUE!		1	1	1	4.6	4.6	4.6	0	2.9129	177370000	5	-4.34294e-08	0	0	0
sp|P01591|IGJ_HUMAN;tr|D6RD17|D6RD17_HUMAN;tr|D6RHJ6|D6RHJ6_HUMAN;tr|C9JA05|C9JA05_HUMAN	sp|P01591|IGJ_HUMAN;tr|D6RD17|D6RD17_HUMAN;tr|D6RHJ6|D6RHJ6_HUMAN;tr|C9JA05|C9JA05_HUMAN	9.85411	9.82191	9.85183	9.48534	9.53496	9.50282	7.14677e+09	6.63606e+09	7.10935e+09	3.05731e+09	3.42736e+09	3.18288e+09	0.462736	+	6	6	6	41.5	41.5	41.5	0	46.295	67513000000	207	4.32257	0.000681042	0.334907	18.7557
sp|P01599|KV117_HUMAN	sp|P01599|KV117_HUMAN	-	-	-	-	-	-	#VALUE!	#VALUE!	#VALUE!	#VALUE!	#VALUE!	#VALUE!	#VALUE!		3	1	1	23.1	12.8	12.8	0	9.8952	437860000	9	-4.34294e-08	0	0	0
sp|P01601|KVD16_HUMAN	sp|P01601|KVD16_HUMAN	-	-	-	-	7.95511	8.05805	#VALUE!	#VALUE!	#VALUE!	#VALUE!	9.018e+07	1.14301e+08	#VALUE!		1	1	1	13.7	13.7	13.7	0	21.589	494800000	11	0	1	-	0
sp|P01602|KV105_HUMAN	sp|P01602|KV105_HUMAN	-	-	-	-	-	-	#VALUE!	#VALUE!	#VALUE!	#VALUE!	#VALUE!	#VALUE!	#VALUE!		2	2	2	22.2	22.2	22.2	0	5.7106	4233400000	25	-4.34294e-08	0	0	0
sp|P01619|KV320_HUMAN	sp|P01619|KV320_HUMAN	10.1485	10.0175	10.1596	10.3627	10.4338	10.3826	1.40767e+10	1.04112e+10	1.44411e+10	2.30515e+10	2.71519e+10	2.41324e+10	1.90953	+	5	5	3	46.6	46.6	26.7	0	72.045	185010000000	295	2.31661	0.0142339	-0.284505	-5.65326
sp|P01624|KV315_HUMAN;tr|A0A0C4DH90|A0A0C4DH90_HUMAN;sp|A0A0C4DH55|KVD07_HUMAN	sp|P01624|KV315_HUMAN;tr|A0A0C4DH90|A0A0C4DH90_HUMAN;sp|A0A0C4DH55|KVD07_HUMAN	9.99958	10.0009	9.94138	10.1436	10.1457	10.1449	9.99033e+09	1.00207e+10	8.73736e+09	1.39187e+10	1.39862e+10	1.39605e+10	1.45627	+	4	4	0	32.2	32.2	0	0	56.329	99132000000	99	2.95126	0.00487685	-0.164111	-8.36127
sp|P01699|LV144_HUMAN	sp|P01699|LV144_HUMAN	-	-	-	-	-	-	#VALUE!	#VALUE!	#VALUE!	#VALUE!	#VALUE!	#VALUE!	#VALUE!		4	1	1	38.5	24.8	24.8	0	4.2315	463760000	10	-4.34294e-08	0	0	0
sp|P01700|LV147_HUMAN	sp|P01700|LV147_HUMAN	8.90636	8.98949	8.94393	9.39168	9.33286	9.26333	8.06046e+08	9.7609e+08	8.78881e+08	2.46422e+09	2.15209e+09	1.83371e+09	2.42389	+	4	3	1	24.8	24.8	11.1	0	17.654	13551000000	63	3.00928	0.00449155	-0.382698	-8.65845
sp|P01701|LV151_HUMAN	sp|P01701|LV151_HUMAN	8.95146	-	9.0063	9.15263	9.14907	9.22355	8.94252e+08		1.01461e+09	1.42112e+09	1.40952e+09	1.67321e+09	1.57296	+	5	4	4	38.5	38.5	38.5	0	12.584	12454000000	20	1.87035	0.033401	-0.1962	-5.2471
sp|P01703|LV140_HUMAN;tr|A0A075B6I6|A0A075B6I6_HUMAN	sp|P01703|LV140_HUMAN	7.91182	8.04844	8.07657	8.35807	8.47651	8.42579	8.16244e+07	1.118e+08	1.19281e+08	2.28071e+08	2.99578e+08	2.66557e+08	2.5398	+	4	3	3	39	39	39	0	8.536	1325800000	19	2.57495	0.00924605	-0.407849	-6.646
sp|P01704|LV214_HUMAN	sp|P01704|LV214_HUMAN	8.58514	8.83145	8.57085	-	-	-	3.84716e+08	6.78344e+08	3.72263e+08	#VALUE!	#VALUE!	#VALUE!	#VALUE!		2	1	1	13.3	13.3	13.3	0	16.151	1650600000	16	0	1	-	0
sp|P01709|LV208_HUMAN	sp|P01709|LV208_HUMAN	9.10295	9.09332	9.09614	9.58657	9.30666	9.34741	1.26751e+09	1.23971e+09	1.24779e+09	3.85985e+09	2.0261e+09	2.22541e+09	2.16015		3	2	1	13.6	13.6	6.8	0.0098336	1.7291	13056000000	15	1.64995	0.0505218	-0.316075	-3.61836
sp|P01714|LV319_HUMAN	sp|P01714|LV319_HUMAN	9.03246	9.07144	9.00954	9.39471	9.4381	9.45284	1.07761e+09	1.1788e+09	1.02221e+09	2.48148e+09	2.74221e+09	2.83687e+09	2.45852	+	5	5	4	54.5	54.5	54.5	0	17.397	20636000000	49	4.00139	0.000995771	-0.390741	-15.5567
sp|P01715|LV301_HUMAN	sp|P01715|LV301_HUMAN	8.84051	8.80374	8.99898	9.19084	9.17484	9.20461	6.92644e+08	6.36414e+08	9.97654e+08	1.55182e+09	1.49568e+09	1.60181e+09	1.99823	+	4	3	2	26.1	26.1	19.1	0	20.537	12599000000	51	2.15798	0.0194899	-0.30902	-5.10661
sp|P01717|LV325_HUMAN	sp|P01717|LV325_HUMAN	8.74851	8.78961	8.70962	9.37136	9.307	9.27177	5.60415e+08	6.16042e+08	5.12413e+08	2.35158e+09	2.02768e+09	1.86969e+09	3.70008	+	4	3	0	28.6	28.6	0	0	23.216	13121000000	47	3.96802	0.00100222	-0.567467	-15.2566
sp|P01718|LV327_HUMAN	sp|P01718|LV327_HUMAN	-	-	-	-	-	-	#VALUE!	#VALUE!	#VALUE!	#VALUE!	#VALUE!	#VALUE!	#VALUE!		4	1	1	28.3	8.8	8.8	0	2.6337	465460000	11	-4.34294e-08	0	0	0
sp|P01721|LV657_HUMAN	sp|P01721|LV657_HUMAN	8.64173	9.05637	9.05465	8.96998	8.77932	8.7774	4.38258e+08	1.1386e+09	1.1341e+09	9.33211e+08	6.01617e+08	5.98963e+08	0.7871		4	4	3	35.9	35.9	35.9	0	70.315	7048200000	50	0.189706	1	0.0753492	0.49572
sp|P01742|HV169_HUMAN	sp|P01742|HV169_HUMAN	8.44534	8.35631	8.49161	8.70274	8.69782	8.79754	2.7883e+08	2.27149e+08	3.10177e+08	5.04359e+08	4.98678e+08	6.27393e+08	1.99769	+	3	3	2	26.5	26.5	17.1	0	20.261	3641100000	18	2.37933	0.0130421	-0.301612	-5.88205
sp|P01743|HV146_HUMAN	sp|P01743|HV146_HUMAN	-	-	8.09639	8.15646	8.09847	8.06487	#VALUE!	#VALUE!	1.2485e+08	1.43371e+08	1.2545e+08	1.1611e+08	#VALUE!		2	1	1	22.2	12.8	12.8	0	16.152	816440000	11	0	1	-0.0102107	0
sp|P0DP04|HV43D_HUMAN;sp|P01782|HV309_HUMAN	sp|P0DP04|HV43D_HUMAN;sp|P01782|HV309_HUMAN	-	8.53925	8.46942	8.59251	8.69433	8.73012	#VALUE!	3.46139e+08	2.94727e+08	3.913e+08	4.94686e+08	5.3718e+08	#VALUE!		3	2	2	34.7	25.4	25.4	0	12.904	3663100000	31	1.18126	0.129726	-0.167983	-2.83574
sp|P01817|HV205_HUMAN	sp|P01817|HV205_HUMAN	-	-	-	-	-	-	#VALUE!	#VALUE!	#VALUE!	#VALUE!	#VALUE!	#VALUE!	#VALUE!		1	1	1	19.3	19.3	19.3	0.0031621	2.0795	33350000	1	-4.34294e-08	0	0	0
sp|P01833|PIGR_HUMAN	sp|P01833|PIGR_HUMAN	10.4573	10.4513	10.4829	10.1754	10.1748	10.138	2.86616e+10	2.82683e+10	3.04018e+10	1.49761e+10	1.49555e+10	1.37404e+10	0.500071	+	28	28	28	47.1	47.1	47.1	0	323.31	249430000000	789	4.35951	0.000665218	0.301106	19.1626
sp|P01834|IGKC_HUMAN	sp|P01834|IGKC_HUMAN	11.0544	11.0041	10.9957	11.3181	11.2734	11.328	1.13344e+11	1.00949e+11	9.90148e+10	2.08018e+11	1.87672e+11	2.12814e+11	1.94219	+	8	8	8	86.9	86.9	86.9	0	323.31	1448500000000	1619	3.50023	0.00209037	-0.288426	-11.5954
sp|P01857|IGHG1_HUMAN;tr|A0A0A0MS08|A0A0A0MS08_HUMAN;tr|A0A0A0MS07|A0A0A0MS07_HUMAN	sp|P01857|IGHG1_HUMAN;tr|A0A0A0MS08|A0A0A0MS08_HUMAN;tr|A0A0A0MS07|A0A0A0MS07_HUMAN	10.8082	10.7654	10.7555	11.1249	11.1517	11.1354	6.42984e+10	5.8264e+10	5.69508e+10	1.33321e+11	1.41808e+11	1.36584e+11	2.2935	+	18	18	9	67	67	37.3	0	323.31	941900000000	1674	4.44339	0.000566371	-0.360957	-20.1189
sp|P01859|IGHG2_HUMAN;tr|A0A286YEY4|A0A286YEY4_HUMAN	sp|P01859|IGHG2_HUMAN;tr|A0A286YEY4|A0A286YEY4_HUMAN	10.3637	10.3428	10.2971	10.7374	10.6782	10.6876	2.31047e+10	2.20191e+10	1.98198e+10	5.46261e+10	4.7665e+10	4.8708e+10	2.32508	+	15	10	8	59.8	41.7	33.7	0	125.97	304230000000	634	3.77311	0.00139396	-0.36651	-13.6129
sp|P01860|IGHG3_HUMAN;tr|A0A286YES1|A0A286YES1_HUMAN	sp|P01860|IGHG3_HUMAN;tr|A0A286YES1|A0A286YES1_HUMAN	9.19167	9.2858	9.24157	9.74358	9.74657	9.73915	1.55478e+09	1.93108e+09	1.74409e+09	5.5409e+09	5.57918e+09	5.48466e+09	3.17493	+	14	6	6	48	25.2	25.2	0	167.59	33443000000	182	4.29495	0.000666111	-0.503415	-18.457
sp|P01861|IGHG4_HUMAN;tr|A0A286YFJ8|A0A286YFJ8_HUMAN	sp|P01861|IGHG4_HUMAN;tr|A0A286YFJ8|A0A286YFJ8_HUMAN	9.29576	9.16782	9.27825	9.81401	9.75618	9.71275	1.97588e+09	1.4717e+09	1.8978e+09	6.51643e+09	5.70401e+09	5.16119e+09	3.25171	+	13	7	7	56.9	32.1	32.1	0	126.79	26957000000	116	3.30791	0.00277626	-0.513701	-10.3484
sp|P01871|IGHM_HUMAN;tr|A0A1B0GUU9|A0A1B0GUU9_HUMAN;sp|P01871-2|IGHM_HUMAN	sp|P01871|IGHM_HUMAN;tr|A0A1B0GUU9|A0A1B0GUU9_HUMAN;sp|P01871-2|IGHM_HUMAN	9.87526	9.8255	9.86342	9.67538	9.7394	9.73517	7.50343e+09	6.69114e+09	7.30163e+09	4.73565e+09	5.48782e+09	5.43463e+09	0.728413	+	14	14	14	34.2	34.2	34.2	0	125.52	72754000000	257	2.24644	0.0164266	0.138079	5.40596
sp|P01876|IGHA1_HUMAN;tr|A0A286YEY1|A0A286YEY1_HUMAN	sp|P01876|IGHA1_HUMAN;tr|A0A286YEY1|A0A286YEY1_HUMAN	10.5564	10.568	10.5778	10.8744	10.8426	10.8621	3.60081e+10	3.69828e+10	3.78268e+10	7.48859e+10	6.95985e+10	7.27947e+10	1.96069	+	14	14	5	54.4	54.4	25.2	0	323.31	481010000000	854	4.90122	0.000401304	-0.292304	-26.2298
sp|P01877|IGHA2_HUMAN;tr|A0A286YEY5|A0A286YEY5_HUMAN	sp|P01877|IGHA2_HUMAN;tr|A0A286YEY5|A0A286YEY5_HUMAN	7.80079	-	-	9.00813	8.96485	9.03551	6.32106e+07	#VALUE!	#VALUE!	1.0189e+09	9.22253e+08	1.0852e+09	#VALUE!		13	4	4	57.1	14.4	14.4	0	55.773	4328100000	95	0	1	-1.20204	0
sp|P02042|HBD_HUMAN;tr|E9PFT6|E9PFT6_HUMAN;tr|E9PEW8|E9PEW8_HUMAN;CON__Q3SX09;tr|C9JRG0|C9JRG0_HUMAN;tr|A8MUF7|A8MUF7_HUMAN;CON__P02070;sp|P69892|HBG2_HUMAN;sp|P69891|HBG1_HUMAN;sp|P02100|HBE_HUMAN;tr|A0A2R8Y7X9|A0A2R8Y7X9_HUMAN	sp|P02042|HBD_HUMAN;tr|E9PFT6|E9PFT6_HUMAN;tr|E9PEW8|E9PEW8_HUMAN	-	-	-	-	-	-	#VALUE!	#VALUE!	#VALUE!	#VALUE!	#VALUE!	#VALUE!	#VALUE!		7	1	1	46.3	8.2	8.2	0	3.3228	133580000	3	-4.34294e-08	0	0	0
tr|B0QYF8|B0QYF8_HUMAN;sp|P02144|MYG_HUMAN;tr|Q8WVH6|Q8WVH6_HUMAN;tr|B0QYF7|B0QYF7_HUMAN;tr|F2Z2F1|F2Z2F1_HUMAN;tr|F2Z337|F2Z337_HUMAN	tr|B0QYF8|B0QYF8_HUMAN;sp|P02144|MYG_HUMAN;tr|Q8WVH6|Q8WVH6_HUMAN;tr|B0QYF7|B0QYF7_HUMAN;tr|F2Z2F1|F2Z2F1_HUMAN	-	-	-	8.66157	8.69387	8.5392	#VALUE!	#VALUE!	#VALUE!	4.58744e+08	4.94163e+08	3.46099e+08	#VALUE!		5	5	5	53.8	53.8	53.8	0	30.866	1300000000	29	0	1	-	0
sp|P02452|CO1A1_HUMAN;tr|I3L3H7|I3L3H7_HUMAN	sp|P02452|CO1A1_HUMAN	8.47587	8.36169	8.48508	8.61848	8.46771	8.4901	2.99137e+08	2.2998e+08	3.05548e+08	4.15413e+08	2.93569e+08	3.09101e+08	1.21975		6	6	6	6.4	6.4	6.4	0	41.613	3856800000	35	0.617731	0.41369	-0.0845464	-1.37494
tr|E9PR44|E9PR44_HUMAN;sp|P02511|CRYAB_HUMAN;tr|E9PJL7|E9PJL7_HUMAN;tr|E9PRA8|E9PRA8_HUMAN;tr|A0A024R3B9|A0A024R3B9_HUMAN;tr|E9PS12|E9PS12_HUMAN;tr|E9PNH7|E9PNH7_HUMAN;tr|E9PRS4|E9PRS4_HUMAN	tr|E9PR44|E9PR44_HUMAN;sp|P02511|CRYAB_HUMAN;tr|E9PJL7|E9PJL7_HUMAN;tr|E9PRA8|E9PRA8_HUMAN;tr|A0A024R3B9|A0A024R3B9_HUMAN	8.21867	8.33816	8.17032	8.15186	8.223	8.12421	1.65451e+08	2.17851e+08	1.4802e+08	1.4186e+08	1.67109e+08	1.3311e+08	0.832035		5	5	5	31	31	31	0	11.389	1370000000	19	0.585822	0.442067	0.0760241	1.31273
tr|Q3BDU5|Q3BDU5_HUMAN;sp|P02545-2|LMNA_HUMAN;sp|P02545-6|LMNA_HUMAN;sp|P02545-3|LMNA_HUMAN;sp|P02545|LMNA_HUMAN;tr|H0YAB0|H0YAB0_HUMAN;tr|Q5TCI8|Q5TCI8_HUMAN;sp|P02545-5|LMNA_HUMAN;sp|P02545-4|LMNA_HUMAN	tr|Q3BDU5|Q3BDU5_HUMAN;sp|P02545-2|LMNA_HUMAN;sp|P02545-6|LMNA_HUMAN;sp|P02545-3|LMNA_HUMAN;sp|P02545|LMNA_HUMAN	-	-	-	7.89808	-	-	#VALUE!	#VALUE!	#VALUE!	7.90824e+07	#VALUE!	#VALUE!	#VALUE!		3	3	3	5.7	5.7	5.7	0	4.4378	107010000	5	0	1	-	0
sp|P02647|APOA1_HUMAN;tr|F8W696|F8W696_HUMAN;CON__P15497	sp|P02647|APOA1_HUMAN;tr|F8W696|F8W696_HUMAN	9.79281	9.79675	9.83333	10.0199	10.0745	10.1099	6.20597e+09	6.26253e+09	6.81287e+09	1.04689e+10	1.18713e+10	1.28795e+10	1.82662	+	15	15	15	59.2	59.2	59.2	0	121.94	101290000000	269	3.06087	0.00420999	-0.260475	-8.93083
sp|P02649|APOE_HUMAN;tr|H0Y7L5|H0Y7L5_HUMAN;tr|E9PEV4|E9PEV4_HUMAN;tr|E7ERP7|E7ERP7_HUMAN	sp|P02649|APOE_HUMAN;tr|H0Y7L5|H0Y7L5_HUMAN;tr|E9PEV4|E9PEV4_HUMAN;tr|E7ERP7|E7ERP7_HUMAN	9.2553	9.25947	9.23689	8.79644	8.80864	8.82815	1.80011e+09	1.81748e+09	1.7254e+09	6.25806e+08	6.43636e+08	6.73209e+08	0.363588	+	16	16	13	57.7	57.7	48.6	0	154	12937000000	101	5.54507	0.000210284	0.439477	38.0457
tr|V9GYG9|V9GYG9_HUMAN;sp|P02652|APOA2_HUMAN;tr|V9GYM3|V9GYM3_HUMAN;tr|V9GYE3|V9GYE3_HUMAN;tr|V9GYC1|V9GYC1_HUMAN;tr|V9GYS1|V9GYS1_HUMAN	tr|V9GYG9|V9GYG9_HUMAN;sp|P02652|APOA2_HUMAN;tr|V9GYM3|V9GYM3_HUMAN;tr|V9GYE3|V9GYE3_HUMAN;tr|V9GYC1|V9GYC1_HUMAN;tr|V9GYS1|V9GYS1_HUMAN	8.76632	8.73334	8.79766	8.91175	8.71673	8.87663	5.83875e+08	5.41178e+08	6.27567e+08	8.16112e+08	5.20871e+08	7.52714e+08	1.19233		4	4	4	41.1	41.1	41.1	0	52.93	12635000000	56	0.478735	0.553881	-0.0692657	-1.10255
tr|K7ERI9|K7ERI9_HUMAN;sp|P02654|APOC1_HUMAN;tr|K7EKP1|K7EKP1_HUMAN;tr|K7EJI9|K7EJI9_HUMAN;tr|K7ELM9|K7ELM9_HUMAN;tr|K7EPF9|K7EPF9_HUMAN	tr|K7ERI9|K7ERI9_HUMAN;sp|P02654|APOC1_HUMAN;tr|K7EKP1|K7EKP1_HUMAN;tr|K7EJI9|K7EJI9_HUMAN;tr|K7ELM9|K7ELM9_HUMAN;tr|K7EPF9|K7EPF9_HUMAN	7.77509	7.86554	7.80924	-	-	-	5.95786e+07	7.33736e+07	6.44525e+07	#VALUE!	#VALUE!	#VALUE!	#VALUE!		2	2	2	23.4	23.4	23.4	0	3.4069	665880000	11	0	1	-	0
tr|Q6P163|Q6P163_HUMAN;tr|V9GYJ8|V9GYJ8_HUMAN;tr|A0A024R0T9|A0A024R0T9_HUMAN;sp|P02655|APOC2_HUMAN;tr|K7ER74|K7ER74_HUMAN	tr|Q6P163|Q6P163_HUMAN;tr|V9GYJ8|V9GYJ8_HUMAN;tr|A0A024R0T9|A0A024R0T9_HUMAN;sp|P02655|APOC2_HUMAN;tr|K7ER74|K7ER74_HUMAN	-	-	-	-	-	-	#VALUE!	#VALUE!	#VALUE!	#VALUE!	#VALUE!	#VALUE!	#VALUE!		1	1	1	15.3	15.3	15.3	0.0024252	2.2724	469930000	8	-4.34294e-08	0	0	0
sp|P02656|APOC3_HUMAN;tr|B0YIW2|B0YIW2_HUMAN	sp|P02656|APOC3_HUMAN;tr|B0YIW2|B0YIW2_HUMAN	-	-	-	-	-	-	#VALUE!	#VALUE!	#VALUE!	#VALUE!	#VALUE!	#VALUE!	#VALUE!		2	2	2	27.3	27.3	27.3	0	22.507	432570000	4	-4.34294e-08	0	0	0
sp|P02671|FIBA_HUMAN;sp|P02671-2|FIBA_HUMAN;tr|A0A087WUA0|A0A087WUA0_HUMAN;CON__P02672	sp|P02671|FIBA_HUMAN;sp|P02671-2|FIBA_HUMAN	9.78175	9.76933	9.76923	9.92486	9.90443	9.88468	6.04993e+09	5.87936e+09	5.87801e+09	8.41124e+09	8.02472e+09	7.66796e+09	1.3536	+	28	28	28	47	47	47	0	323.31	81741000000	536	3.35646	0.00265437	-0.131221	-10.6507
sp|P02675|FIBB_HUMAN;tr|D6REL8|D6REL8_HUMAN;CON__P02676	sp|P02675|FIBB_HUMAN;tr|D6REL8|D6REL8_HUMAN	8.97885	9.0197	8.99118	9.40446	9.43681	9.41181	9.52467e+08	1.04641e+09	9.79896e+08	2.53782e+09	2.73407e+09	2.58113e+09	2.63633	+	26	26	26	57.6	57.6	57.6	0	249.09	24536000000	223	4.95485	0.000409259	-0.421117	-27.056
sp|P02679-2|FIBG_HUMAN;tr|C9JEU5|C9JEU5_HUMAN;sp|P02679|FIBG_HUMAN;tr|C9JC84|C9JC84_HUMAN	sp|P02679-2|FIBG_HUMAN;tr|C9JEU5|C9JEU5_HUMAN;sp|P02679|FIBG_HUMAN;tr|C9JC84|C9JC84_HUMAN	8.93424	8.88946	8.85819	9.32451	9.30479	9.25631	8.59488e+08	7.75283e+08	7.21423e+08	2.11111e+09	2.01739e+09	1.80431e+09	2.51796	+	16	16	10	45.5	45.5	29.1	0	97.843	18503000000	117	3.74535	0.00144851	-0.401238	-13.3931
sp|P02743|SAMP_HUMAN	sp|P02743|SAMP_HUMAN	8.7961	8.74141	8.7424	8.33367	8.48097	8.44434	6.25317e+08	5.51328e+08	5.52586e+08	2.15611e+08	3.0267e+08	2.78189e+08	0.460592	+	5	5	5	23.8	23.8	23.8	0	10.797	3972100000	30	2.68601	0.00760031	0.34031	7.11645
sp|P02748|CO9_HUMAN;CON__Q3MHN2	sp|P02748|CO9_HUMAN	8.57818	8.62597	8.61487	8.81373	8.811	8.76363	3.78599e+08	4.22639e+08	4.11974e+08	6.51223e+08	6.47143e+08	5.8027e+08	1.54848	+	14	14	14	35.1	35.1	35.1	0	35.386	5038300000	71	3.02217	0.00446698	-0.189782	-8.72582
sp|P02749|APOH_HUMAN;tr|J3QRN2|J3QRN2_HUMAN;tr|J3QLI0|J3QLI0_HUMAN;tr|J3KS17|J3KS17_HUMAN;CON__P17690	sp|P02749|APOH_HUMAN;tr|J3QRN2|J3QRN2_HUMAN	9.81872	9.81347	9.87739	10.0157	10.0218	10.013	6.58749e+09	6.50834e+09	7.54032e+09	1.03681e+10	1.05148e+10	1.03039e+10	1.51127	+	14	14	14	50.7	50.7	50.7	0	177.91	83360000000	369	3.02294	0.00448106	-0.180283	-8.72985
sp|P02750|A2GL_HUMAN	sp|P02750|A2GL_HUMAN	10.3063	10.2716	10.2832	10.5734	10.5949	10.5609	2.02442e+10	1.86896e+10	1.91955e+10	3.74455e+10	3.93459e+10	3.63831e+10	1.94695	+	15	15	15	59.1	59.1	59.1	0	323.31	230980000000	651	4.46271	0.000550748	-0.28937	-20.3459
sp|P02751|FINC_HUMAN;sp|P02751-3|FINC_HUMAN;sp|P02751-17|FINC_HUMAN;sp|P02751-5|FINC_HUMAN;sp|P02751-9|FINC_HUMAN;sp|P02751-14|FINC_HUMAN;sp|P02751-10|FINC_HUMAN;sp|P02751-6|FINC_HUMAN;sp|P02751-8|FINC_HUMAN;sp|P02751-7|FINC_HUMAN;sp|P02751-15|FINC_HUMAN;sp|P02751-13|FINC_HUMAN;sp|P02751-4|FINC_HUMAN;sp|P02751-11|FINC_HUMAN;sp|P02751-12|FINC_HUMAN;tr|H0Y7Z1|H0Y7Z1_HUMAN;sp|P02751-16|FINC_HUMAN;sp…	sp|P02751|FINC_HUMAN;sp|P02751-3|FINC_HUMAN;sp|P02751-17|FINC_HUMAN;sp|P02751-5|FINC_HUMAN;sp|P02751-9|FINC_HUMAN;sp|P02751-14|FINC_HUMAN;sp|P02751-10|FINC_HUMAN;sp|P02751-6|FINC_HUMAN;sp|P02751-8|FINC_HUMAN;sp|P02751-7|FINC_HUMAN;sp|P02751-15|FINC_HUMAN;sp|P02751-13|FINC_HUMAN;sp|P02751-4|FINC_HUMAN;sp|P02751-11|FINC_HUMAN;sp|P02751-12|FINC_HUMAN	10.0356	10.0092	9.99087	9.92155	9.93597	9.93647	1.08543e+10	1.02141e+10	9.79197e+09	8.34738e+09	8.62919e+09	8.63913e+09	0.830053	+	51	51	51	30.6	30.6	30.6	0	323.31	107650000000	769	2.35808	0.013391	0.0805693	5.80367
tr|Q5VY30|Q5VY30_HUMAN;sp|P02753|RET4_HUMAN	tr|Q5VY30|Q5VY30_HUMAN;sp|P02753|RET4_HUMAN	9.69222	9.65281	9.67358	10.0457	9.96745	10.0456	4.92289e+09	4.49583e+09	4.71607e+09	1.11096e+10	9.27791e+09	1.11071e+10	2.22816	+	8	8	8	52.8	52.8	52.8	0	122.76	56035000000	246	3.58455	0.00182201	-0.346728	-12.186
sp|P02760|AMBP_HUMAN;tr|S4R3Y4|S4R3Y4_HUMAN;CON__P00978	sp|P02760|AMBP_HUMAN;tr|S4R3Y4|S4R3Y4_HUMAN	11.7057	11.6536	11.6609	11.8862	11.8759	11.8839	5.07809e+11	4.50402e+11	4.58036e+11	7.69485e+11	7.5145e+11	7.6542e+11	1.61438	+	20	20	10	57.7	57.7	31.8	0	323.31	5382900000000	3893	3.6397	0.00164063	-0.208636	-12.5878
sp|P02763|A1AG1_HUMAN	sp|P02763|A1AG1_HUMAN	11.0333	11.0043	10.9714	11.4657	11.4448	11.4625	1.07969e+11	1.00995e+11	9.36268e+10	2.92213e+11	2.78484e+11	2.90068e+11	2.84465	+	12	12	8	60.7	60.7	40.3	0	323.31	1647300000000	2238	4.74004	0.000436234	-0.454672	-23.8937
sp|P02765|FETUA_HUMAN;tr|C9JV77|C9JV77_HUMAN	sp|P02765|FETUA_HUMAN;tr|C9JV77|C9JV77_HUMAN	10.5247	10.5237	10.4633	10.7521	10.7782	10.7603	3.34734e+10	3.33964e+10	2.90603e+10	5.65067e+10	6.00067e+10	5.75838e+10	1.81483	+	11	11	8	48.2	48.2	42.8	0	323.31	389850000000	636	3.55048	0.00192846	-0.259614	-11.944
sp|P02766|TTHY_HUMAN;tr|A0A087WV45|A0A087WV45_HUMAN;tr|A0A087WT59|A0A087WT59_HUMAN	sp|P02766|TTHY_HUMAN;tr|A0A087WV45|A0A087WV45_HUMAN;tr|A0A087WT59|A0A087WT59_HUMAN	8.89056	8.82723	8.83666	9.38598	9.39498	9.36048	7.77249e+08	6.71785e+08	6.86531e+08	2.43209e+09	2.48302e+09	2.2934e+09	3.37546	+	6	6	6	63.9	63.9	63.9	0	118.72	13622000000	113	4.73	0.000435547	-0.528995	-23.7552
sp|P02774|VTDB_HUMAN;tr|D6RF35|D6RF35_HUMAN;sp|P02774-3|VTDB_HUMAN;tr|D6RBJ7|D6RBJ7_HUMAN;sp|P02774-2|VTDB_HUMAN;tr|D6RF20|D6RF20_HUMAN;CON__Q3MHN5;CON__ENSEMBL:ENSBTAP00000018229	sp|P02774|VTDB_HUMAN;tr|D6RF35|D6RF35_HUMAN;sp|P02774-3|VTDB_HUMAN;tr|D6RBJ7|D6RBJ7_HUMAN;sp|P02774-2|VTDB_HUMAN	9.63327	9.64906	9.66869	10.0605	10.0582	10.0401	4.29804e+09	4.45718e+09	4.66326e+09	1.14948e+10	1.1434e+10	1.09673e+10	2.52608	+	25	25	25	68.1	68.1	68.1	0	323.31	62832000000	341	5.31115	0.00027556	-0.402591	-33.2409
sp|P02776|PLF4_HUMAN;sp|P10720|PF4V_HUMAN	sp|P02776|PLF4_HUMAN;sp|P10720|PF4V_HUMAN	7.85253	8.04123	7.98308	-	-	-	7.12082e+07	1.09959e+08	9.61789e+07	#VALUE!	#VALUE!	#VALUE!	#VALUE!		2	2	2	19.8	19.8	19.8	0	5.2391	663710000	7	0	1	-	0
sp|P02787|TRFE_HUMAN;tr|F8WCI6|F8WCI6_HUMAN;tr|H7C5E8|H7C5E8_HUMAN;tr|C9JB55|C9JB55_HUMAN;tr|F8WEK9|F8WEK9_HUMAN;tr|F8WC57|F8WC57_HUMAN;CON__Q2HJF0	sp|P02787|TRFE_HUMAN	10.9558	10.9383	10.9435	11.6136	11.6325	11.6305	9.03233e+10	8.67561e+10	8.78011e+10	4.10771e+11	4.29042e+11	4.27071e+11	4.78285	+	51	51	43	72.6	72.6	63.2	0	323.31	1716300000000	2093	6.95359	0.000106715	-0.679629	-85.6717
tr|E7EQB2|E7EQB2_HUMAN;tr|E7ER44|E7ER44_HUMAN;sp|P02788|TRFL_HUMAN;sp|P02788-2|TRFL_HUMAN;tr|C9JCF5|C9JCF5_HUMAN	tr|E7EQB2|E7EQB2_HUMAN;tr|E7ER44|E7ER44_HUMAN;sp|P02788|TRFL_HUMAN;sp|P02788-2|TRFL_HUMAN	9.78755	9.80716	9.75649	10.63	10.6062	10.6256	6.13126e+09	6.41446e+09	5.70808e+09	4.2658e+10	4.03831e+10	4.2228e+10	6.86263	+	42	42	40	70	70	67	0	323.31	239430000000	739	6.04694	9.56393e-05	-0.83687	-50.8151
sp|P02790|HEMO_HUMAN;tr|Q9BS19|Q9BS19_HUMAN	sp|P02790|HEMO_HUMAN;tr|Q9BS19|Q9BS19_HUMAN	10.0824	10.0763	10.0846	10.4179	10.4032	10.376	1.20893e+10	1.19207e+10	1.21507e+10	2.61758e+10	2.53046e+10	2.37684e+10	2.08096	+	21	21	21	59.1	59.1	59.1	0	323.31	167660000000	761	4.84416	0.000416047	-0.317942	-25.378
sp|P02792|FRIL_HUMAN	sp|P02792|FRIL_HUMAN	8.57141	8.45023	8.55014	9.0693	9.06793	8.99856	3.72743e+08	2.81988e+08	3.54928e+08	1.17301e+09	1.16931e+09	9.9669e+08	3.30706	+	8	8	8	54.3	54.3	54.3	0	48.336	3940800000	67	3.53475	0.0019854	-0.521334	-11.8339
tr|G3V192|G3V192_HUMAN;sp|P02794|FRIH_HUMAN;tr|E9PRK8|E9PRK8_HUMAN;tr|G3V1D1|G3V1D1_HUMAN;tr|E9PKY7|E9PKY7_HUMAN;tr|E9PPQ4|E9PPQ4_HUMAN	tr|G3V192|G3V192_HUMAN;sp|P02794|FRIH_HUMAN;tr|E9PRK8|E9PRK8_HUMAN;tr|G3V1D1|G3V1D1_HUMAN;tr|E9PKY7|E9PKY7_HUMAN	-	7.84258	7.96608	7.94988	8.55503	8.56983	#VALUE!	6.95953e+07	9.24869e+07	8.91005e+07	3.58947e+08	3.7139e+08	#VALUE!		3	3	3	20.9	20.9	20.9	0	5.3425	945890000	16	0.724775	0.334077	-0.453918	-1.69596
tr|A0A087WYF5|A0A087WYF5_HUMAN;tr|A0A0A0MT31|A0A0A0MT31_HUMAN;sp|P02810|PRPC_HUMAN;tr|A0A087WYT0|A0A087WYT0_HUMAN;tr|A0A087WV42|A0A087WV42_HUMAN;tr|A0A087WZY1|A0A087WZY1_HUMAN	tr|A0A087WYF5|A0A087WYF5_HUMAN;tr|A0A0A0MT31|A0A0A0MT31_HUMAN;sp|P02810|PRPC_HUMAN;tr|A0A087WYT0|A0A087WYT0_HUMAN;tr|A0A087WV42|A0A087WV42_HUMAN;tr|A0A087WZY1|A0A087WZY1_HUMAN	8.34207	8.30259	8.27761	8.23343	8.28339	8.19557	2.19821e+08	2.0072e+08	1.895e+08	1.71171e+08	1.92039e+08	1.56881e+08	0.85255		2	2	2	22.9	22.9	22.9	0	17.073	2370300000	40	1.03969	0.172633	0.0699596	2.21353
sp|P03950|ANGI_HUMAN	sp|P03950|ANGI_HUMAN	-	-	-	-	-	-	#VALUE!	#VALUE!	#VALUE!	#VALUE!	#VALUE!	#VALUE!	#VALUE!		2	2	2	11.6	11.6	11.6	0.0031646	2.0978	254350000	2	-4.34294e-08	0	0	0
sp|P03973|SLPI_HUMAN	sp|P03973|SLPI_HUMAN	-	-	-	-	-	-	#VALUE!	#VALUE!	#VALUE!	#VALUE!	#VALUE!	#VALUE!	#VALUE!		4	4	4	31.1	31.1	31.1	0	11.641	1501000000	9	-4.34294e-08	0	0	0
sp|P04003|C4BPA_HUMAN	sp|P04003|C4BPA_HUMAN	-	-	-	-	6.97829	-	#VALUE!	#VALUE!	#VALUE!	#VALUE!	9.5124e+06	#VALUE!	#VALUE!		2	2	2	3.7	3.7	3.7	0	3.1271	94663000	6	0	1	-	0
sp|P04004|VTNC_HUMAN;tr|F5GX75|F5GX75_HUMAN;tr|H0YJW9|H0YJW9_HUMAN	sp|P04004|VTNC_HUMAN	9.8306	9.8199	9.74166	9.71788	9.72682	9.78037	6.77018e+09	6.60541e+09	5.51645e+09	5.22252e+09	5.33114e+09	6.03073e+09	0.87785		20	20	18	51.9	51.9	48.7	0	141.53	67762000000	318	0.74875	0.318489	0.0556908	1.63045
sp|P04040|CATA_HUMAN	sp|P04040|CATA_HUMAN	-	-	8.17126	8.54691	8.73251	8.70773	#VALUE!	#VALUE!	1.48341e+08	3.52298e+08	5.40145e+08	5.10188e+08	#VALUE!		14	14	14	33.4	33.4	33.4	0	38.75	2311700000	36	0	1	-0.491126	0
tr|A0A0G2JNZ5|A0A0G2JNZ5_HUMAN;sp|P04062-4|GLCM_HUMAN;sp|P04062-2|GLCM_HUMAN;tr|A0A0G2JLB3|A0A0G2JLB3_HUMAN;sp|P04062|GLCM_HUMAN	tr|A0A0G2JNZ5|A0A0G2JNZ5_HUMAN;sp|P04062-4|GLCM_HUMAN;sp|P04062-2|GLCM_HUMAN;tr|A0A0G2JLB3|A0A0G2JLB3_HUMAN;sp|P04062|GLCM_HUMAN	-	-	-	-	-	-	#VALUE!	#VALUE!	#VALUE!	#VALUE!	#VALUE!	#VALUE!	#VALUE!		1	1	1	3.1	3.1	3.1	0.0024311	2.3089	143650000	2	-4.34294e-08	0	0	0
sp|P04066|FUCO_HUMAN	sp|P04066|FUCO_HUMAN	8.21264	8.18952	8.22675	8.21809	8.15311	8.18901	1.6317e+08	1.54711e+08	1.68558e+08	1.6523e+08	1.42269e+08	1.54529e+08	0.949818		5	5	5	12.2	12.2	12.2	0	10.916	1213700000	27	0.454898	0.583102	0.0228993	1.05524
sp|P04075|ALDOA_HUMAN;tr|J3KPS3|J3KPS3_HUMAN;tr|H3BQN4|H3BQN4_HUMAN;sp|P04075-2|ALDOA_HUMAN;tr|H3BPS8|H3BPS8_HUMAN;tr|H3BUH7|H3BUH7_HUMAN;tr|H3BR04|H3BR04_HUMAN;tr|H3BMQ8|H3BMQ8_HUMAN;tr|H3BU78|H3BU78_HUMAN;tr|H3BR68|H3BR68_HUMAN	sp|P04075|ALDOA_HUMAN;tr|J3KPS3|J3KPS3_HUMAN;tr|H3BQN4|H3BQN4_HUMAN;sp|P04075-2|ALDOA_HUMAN;tr|H3BPS8|H3BPS8_HUMAN;tr|H3BUH7|H3BUH7_HUMAN;tr|H3BR04|H3BR04_HUMAN;tr|H3BMQ8|H3BMQ8_HUMAN	8.7144	8.71819	8.76738	9.28178	9.27582	9.2489	5.18084e+08	5.22625e+08	5.85302e+08	1.91329e+09	1.88721e+09	1.77378e+09	3.42819	+	16	15	14	44.2	42.3	40.4	0	110.36	10816000000	95	4.95116	0.000397457	-0.535512	-26.9984
sp|P04080|CYTB_HUMAN;tr|A0A1W2PQG6|A0A1W2PQG6_HUMAN;tr|A0A1W2PS52|A0A1W2PS52_HUMAN	sp|P04080|CYTB_HUMAN	8.41964	8.33712	8.22427	8.58743	8.47195	8.52772	2.62809e+08	2.1733e+08	1.67598e+08	3.8675e+08	2.96449e+08	3.3707e+08	1.57513		5	5	5	79.6	79.6	79.6	0	20.511	3193500000	42	1.43023	0.0786119	-0.202022	-3.07439
sp|P04083|ANXA1_HUMAN;tr|Q5T3N1|Q5T3N1_HUMAN;tr|Q5T3N0|Q5T3N0_HUMAN	sp|P04083|ANXA1_HUMAN;tr|Q5T3N1|Q5T3N1_HUMAN	9.10065	9.08799	9.13123	10.18	10.1821	10.1923	1.26081e+09	1.22459e+09	1.35279e+09	1.51356e+10	1.5209e+10	1.55704e+10	11.9627	+	18	18	18	59.8	59.8	59.8	0	233.02	47346000000	199	6.84687	6.8221e-05	-1.07818	-80.5645
sp|P04114|APOB_HUMAN;tr|A8MUN2|A8MUN2_HUMAN;CON__ENSEMBL:ENSBTAP00000032840	sp|P04114|APOB_HUMAN	-	-	-	-	-	-	#VALUE!	#VALUE!	#VALUE!	#VALUE!	#VALUE!	#VALUE!	#VALUE!		12	12	12	3	3	3	0	30.414	576210000	18	-4.34294e-08	0	0	0
tr|A0A087WZW1|A0A087WZW1_HUMAN;sp|P04118|COL_HUMAN	tr|A0A087WZW1|A0A087WZW1_HUMAN;sp|P04118|COL_HUMAN	7.66744	-	7.78314	7.61285	7.51709	7.50749	4.64986e+07	#VALUE!	6.06932e+07	4.10062e+07	3.2892e+07	3.21729e+07	#VALUE!		2	2	2	22.4	22.4	22.4	0	5.0382	598450000	9	1.21576	0.120563	0.179482	2.93312
sp|P04155|TFF1_HUMAN	sp|P04155|TFF1_HUMAN	9.39655	9.40085	9.34449	8.91476	9.00191	8.95904	2.49201e+09	2.51681e+09	2.2105e+09	8.21788e+08	1.00441e+09	9.09997e+08	0.37901	+	2	2	2	29.8	29.8	29.8	0	22.107	21197000000	32	3.77334	0.00140533	0.422061	13.6147
sp|P04156|PRIO_HUMAN;tr|A2A2V1|A2A2V1_HUMAN;tr|X6RKS3|X6RKS3_HUMAN	sp|P04156|PRIO_HUMAN;tr|A2A2V1|A2A2V1_HUMAN;tr|X6RKS3|X6RKS3_HUMAN	9.44092	9.33963	9.36008	9.15576	9.04755	9.13599	2.76007e+09	2.1859e+09	2.29129e+09	1.4314e+09	1.11571e+09	1.3677e+09	0.540923	+	7	7	7	27.7	27.7	27.7	0	46.047	24726000000	171	2.37895	0.0130113	0.267112	5.88061
sp|P04180|LCAT_HUMAN;tr|J3QSE5|J3QSE5_HUMAN;tr|J3QKT0|J3QKT0_HUMAN;tr|I3L1Q6|I3L1Q6_HUMAN;tr|I3L0J6|I3L0J6_HUMAN	sp|P04180|LCAT_HUMAN;tr|J3QSE5|J3QSE5_HUMAN;tr|J3QKT0|J3QKT0_HUMAN	8.79659	8.83963	8.7914	8.49367	8.61076	8.45086	6.26023e+08	6.91242e+08	6.18586e+08	3.11652e+08	4.08094e+08	2.82397e+08	0.517676	+	8	8	8	25.5	25.5	25.5	0	70.4	5136900000	64	2.35582	0.0134182	0.290775	5.79539
sp|P04196|HRG_HUMAN	sp|P04196|HRG_HUMAN	8.90549	8.85753	8.87095	9.15506	9.13523	9.16453	8.04433e+08	7.20328e+08	7.42934e+08	1.42909e+09	1.36531e+09	1.4606e+09	1.87635	+	11	11	11	24.6	24.6	24.6	0	53.817	10376000000	108	4.09092	0.000894094	-0.273618	-16.3905
tr|E9PIM6|E9PIM6_HUMAN;sp|P04216|THY1_HUMAN;tr|E9PNQ8|E9PNQ8_HUMAN;tr|J3QRJ3|J3QRJ3_HUMAN	tr|E9PIM6|E9PIM6_HUMAN;sp|P04216|THY1_HUMAN;tr|E9PNQ8|E9PNQ8_HUMAN;tr|J3QRJ3|J3QRJ3_HUMAN	8.58213	8.59178	8.26727	8.50876	8.53342	8.54546	3.82059e+08	3.90643e+08	1.85042e+08	3.22671e+08	3.41523e+08	3.51124e+08	1.06011		3	3	3	25.7	25.7	25.7	0	30.985	2904400000	33	0.172442	1	-0.0488189	-0.455634
sp|P04217|A1BG_HUMAN;tr|M0R009|M0R009_HUMAN;CON__Q2KJF1	sp|P04217|A1BG_HUMAN;tr|M0R009|M0R009_HUMAN	10.1208	10.1156	10.1182	10.5875	10.6233	10.6136	1.32069e+10	1.30497e+10	1.3128e+10	3.86812e+10	4.20049e+10	4.10771e+10	3.09165	+	17	17	5	57.2	57.2	13.7	0	323.31	245200000000	726	5.85516	0.000121694	-0.489922	-45.4964
sp|P04217-2|A1BG_HUMAN	sp|P04217-2|A1BG_HUMAN	-	-	-	-	-	-	#VALUE!	#VALUE!	#VALUE!	#VALUE!	#VALUE!	#VALUE!	#VALUE!		13	1	1	60.9	3.2	3.2	1	-2	409220000	1	-4.34294e-08	0	0	0
sp|P04233|HG2A_HUMAN;tr|H0YBZ2|H0YBZ2_HUMAN	sp|P04233|HG2A_HUMAN;tr|H0YBZ2|H0YBZ2_HUMAN	8.96676	8.73424	8.95287	8.80368	-	8.60375	9.26318e+08	5.423e+08	8.9716e+08	6.36326e+08	#VALUE!	4.0156e+08	#VALUE!		2	2	1	8.4	8.4	5.7	0	11.247	7519700000	55	0.62679	0.406605	0.180909	1.47706
sp|P04233-2|HG2A_HUMAN	sp|P04233-2|HG2A_HUMAN	-	-	-	-	-	-	#VALUE!	#VALUE!	#VALUE!	#VALUE!	#VALUE!	#VALUE!	#VALUE!		2	1	1	10.3	6.9	6.9	0	2.591	391450000	2	-4.34294e-08	0	0	0
sp|P04259|K2C6B_HUMAN	sp|P04259|K2C6B_HUMAN	-	-	-	-	-	-	#VALUE!	#VALUE!	#VALUE!	#VALUE!	#VALUE!	#VALUE!	#VALUE!		36	1	1	51.6	1.6	1.6	1	-2	471860000	0	-4.34294e-08	0	0	0
sp|P04275|VWF_HUMAN	sp|P04275|VWF_HUMAN	-	-	-	7.51626	-	7.60403	#VALUE!	#VALUE!	#VALUE!	3.28292e+07	#VALUE!	4.01819e+07	#VALUE!		2	2	2	0.8	0.8	0.8	0	3.5596	330590000	6	0	1	-	0
sp|P04279|SEMG1_HUMAN;sp|P04279-2|SEMG1_HUMAN	sp|P04279|SEMG1_HUMAN;sp|P04279-2|SEMG1_HUMAN	9.8013	9.77453	9.71211	7.3145	-	-	6.32849e+09	5.95018e+09	5.15359e+09	2.063e+07	#VALUE!	#VALUE!	#VALUE!		19	16	16	48.7	39.8	39.8	0	157.73	18437000000	72	0	1	2.44815	0
sp|P04406-2|G3P_HUMAN;sp|P04406|G3P_HUMAN;tr|E7EUT5|E7EUT5_HUMAN;sp|O14556|G3PT_HUMAN	sp|P04406-2|G3P_HUMAN;sp|P04406|G3P_HUMAN;tr|E7EUT5|E7EUT5_HUMAN	9.00346	9.02465	9.03479	8.90193	8.88569	8.96589	1.008e+09	1.0584e+09	1.0834e+09	7.97866e+08	7.68582e+08	9.24464e+08	0.790815	+	13	13	13	70	70	70	0	121.49	11633000000	143	1.77139	0.0405857	0.103128	3.94221
sp|P04430|KV116_HUMAN	sp|P04430|KV116_HUMAN	-	-	-	-	-	-	#VALUE!	#VALUE!	#VALUE!	#VALUE!	#VALUE!	#VALUE!	#VALUE!		1	1	1	13.7	13.7	13.7	0	2.6842	806610000	2	-4.34294e-08	0	0	0
sp|P04433|KV311_HUMAN;sp|A0A0A0MRZ8|KVD11_HUMAN	sp|P04433|KV311_HUMAN;sp|A0A0A0MRZ8|KVD11_HUMAN	9.70394	9.73068	9.67544	9.85885	9.82155	9.87581	5.05755e+09	5.37873e+09	4.73631e+09	7.2252e+09	6.63056e+09	7.51294e+09	1.40838	+	4	3	3	53	47	47	0	20.542	60206000000	68	2.55821	0.00950612	-0.148717	-6.57747
tr|U3KQE2|U3KQE2_HUMAN;tr|A0A075B7C0|A0A075B7C0_HUMAN;tr|K7EKD8|K7EKD8_HUMAN;sp|P04632|CPNS1_HUMAN;tr|A0A0C4DGQ5|A0A0C4DGQ5_HUMAN;tr|U3KPR7|U3KPR7_HUMAN;tr|K7EM73|K7EM73_HUMAN;tr|K7EIV0|K7EIV0_HUMAN;tr|K7ELJ7|K7ELJ7_HUMAN	tr|U3KQE2|U3KQE2_HUMAN;tr|A0A075B7C0|A0A075B7C0_HUMAN;tr|K7EKD8|K7EKD8_HUMAN;sp|P04632|CPNS1_HUMAN;tr|A0A0C4DGQ5|A0A0C4DGQ5_HUMAN;tr|U3KPR7|U3KPR7_HUMAN;tr|K7EM73|K7EM73_HUMAN;tr|K7EIV0|K7EIV0_HUMAN;tr|K7ELJ7|K7ELJ7_HUMAN	7.79538	-	-	8.0472	-	8.03471	6.24281e+07	#VALUE!	#VALUE!	1.11481e+08	#VALUE!	1.0832e+08	#VALUE!		3	3	3	32.9	32.9	32.9	0	7.4855	472730000	7	0	1	-0.245574	0
sp|P04745|AMY1_HUMAN;tr|Q5T085|Q5T085_HUMAN;tr|C9J2Z5|C9J2Z5_HUMAN;tr|Q5T084|Q5T084_HUMAN;tr|C9JWK7|C9JWK7_HUMAN	sp|P04745|AMY1_HUMAN;tr|Q5T085|Q5T085_HUMAN	10.5186	10.542	10.548	10.12	10.1653	10.147	3.30065e+10	3.48337e+10	3.53183e+10	1.31826e+10	1.46319e+10	1.40281e+10	0.405614	+	26	26	4	67.3	67.3	11.2	0	323.31	210420000000	840	4.79045	0.000419922	0.392084	24.6013
sp|P04746|AMYP_HUMAN;sp|P04746-2|AMYP_HUMAN;tr|H7BZQ8|H7BZQ8_HUMAN	sp|P04746|AMYP_HUMAN;sp|P04746-2|AMYP_HUMAN	9.55798	9.46431	9.49889	9.08109	8.86245	8.88349	3.61393e+09	2.9128e+09	3.15421e+09	1.20529e+09	7.28534e+08	7.64698e+08	0.278746	+	25	6	4	68.5	16.8	9.8	0	121.16	19051000000	142	2.78235	0.00656833	0.564714	7.54794
sp|P04792|HSPB1_HUMAN;tr|F8WE04|F8WE04_HUMAN;tr|C9J3N8|C9J3N8_HUMAN	sp|P04792|HSPB1_HUMAN;tr|F8WE04|F8WE04_HUMAN	8.72248	8.80905	8.76379	8.63969	8.77305	8.72235	5.27813e+08	6.44243e+08	5.80484e+08	4.36204e+08	5.92994e+08	5.27655e+08	0.888341		9	9	9	57.1	57.1	57.1	0	19.823	5034700000	70	0.505754	0.524117	0.0534159	1.15589
tr|A0A0U1RRH7|A0A0U1RRH7_HUMAN;sp|P20671|H2A1D_HUMAN;tr|A0A0U1RR32|A0A0U1RR32_HUMAN;sp|Q9BTM1-2|H2AJ_HUMAN;sp|P16104|H2AX_HUMAN;tr|A0A3B3IS11|A0A3B3IS11_HUMAN;sp|P04908|H2A1B_HUMAN;sp|Q93077|H2A1C_HUMAN;sp|Q7L7L0|H2A3_HUMAN;sp|P0C0S8|H2A1_HUMAN;sp|Q9BTM1|H2AJ_HUMAN;sp|Q96KK5|H2A1H_HUMAN;sp|Q99878|H2A1J_HUMAN;sp|Q8IUE6|H2A2B_HUMAN;sp|Q96QV6|H2A1A_HUMAN;tr|H0YFX9|H0YFX9_HUMAN;tr|C9J386|C9J386_HUMAN…	tr|A0A0U1RRH7|A0A0U1RRH7_HUMAN;sp|P20671|H2A1D_HUMAN;tr|A0A0U1RR32|A0A0U1RR32_HUMAN;sp|Q9BTM1-2|H2AJ_HUMAN;sp|P16104|H2AX_HUMAN;tr|A0A3B3IS11|A0A3B3IS11_HUMAN;sp|P04908|H2A1B_HUMAN;sp|Q93077|H2A1C_HUMAN;sp|Q7L7L0|H2A3_HUMAN;sp|P0C0S8|H2A1_HUMAN;sp|Q9BTM1|H2AJ_HUMAN;sp|Q96KK5|H2A1H_HUMAN;sp|Q99878|H2A1J_HUMAN;sp|Q8IUE6|H2A2B_HUMAN;sp|Q96QV6|H2A1A_HUMAN;tr|H0YFX9|H0YFX9_HUMAN	-	-	-	-	-	-	#VALUE!	#VALUE!	#VALUE!	#VALUE!	#VALUE!	#VALUE!	#VALUE!		3	1	1	26.5	17.1	17.1	0	20.834	306110000	4	-4.34294e-08	0	0	0
sp|P05023-3|AT1A1_HUMAN;sp|P05023-4|AT1A1_HUMAN;sp|P05023|AT1A1_HUMAN;sp|P05023-2|AT1A1_HUMAN;tr|H0Y7C1|H0Y7C1_HUMAN;tr|B1AKY9|B1AKY9_HUMAN;sp|P50993|AT1A2_HUMAN;tr|M0R116|M0R116_HUMAN;tr|A0A2R8YEY8|A0A2R8YEY8_HUMAN;sp|P13637|AT1A3_HUMAN;sp|P13637-2|AT1A3_HUMAN;sp|P13637-3|AT1A3_HUMAN;sp|Q13733|AT1A4_HUMAN;sp|P54707|AT12A_HUMAN;sp|P54707-2|AT12A_HUMAN;tr|A0A0A0MT26|A0A0A0MT26_HUMAN	sp|P05023-3|AT1A1_HUMAN;sp|P05023-4|AT1A1_HUMAN;sp|P05023|AT1A1_HUMAN;sp|P05023-2|AT1A1_HUMAN;tr|H0Y7C1|H0Y7C1_HUMAN;tr|B1AKY9|B1AKY9_HUMAN;sp|P50993|AT1A2_HUMAN	7.96294	8.02457	7.99424	-	-	-	9.18206e+07	1.05821e+08	9.86825e+07	#VALUE!	#VALUE!	#VALUE!	#VALUE!		4	4	4	4.3	4.3	4.3	0	7.0041	790500000	14	0	1	-	0
sp|P05026|AT1B1_HUMAN;sp|P05026-2|AT1B1_HUMAN;tr|V9GYR2|V9GYR2_HUMAN	sp|P05026|AT1B1_HUMAN;sp|P05026-2|AT1B1_HUMAN;tr|V9GYR2|V9GYR2_HUMAN	8.00368	8.15452	8.14613	-	7.7961	-	1.00851e+08	1.42732e+08	1.40001e+08	#VALUE!	6.25317e+07	#VALUE!	#VALUE!		4	4	4	17.8	17.8	17.8	0	8.618	961880000	18	0	1	0.305344	0
tr|A0A0A0MT66|A0A0A0MT66_HUMAN;sp|P05060|SCG1_HUMAN	tr|A0A0A0MT66|A0A0A0MT66_HUMAN;sp|P05060|SCG1_HUMAN	9.15442	9.16256	9.14647	9.27878	9.27138	9.20669	1.42699e+09	1.45399e+09	1.4011e+09	1.90012e+09	1.86801e+09	1.6095e+09	1.25585	+	3	3	3	14.5	14.5	14.5	0	55.411	22374000000	53	1.85856	0.0340559	-0.0977955	-4.18613
tr|A0A3B3IS80|A0A3B3IS80_HUMAN;sp|P05062|ALDOB_HUMAN;tr|A0A087WXX2|A0A087WXX2_HUMAN;tr|A0A3B3ITZ0|A0A3B3ITZ0_HUMAN;tr|J3QKK1|J3QKK1_HUMAN	tr|A0A3B3IS80|A0A3B3IS80_HUMAN;sp|P05062|ALDOB_HUMAN;tr|A0A087WXX2|A0A087WXX2_HUMAN	9.43135	9.41684	9.43754	8.92451	8.98462	8.97694	2.69991e+09	2.6112e+09	2.73867e+09	8.40446e+08	9.65206e+08	9.48287e+08	0.342113	+	16	16	14	55.3	55.3	51.2	0	141	14626000000	142	4.71088	0.000424115	0.466553	23.4937
sp|P05067|A4_HUMAN;sp|P05067-9|A4_HUMAN;sp|P05067-8|A4_HUMAN;sp|P05067-11|A4_HUMAN;sp|P05067-7|A4_HUMAN;tr|E9PG40|E9PG40_HUMAN;tr|H7C0V9|H7C0V9_HUMAN;sp|P05067-6|A4_HUMAN;sp|P05067-5|A4_HUMAN;sp|P05067-4|A4_HUMAN;sp|P05067-3|A4_HUMAN;tr|A0A0A0MRG2|A0A0A0MRG2_HUMAN;sp|P05067-10|A4_HUMAN;sp|P05067-2|A4_HUMAN;tr|H7C2L2|H7C2L2_HUMAN;sp|Q06481-2|APLP2_HUMAN;sp|Q06481-4|APLP2_HUMAN;sp|Q06481-5|APLP2_HU…	sp|P05067|A4_HUMAN;sp|P05067-9|A4_HUMAN;sp|P05067-8|A4_HUMAN;sp|P05067-11|A4_HUMAN;sp|P05067-7|A4_HUMAN;tr|E9PG40|E9PG40_HUMAN;tr|H7C0V9|H7C0V9_HUMAN;sp|P05067-6|A4_HUMAN;sp|P05067-5|A4_HUMAN;sp|P05067-4|A4_HUMAN;sp|P05067-3|A4_HUMAN;tr|A0A0A0MRG2|A0A0A0MRG2_HUMAN;sp|P05067-10|A4_HUMAN	9.04163	9.13881	9.02563	8.87993	8.85383	8.83933	1.1006e+09	1.37661e+09	1.06079e+09	7.58455e+08	7.14217e+08	6.90764e+08	0.611486	+	11	11	10	17	17	16	0	96.565	12044000000	74	2.31744	0.0142506	0.210993	5.65624
sp|P05090|APOD_HUMAN;tr|C9JF17|C9JF17_HUMAN;tr|C9JX71|C9JX71_HUMAN;tr|F8WBT9|F8WBT9_HUMAN	sp|P05090|APOD_HUMAN;tr|C9JF17|C9JF17_HUMAN	10.833	10.7952	10.8323	10.7419	10.746	10.8225	6.80769e+10	6.24022e+10	6.79673e+10	5.5195e+10	5.57186e+10	6.64508e+10	0.893764		7	7	7	34.9	34.9	34.9	0	99.778	561050000000	508	0.796274	0.289793	0.0500215	1.72371
tr|A0A494C0X7|A0A494C0X7_HUMAN;sp|P05107|ITB2_HUMAN;tr|J3KNI6|J3KNI6_HUMAN;tr|D3DSM0|D3DSM0_HUMAN;tr|E7EVZ9|E7EVZ9_HUMAN	tr|A0A494C0X7|A0A494C0X7_HUMAN;sp|P05107|ITB2_HUMAN;tr|J3KNI6|J3KNI6_HUMAN;tr|D3DSM0|D3DSM0_HUMAN	-	-	-	-	-	-	#VALUE!	#VALUE!	#VALUE!	#VALUE!	#VALUE!	#VALUE!	#VALUE!		3	3	3	3.6	3.6	3.6	0	3.7572	270440000	6	-4.34294e-08	0	0	0
sp|P05109|S10A8_HUMAN	sp|P05109|S10A8_HUMAN	8.968	8.98965	8.91685	9.63217	9.71538	9.68267	9.28966e+08	9.7645e+08	8.25753e+08	4.28716e+09	5.19254e+09	4.81582e+09	5.23421	+	7	7	7	71	71	71	0	38.136	24206000000	88	4.60996	0.000461629	-0.718575	-22.1594
sp|P05154|IPSP_HUMAN;tr|G3V2M1|G3V2M1_HUMAN;tr|G3V264|G3V264_HUMAN;tr|G3V265|G3V265_HUMAN;tr|G3V482|G3V482_HUMAN;tr|G3V5I3|G3V5I3_HUMAN;tr|G3V4B4|G3V4B4_HUMAN;tr|G3V3F5|G3V3F5_HUMAN	sp|P05154|IPSP_HUMAN;tr|G3V2M1|G3V2M1_HUMAN	10.0647	10.0831	10.0448	9.57868	9.51668	9.55454	1.16065e+10	1.21088e+10	1.10866e+10	3.79036e+09	3.28609e+09	3.58542e+09	0.306359	+	16	16	16	46.3	46.3	46.3	0	323.31	83075000000	361	4.7687	0.000418844	0.514246	24.2935
sp|P05155|IC1_HUMAN;sp|P05155-3|IC1_HUMAN;sp|P05155-2|IC1_HUMAN;tr|H9KV48|H9KV48_HUMAN;tr|E9PGN7|E9PGN7_HUMAN;tr|H0YCA1|H0YCA1_HUMAN;CON__P50448;tr|C9JZJ9|C9JZJ9_HUMAN;tr|A0A087WUD9|A0A087WUD9_HUMAN;tr|B5MCB9|B5MCB9_HUMAN	sp|P05155|IC1_HUMAN;sp|P05155-3|IC1_HUMAN;sp|P05155-2|IC1_HUMAN;tr|H9KV48|H9KV48_HUMAN;tr|E9PGN7|E9PGN7_HUMAN	10.0984	10.0971	10.0443	9.81996	9.82847	9.85773	1.2543e+10	1.25055e+10	1.10739e+10	6.60633e+09	6.73705e+09	7.20659e+09	0.5689	+	13	13	13	26.8	26.8	26.8	0	158.41	93865000000	345	3.4933	0.00210942	0.244554	11.5481
tr|G3XAM2|G3XAM2_HUMAN;sp|P05156|CFAI_HUMAN;tr|E7ETH0|E7ETH0_HUMAN;tr|A0A2R8Y3M9|A0A2R8Y3M9_HUMAN;tr|A0A087X0I2|A0A087X0I2_HUMAN;tr|D6R9Z8|D6R9Z8_HUMAN;CON__Q32PI4	tr|G3XAM2|G3XAM2_HUMAN;sp|P05156|CFAI_HUMAN;tr|E7ETH0|E7ETH0_HUMAN;tr|A0A2R8Y3M9|A0A2R8Y3M9_HUMAN;tr|A0A087X0I2|A0A087X0I2_HUMAN	9.4109	9.45459	9.44886	9.34727	9.25698	9.28556	2.57573e+09	2.84833e+09	2.81099e+09	2.22469e+09	1.80709e+09	1.93001e+09	0.723954	+	22	22	22	46	46	46	0	280.48	25632000000	218	2.03846	0.0243138	0.141511	4.72282
sp|P05164-2|PERM_HUMAN;sp|P05164|PERM_HUMAN;sp|P05164-3|PERM_HUMAN;tr|J3QSF7|J3QSF7_HUMAN;sp|P11678|PERE_HUMAN	sp|P05164-2|PERM_HUMAN;sp|P05164|PERM_HUMAN;sp|P05164-3|PERM_HUMAN	8.94678	8.97806	8.99081	9.92627	9.92597	9.9349	8.84667e+08	9.50736e+08	9.79062e+08	8.43859e+09	8.43277e+09	8.60796e+09	9.05299	+	29	29	29	54.9	54.9	54.9	0	293.18	59523000000	326	6.6372	5.52787e-05	-0.957162	-71.3996
sp|Q15651-2|HMGN3_HUMAN;sp|P05204|HMGN2_HUMAN;sp|Q15651|HMGN3_HUMAN;tr|A0A087WZE9|A0A087WZE9_HUMAN	sp|Q15651-2|HMGN3_HUMAN;sp|P05204|HMGN2_HUMAN;sp|Q15651|HMGN3_HUMAN;tr|A0A087WZE9|A0A087WZE9_HUMAN	-	-	-	-	-	-	#VALUE!	#VALUE!	#VALUE!	#VALUE!	#VALUE!	#VALUE!	#VALUE!		1	1	1	11.7	11.7	11.7	0.0024233	2.2678	1596200000	10	-4.34294e-08	0	0	0
sp|P05362|ICAM1_HUMAN;tr|K7EKL8|K7EKL8_HUMAN;tr|E7ESS4|E7ESS4_HUMAN	sp|P05362|ICAM1_HUMAN	8.35096	8.3994	8.33604	8.19454	8.16548	8.20949	2.24368e+08	2.50842e+08	2.1679e+08	1.56509e+08	1.46379e+08	1.61991e+08	0.671791	+	9	9	9	21.6	21.6	21.6	0	28.904	2248800000	43	2.76437	0.00670678	0.172297	7.4657
sp|P05413|FABPH_HUMAN;tr|S4R371|S4R371_HUMAN;tr|S4R3A2|S4R3A2_HUMAN	sp|P05413|FABPH_HUMAN;tr|S4R371|S4R371_HUMAN;tr|S4R3A2|S4R3A2_HUMAN	8.25341	8.22825	8.31479	8.67317	8.69925	8.67771	1.7923e+08	1.69141e+08	2.06438e+08	4.71162e+08	5.00322e+08	4.76113e+08	2.60918	+	5	5	5	31.6	31.6	31.6	0	21.351	2951500000	42	3.99694	0.00098549	-0.417891	-15.5164
sp|P05451|REG1A_HUMAN	sp|P05451|REG1A_HUMAN	9.97494	9.83089	9.88376	10.0882	10.0657	10.1307	9.4393e+09	6.7747e+09	7.65174e+09	1.22518e+10	1.16332e+10	1.35114e+10	1.56695	+	7	7	5	74.7	74.7	60.8	0	105.62	86336000000	297	1.89615	0.031886	-0.198342	-4.29446
sp|P05543|THBG_HUMAN;CON__Q9TT36	sp|P05543|THBG_HUMAN	9.55157	9.57808	9.55776	9.6216	9.68015	9.65402	3.56098e+09	3.78512e+09	3.6121e+09	4.18408e+09	4.78795e+09	4.50837e+09	1.23017	+	14	14	14	45.3	45.3	45.3	0	112.17	32962000000	206	2.05546	0.0237086	-0.0894534	-4.77603
sp|P05546|HEP2_HUMAN	sp|P05546|HEP2_HUMAN	8.17026	8.07965	8.05362	8.15782	8.09142	8.23172	1.47999e+08	1.2013e+08	1.13141e+08	1.4382e+08	1.2343e+08	1.70498e+08	1.14813		2	2	2	5.2	5.2	5.2	0	26.253	1817900000	26	0.477388	0.554636	-0.0591453	-1.09988
sp|P05556-2|ITB1_HUMAN;sp|P05556|ITB1_HUMAN;sp|P05556-5|ITB1_HUMAN;sp|P05556-4|ITB1_HUMAN;sp|P05556-3|ITB1_HUMAN;tr|C9JJP8|C9JJP8_HUMAN;tr|Q5T3E5|Q5T3E5_HUMAN;tr|C9JPK5|C9JPK5_HUMAN;tr|E9PQJ2|E9PQJ2_HUMAN;tr|E7ERX5|E7ERX5_HUMAN;tr|Q5T3E6|Q5T3E6_HUMAN;tr|E9PLR6|E9PLR6_HUMAN;tr|E7EUI6|E7EUI6_HUMAN;tr|E7EQW5|E7EQW5_HUMAN;tr|C9JNE0|C9JNE0_HUMAN	sp|P05556-2|ITB1_HUMAN;sp|P05556|ITB1_HUMAN;sp|P05556-5|ITB1_HUMAN;sp|P05556-4|ITB1_HUMAN;sp|P05556-3|ITB1_HUMAN;tr|C9JJP8|C9JJP8_HUMAN;tr|Q5T3E5|Q5T3E5_HUMAN;tr|C9JPK5|C9JPK5_HUMAN;tr|E9PQJ2|E9PQJ2_HUMAN;tr|E7ERX5|E7ERX5_HUMAN;tr|Q5T3E6|Q5T3E6_HUMAN;tr|E9PLR6|E9PLR6_HUMAN;tr|E7EUI6|E7EUI6_HUMAN;tr|E7EQW5|E7EQW5_HUMAN	8.28972	8.24564	7.91495	8.00971	8.14051	8.11691	1.94859e+08	1.76052e+08	8.22148e+07	1.02261e+08	1.38201e+08	1.30891e+08	0.819537		4	4	4	3.8	3.8	3.8	0	4.5687	1736000000	14	0.186697	1	0.0610615	0.488783
sp|P05937|CALB1_HUMAN;sp|P05937-2|CALB1_HUMAN;tr|E5RIZ8|E5RIZ8_HUMAN;tr|E5RG14|E5RG14_HUMAN;tr|H3BN14|H3BN14_HUMAN;sp|P22676|CALB2_HUMAN	sp|P05937|CALB1_HUMAN;sp|P05937-2|CALB1_HUMAN	9.58789	9.6206	9.57642	9.07236	8.8971	8.86361	3.8716e+09	4.17446e+09	3.77068e+09	1.1813e+09	7.89042e+08	7.30483e+08	0.228559	+	15	15	15	76.2	76.2	76.2	0	231.25	22387000000	122	3.22448	0.00317734	0.650615	9.84778
sp|P05981|HEPS_HUMAN;tr|M0QZ63|M0QZ63_HUMAN	sp|P05981|HEPS_HUMAN;tr|M0QZ63|M0QZ63_HUMAN	-	-	7.57302	-	-	-	#VALUE!	#VALUE!	3.74128e+07	#VALUE!	#VALUE!	#VALUE!	#VALUE!		2	2	2	6	6	6	0	3.6782	159620000	2	0	1	-	0
sp|P06280|AGAL_HUMAN;tr|A0A3B3IUC4|A0A3B3IUC4_HUMAN;tr|A0A3B3IRU3|A0A3B3IRU3_HUMAN;tr|V9GYN5|V9GYN5_HUMAN	sp|P06280|AGAL_HUMAN;tr|A0A3B3IUC4|A0A3B3IUC4_HUMAN;tr|A0A3B3IRU3|A0A3B3IRU3_HUMAN;tr|V9GYN5|V9GYN5_HUMAN	8.32441	8.28147	8.28937	8.14684	8.1498	8.0505	2.11062e+08	1.91192e+08	1.94702e+08	1.4023e+08	1.41189e+08	1.12331e+08	0.659596	+	7	7	7	22.1	22.1	22.1	0	18.552	1418200000	29	2.18365	0.0184252	0.182699	5.1921
sp|P06310|KV230_HUMAN;sp|A0A075B6S6|KVD30_HUMAN	sp|P06310|KV230_HUMAN;sp|A0A075B6S6|KVD30_HUMAN	8.01932	-	8.04084	-	-	-	1.04549e+08	#VALUE!	1.0986e+08	#VALUE!	#VALUE!	#VALUE!	#VALUE!		3	2	2	33.3	22.5	22.5	0	27.106	486160000	8	0	1	-	0
sp|P06312|KV401_HUMAN	sp|P06312|KV401_HUMAN	9.46863	9.551	9.51246	9.49995	9.58697	9.51665	2.94191e+09	3.55631e+09	3.25432e+09	3.16191e+09	3.8634e+09	3.28587e+09	1.05728		5	5	5	35.5	35.5	35.5	0	74.548	31664000000	90	0.266491	0.856752	-0.0238291	-0.666807
tr|B8ZZQ6|B8ZZQ6_HUMAN;sp|P06454-2|PTMA_HUMAN;sp|P06454|PTMA_HUMAN;tr|B8ZZA1|B8ZZA1_HUMAN;tr|B8ZZW7|B8ZZW7_HUMAN;tr|H7C2N1|H7C2N1_HUMAN	tr|B8ZZQ6|B8ZZQ6_HUMAN;sp|P06454-2|PTMA_HUMAN;sp|P06454|PTMA_HUMAN;tr|B8ZZA1|B8ZZA1_HUMAN;tr|B8ZZW7|B8ZZW7_HUMAN;tr|H7C2N1|H7C2N1_HUMAN	8.34066	8.36892	8.41248	8.69799	8.6939	8.74469	2.19109e+08	2.33841e+08	2.58512e+08	4.98873e+08	4.94197e+08	5.55508e+08	2.17662	+	5	5	5	36.4	36.4	36.4	0	46.477	3271500000	39	3.66366	0.00162536	-0.338175	-12.7662
sp|P06576|ATPB_HUMAN;tr|F8W079|F8W079_HUMAN;tr|F8W0P7|F8W0P7_HUMAN;tr|H0YH81|H0YH81_HUMAN	sp|P06576|ATPB_HUMAN;tr|F8W079|F8W079_HUMAN	-	-	-	-	-	-	#VALUE!	#VALUE!	#VALUE!	#VALUE!	#VALUE!	#VALUE!	#VALUE!		3	3	3	15.1	15.1	15.1	0	36.221	410750000	8	-4.34294e-08	0	0	0
sp|P06702|S10A9_HUMAN	sp|P06702|S10A9_HUMAN	9.32756	9.32673	9.34801	10.0837	10.1106	10.1008	2.12598e+09	2.12192e+09	2.22849e+09	1.21255e+10	1.29003e+10	1.26125e+10	5.81161	+	8	8	8	81.6	81.6	81.6	0	124.17	74052000000	231	6.66943	6.8433e-05	-0.764263	-72.7376
sp|P06703|S10A6_HUMAN;tr|R4GN98|R4GN98_HUMAN	sp|P06703|S10A6_HUMAN;tr|R4GN98|R4GN98_HUMAN	9.118	9.18529	9.09043	9.48317	9.46951	9.62401	1.3122e+09	1.53211e+09	1.23149e+09	3.04208e+09	2.94788e+09	4.20736e+09	2.50192	+	6	6	6	72.2	72.2	72.2	0	104.54	27431000000	61	2.64421	0.00824151	-0.394326	-6.93606
sp|P06727|APOA4_HUMAN	sp|P06727|APOA4_HUMAN	9.39111	9.33492	9.37392	9.52878	9.50255	9.52804	2.46099e+09	2.16232e+09	2.36548e+09	3.37894e+09	3.1809e+09	3.37318e+09	1.42128	+	23	23	23	55.6	55.6	55.6	0	167.19	25759000000	178	2.91437	0.00519123	-0.153139	-8.17717
sp|P06731-2|CEAM5_HUMAN;tr|A0A024R0K5|A0A024R0K5_HUMAN;sp|P06731|CEAM5_HUMAN;tr|M0R3J1|M0R3J1_HUMAN;tr|A0A087WYX0|A0A087WYX0_HUMAN;tr|M0QX98|M0QX98_HUMAN;tr|M0QXV9|M0QXV9_HUMAN;sp|P13688-3|CEAM1_HUMAN;tr|T2HUW8|T2HUW8_HUMAN;sp|P13688-4|CEAM1_HUMAN;sp|P13688-11|CEAM1_HUMAN;sp|P13688-9|CEAM1_HUMAN;sp|P13688-6|CEAM1_HUMAN;sp|P13688-5|CEAM1_HUMAN	sp|P06731-2|CEAM5_HUMAN;tr|A0A024R0K5|A0A024R0K5_HUMAN;sp|P06731|CEAM5_HUMAN;tr|M0R3J1|M0R3J1_HUMAN;tr|A0A087WYX0|A0A087WYX0_HUMAN	7.84499	-	-	8.34315	8.45978	8.37887	6.99826e+07	#VALUE!	#VALUE!	2.20369e+08	2.88257e+08	2.3926e+08	#VALUE!		3	3	2	4.6	4.6	3.3	0	11.025	1295300000	11	0	1	-0.548949	0
sp|P06733|ENOA_HUMAN;tr|A0A2R8Y6G6|A0A2R8Y6G6_HUMAN;sp|P06733-2|ENOA_HUMAN;tr|K7EM90|K7EM90_HUMAN;tr|A0A2R8YEM5|A0A2R8YEM5_HUMAN;tr|A0A2R8Y879|A0A2R8Y879_HUMAN;tr|A0A2R8Y6I8|A0A2R8Y6I8_HUMAN;tr|K7ERS8|K7ERS8_HUMAN;tr|A0A2R8Y798|A0A2R8Y798_HUMAN;tr|F5H0C8|F5H0C8_HUMAN;tr|A0A2R8YEG5|A0A2R8YEG5_HUMAN;sp|P09104-2|ENOG_HUMAN;sp|P13929-3|ENOB_HUMAN;sp|P13929-2|ENOB_HUMAN;sp|P13929|ENOB_HUMAN;sp|P09104|…	sp|P06733|ENOA_HUMAN;tr|A0A2R8Y6G6|A0A2R8Y6G6_HUMAN;sp|P06733-2|ENOA_HUMAN	9.21922	9.26221	9.25271	9.31942	9.37947	9.38419	1.65661e+09	1.82898e+09	1.78941e+09	2.08651e+09	2.39591e+09	2.42209e+09	1.30891	+	17	17	17	49.1	49.1	49.1	0	146.89	21312000000	156	2.04075	0.0242532	-0.116314	-4.72995
tr|K3W4U1|K3W4U1_HUMAN;sp|P06734|FCER2_HUMAN	tr|K3W4U1|K3W4U1_HUMAN;sp|P06734|FCER2_HUMAN	-	-	-	-	-	-	#VALUE!	#VALUE!	#VALUE!	#VALUE!	#VALUE!	#VALUE!	#VALUE!		3	3	3	13.8	13.8	13.8	0	4.2638	682610000	6	-4.34294e-08	0	0	0
sp|P06737-2|PYGL_HUMAN;tr|E9PK47|E9PK47_HUMAN;sp|P06737|PYGL_HUMAN;tr|H0Y4Z6|H0Y4Z6_HUMAN;sp|P11217-2|PYGM_HUMAN;sp|P11217|PYGM_HUMAN;sp|P11216|PYGB_HUMAN	sp|P06737-2|PYGL_HUMAN;tr|E9PK47|E9PK47_HUMAN;sp|P06737|PYGL_HUMAN;tr|H0Y4Z6|H0Y4Z6_HUMAN;sp|P11217-2|PYGM_HUMAN;sp|P11217|PYGM_HUMAN;sp|P11216|PYGB_HUMAN	-	-	-	-	7.84068	7.8492	#VALUE!	#VALUE!	#VALUE!	#VALUE!	6.92915e+07	7.06643e+07	#VALUE!		2	2	2	2.7	2.7	2.7	0	3.5729	130250000	4	0	1	-	0
tr|A0A2U3TZU2|A0A2U3TZU2_HUMAN;sp|P06744-2|G6PI_HUMAN;tr|A0A0A0MTS2|A0A0A0MTS2_HUMAN;tr|K7EQ48|K7EQ48_HUMAN;sp|P06744|G6PI_HUMAN;tr|A0A0J9YXP8|A0A0J9YXP8_HUMAN;tr|A0A0J9YX90|A0A0J9YX90_HUMAN;tr|A0A0J9YYH3|A0A0J9YYH3_HUMAN;tr|A0A2R8Y6C7|A0A2R8Y6C7_HUMAN;tr|K7ENA0|K7ENA0_HUMAN;tr|K7ERC6|K7ERC6_HUMAN;tr|K7EPY4|K7EPY4_HUMAN;tr|K7ELR7|K7ELR7_HUMAN;tr|K7EP41|K7EP41_HUMAN;tr|A0A0J9YXM3|A0A0J9YXM3_HUMAN;…	tr|A0A2U3TZU2|A0A2U3TZU2_HUMAN;sp|P06744-2|G6PI_HUMAN;tr|A0A0A0MTS2|A0A0A0MTS2_HUMAN;tr|K7EQ48|K7EQ48_HUMAN;sp|P06744|G6PI_HUMAN;tr|A0A0J9YXP8|A0A0J9YXP8_HUMAN;tr|A0A0J9YX90|A0A0J9YX90_HUMAN;tr|A0A0J9YYH3|A0A0J9YYH3_HUMAN;tr|A0A2R8Y6C7|A0A2R8Y6C7_HUMAN	7.92744	7.98827	8.15609	7.94709	7.93512	7.92029	8.46136e+07	9.73352e+07	1.43248e+08	8.85299e+07	8.61232e+07	8.32319e+07	0.793011		7	7	7	15.2	15.2	15.2	0	18.026	1077300000	16	0.581665	0.445527	0.0897719	1.30462
tr|A0A087WWU8|A0A087WWU8_HUMAN;tr|Q5HYB6|Q5HYB6_HUMAN;sp|P06753-2|TPM3_HUMAN;sp|P06753-3|TPM3_HUMAN;sp|P06753-6|TPM3_HUMAN;sp|P06753-5|TPM3_HUMAN;tr|J3KN67|J3KN67_HUMAN;tr|A0A494C0P6|A0A494C0P6_HUMAN;sp|P06753-4|TPM3_HUMAN;tr|A0A2R2Y2Q3|A0A2R2Y2Q3_HUMAN;tr|D6R904|D6R904_HUMAN;sp|P06753|TPM3_HUMAN;sp|P06753-7|TPM3_HUMAN;tr|Q5VU61|Q5VU61_HUMAN	tr|A0A087WWU8|A0A087WWU8_HUMAN;tr|Q5HYB6|Q5HYB6_HUMAN;sp|P06753-2|TPM3_HUMAN;sp|P06753-3|TPM3_HUMAN;sp|P06753-6|TPM3_HUMAN;sp|P06753-5|TPM3_HUMAN;tr|J3KN67|J3KN67_HUMAN;tr|A0A494C0P6|A0A494C0P6_HUMAN;sp|P06753-4|TPM3_HUMAN;tr|A0A2R2Y2Q3|A0A2R2Y2Q3_HUMAN	8.13846	8.17655	8.10247	8.83905	8.88469	8.80335	1.3755e+08	1.50159e+08	1.26611e+08	6.90319e+08	7.66814e+08	6.35843e+08	5.05161	+	9	9	7	36.1	36.1	28.6	0	41.236	4395600000	49	4.60603	0.000448241	-0.703201	-22.1091
tr|H3BS10|H3BS10_HUMAN;sp|P06865|HEXA_HUMAN;tr|H3BP20|H3BP20_HUMAN;tr|H3BU85|H3BU85_HUMAN;tr|H3BTD4|H3BTD4_HUMAN;sp|P06865-2|HEXA_HUMAN;tr|A0A087WUJ7|A0A087WUJ7_HUMAN;tr|H3BRP6|H3BRP6_HUMAN;tr|A0A087WTY2|A0A087WTY2_HUMAN;tr|H3BVH8|H3BVH8_HUMAN;tr|H3BT62|H3BT62_HUMAN;tr|H3BQ04|H3BQ04_HUMAN	tr|H3BS10|H3BS10_HUMAN;sp|P06865|HEXA_HUMAN;tr|H3BP20|H3BP20_HUMAN;tr|H3BU85|H3BU85_HUMAN;tr|H3BTD4|H3BTD4_HUMAN	8.76172	8.82512	8.79224	8.47777	8.48505	8.47547	5.77723e+08	6.68529e+08	6.19783e+08	3.00448e+08	3.05527e+08	2.98862e+08	0.484898	+	12	12	12	28.3	28.3	28.3	0	84.834	4587300000	53	4.14552	0.000836541	0.313594	16.9202
sp|P06870|KLK1_HUMAN;sp|P06870-2|KLK1_HUMAN	sp|P06870|KLK1_HUMAN;sp|P06870-2|KLK1_HUMAN	9.98147	9.86528	9.90224	9.19858	9.09093	9.15137	9.58231e+09	7.33297e+09	7.98436e+09	1.57972e+09	1.23291e+09	1.417e+09	0.169867	+	9	9	9	66	66	66	0	74.747	45503000000	195	4.11382	0.00086812	0.769371	16.6107
sp|P07108|ACBP_HUMAN;sp|P07108-3|ACBP_HUMAN;tr|B8ZWD1|B8ZWD1_HUMAN;sp|P07108-2|ACBP_HUMAN;sp|P07108-4|ACBP_HUMAN;tr|A0A0A0MTI5|A0A0A0MTI5_HUMAN;sp|P07108-5|ACBP_HUMAN;sp|P07108-6|ACBP_HUMAN	sp|P07108|ACBP_HUMAN;sp|P07108-3|ACBP_HUMAN;tr|B8ZWD1|B8ZWD1_HUMAN;sp|P07108-2|ACBP_HUMAN;sp|P07108-4|ACBP_HUMAN;tr|A0A0A0MTI5|A0A0A0MTI5_HUMAN;sp|P07108-5|ACBP_HUMAN	8.78659	8.68053	8.62932	8.62527	8.66211	8.85184	6.11773e+08	4.79215e+08	4.25912e+08	4.21959e+08	4.59314e+08	7.10952e+08	1.04966		5	5	5	58.6	58.6	58.6	0	13.94	5764800000	36	0.058711	1	-0.0142632	-0.169606
tr|A8MW49|A8MW49_HUMAN;sp|P07148|FABPL_HUMAN;sp|Q9NQV6-6|PRD10_HUMAN	tr|A8MW49|A8MW49_HUMAN;sp|P07148|FABPL_HUMAN	8.63274	8.69411	8.63304	8.82809	8.81526	8.86661	4.29279e+08	4.94436e+08	4.29576e+08	6.73116e+08	6.53522e+08	7.35546e+08	1.52383	+	5	5	5	42.7	42.7	42.7	0	28.707	5723900000	37	2.69746	0.00751824	-0.183353	-7.16656
sp|P07195|LDHB_HUMAN;tr|A0A3B3IS95|A0A3B3IS95_HUMAN;tr|A8MW50|A8MW50_HUMAN;tr|C9J7H8|C9J7H8_HUMAN;tr|F5H793|F5H793_HUMAN;tr|F5H5G7|F5H5G7_HUMAN;tr|F5H155|F5H155_HUMAN;tr|A0A087WUM2|A0A087WUM2_HUMAN;tr|G3XAP5|G3XAP5_HUMAN;tr|F5H245|F5H245_HUMAN;sp|Q6ZMR3|LDH6A_HUMAN;sp|P07864|LDHC_HUMAN	sp|P07195|LDHB_HUMAN;tr|A0A3B3IS95|A0A3B3IS95_HUMAN;tr|A8MW50|A8MW50_HUMAN;tr|C9J7H8|C9J7H8_HUMAN;tr|F5H793|F5H793_HUMAN	9.35201	9.36881	9.32883	8.96153	9.0585	8.99649	2.24911e+09	2.33781e+09	2.13221e+09	9.15229e+08	1.14419e+09	9.9195e+08	0.454132	+	14	14	13	47.9	47.9	44.3	0	60.735	14500000000	105	3.44782	0.00224987	0.344374	11.2422
sp|P07204|TRBM_HUMAN	sp|P07204|TRBM_HUMAN	8.57612	8.42718	8.4088	8.22668	8.32506	-	3.76808e+08	2.67411e+08	2.5633e+08	1.68531e+08	2.11378e+08	#VALUE!	#VALUE!		7	7	7	20	20	20	0	72.423	3225400000	50	1.06102	0.165335	0.194829	2.5106
sp|P07237|PDIA1_HUMAN;tr|H7BZ94|H7BZ94_HUMAN;tr|H0Y3Z3|H0Y3Z3_HUMAN;tr|I3L0S0|I3L0S0_HUMAN;tr|I3L3P5|I3L3P5_HUMAN;tr|I3NI03|I3NI03_HUMAN;tr|I3L3U6|I3L3U6_HUMAN;tr|I3L312|I3L312_HUMAN;tr|I3L514|I3L514_HUMAN;tr|I3L4M2|I3L4M2_HUMAN;tr|I3L398|I3L398_HUMAN;tr|I3L1Y5|I3L1Y5_HUMAN	sp|P07237|PDIA1_HUMAN;tr|H7BZ94|H7BZ94_HUMAN;tr|H0Y3Z3|H0Y3Z3_HUMAN	7.81987	7.92473	7.91721	8.48787	8.47284	8.50262	6.60496e+07	8.40872e+07	8.26437e+07	3.07518e+08	2.97057e+08	3.18141e+08	3.96389	+	10	10	10	24.4	24.4	24.4	0	69.792	1430300000	29	4.17706	0.000807481	-0.600509	-17.2338
sp|P07288|KLK3_HUMAN;tr|M0R1F0|M0R1F0_HUMAN;sp|P07288-3|KLK3_HUMAN;sp|P07288-2|KLK3_HUMAN;sp|P07288-5|KLK3_HUMAN;tr|Q8NCW4|Q8NCW4_HUMAN;tr|M0QZF9|M0QZF9_HUMAN;tr|M0R294|M0R294_HUMAN;tr|M0R1Z7|M0R1Z7_HUMAN;tr|M0QX57|M0QX57_HUMAN;tr|A0A0B4J1X3|A0A0B4J1X3_HUMAN;sp|P07288-4|KLK3_HUMAN;sp|P20151-3|KLK2_HUMAN;sp|P20151-2|KLK2_HUMAN;tr|M0QXQ7|M0QXQ7_HUMAN;sp|P20151|KLK2_HUMAN;tr|M0R1T3|M0R1T3_HUMAN	sp|P07288|KLK3_HUMAN;tr|M0R1F0|M0R1F0_HUMAN;sp|P07288-3|KLK3_HUMAN;sp|P07288-2|KLK3_HUMAN;sp|P07288-5|KLK3_HUMAN;tr|Q8NCW4|Q8NCW4_HUMAN;tr|M0QZF9|M0QZF9_HUMAN;tr|M0R294|M0R294_HUMAN;tr|M0R1Z7|M0R1Z7_HUMAN	9.78905	9.731	9.72242	9.79451	9.77384	9.72638	6.15248e+09	5.3827e+09	5.2774e+09	6.23031e+09	5.94073e+09	5.32574e+09	1.0407		12	12	12	73.6	73.6	73.6	0	233.53	64057000000	407	0.235609	0.912364	-0.0174173	-0.599262
tr|I3L2S9|I3L2S9_HUMAN;tr|K7EPS5|K7EPS5_HUMAN;sp|P07306-2|ASGR1_HUMAN;sp|P07306|ASGR1_HUMAN	tr|I3L2S9|I3L2S9_HUMAN;tr|K7EPS5|K7EPS5_HUMAN;sp|P07306-2|ASGR1_HUMAN;sp|P07306|ASGR1_HUMAN	-	-	-	-	-	-	#VALUE!	#VALUE!	#VALUE!	#VALUE!	#VALUE!	#VALUE!	#VALUE!		1	1	1	9.4	9.4	9.4	0	12.01	1051400000	12	-4.34294e-08	0	0	0
sp|P07307-3|ASGR2_HUMAN;sp|P07307-2|ASGR2_HUMAN;sp|P07307|ASGR2_HUMAN	sp|P07307-3|ASGR2_HUMAN;sp|P07307-2|ASGR2_HUMAN;sp|P07307|ASGR2_HUMAN	8.16242	8.29585	8.06878	8.29466	8.15131	8.14678	1.45352e+08	1.97629e+08	1.1716e+08	1.97088e+08	1.4168e+08	1.4021e+08	1.04094		5	5	5	31	31	31	0	11.373	1576600000	19	0.0956955	1	-0.0219018	-0.267598
sp|P07333-2|CSF1R_HUMAN;tr|E9PEK4|E9PEK4_HUMAN;sp|P07333|CSF1R_HUMAN	sp|P07333-2|CSF1R_HUMAN;tr|E9PEK4|E9PEK4_HUMAN;sp|P07333|CSF1R_HUMAN	-	-	-	-	-	-	#VALUE!	#VALUE!	#VALUE!	#VALUE!	#VALUE!	#VALUE!	#VALUE!		2	2	2	9.8	9.8	9.8	0	4.4767	375040000	5	-4.34294e-08	0	0	0
tr|A0A1B0GVD5|A0A1B0GVD5_HUMAN;tr|A0A1B0GWE8|A0A1B0GWE8_HUMAN;sp|P07339|CATD_HUMAN;tr|A0A1B0GW44|A0A1B0GW44_HUMAN;tr|A0A1B0GV23|A0A1B0GV23_HUMAN;tr|A0A1B0GVP3|A0A1B0GVP3_HUMAN;tr|A0A1B0GU92|A0A1B0GU92_HUMAN;tr|A0A1B0GU03|A0A1B0GU03_HUMAN;tr|C9JH19|C9JH19_HUMAN;tr|H7C469|H7C469_HUMAN;tr|F8WD96|F8WD96_HUMAN;tr|H7C1V0|H7C1V0_HUMAN;tr|F8W787|F8W787_HUMAN;tr|A0A1B0GV01|A0A1B0GV01_HUMAN;tr|A0A1B0GVF1|A…	tr|A0A1B0GVD5|A0A1B0GVD5_HUMAN;tr|A0A1B0GWE8|A0A1B0GWE8_HUMAN;sp|P07339|CATD_HUMAN;tr|A0A1B0GW44|A0A1B0GW44_HUMAN;tr|A0A1B0GV23|A0A1B0GV23_HUMAN;tr|A0A1B0GVP3|A0A1B0GVP3_HUMAN;tr|A0A1B0GU92|A0A1B0GU92_HUMAN;tr|A0A1B0GU03|A0A1B0GU03_HUMAN;tr|C9JH19|C9JH19_HUMAN;tr|H7C469|H7C469_HUMAN;tr|F8WD96|F8WD96_HUMAN	9.59376	9.65326	9.5918	9.56297	9.54038	9.64465	3.92428e+09	4.50049e+09	3.90661e+09	3.6557e+09	3.4704e+09	4.41215e+09	0.935682		16	16	16	52.6	52.6	52.6	0	147.8	40369000000	239	0.332322	0.746097	0.0302757	0.806368
sp|P07355|ANXA2_HUMAN;sp|P07355-2|ANXA2_HUMAN;tr|H0YN42|H0YN42_HUMAN;tr|H0YMU9|H0YMU9_HUMAN;tr|H0YMD0|H0YMD0_HUMAN;sp|A6NMY6|AXA2L_HUMAN;tr|H0YM50|H0YM50_HUMAN;tr|H0YKS4|H0YKS4_HUMAN;tr|H0YNP5|H0YNP5_HUMAN;tr|H0YL33|H0YL33_HUMAN;tr|H0YN28|H0YN28_HUMAN;tr|H0YMM1|H0YMM1_HUMAN;tr|H0YKX9|H0YKX9_HUMAN;tr|H0YMT9|H0YMT9_HUMAN;tr|H0YLV6|H0YLV6_HUMAN;tr|H0YKZ7|H0YKZ7_HUMAN;tr|H0YMW4|H0YMW4_HUMAN;tr|H0YKL9…	sp|P07355|ANXA2_HUMAN;sp|P07355-2|ANXA2_HUMAN;tr|H0YN42|H0YN42_HUMAN;tr|H0YMU9|H0YMU9_HUMAN;tr|H0YMD0|H0YMD0_HUMAN;sp|A6NMY6|AXA2L_HUMAN;tr|H0YM50|H0YM50_HUMAN;tr|H0YKS4|H0YKS4_HUMAN;tr|H0YNP5|H0YNP5_HUMAN	9.05549	9.05235	9.06269	9.55581	9.61499	9.64498	1.13629e+09	1.12811e+09	1.15529e+09	3.59592e+09	4.12088e+09	4.4155e+09	3.54778	+	25	25	25	73.7	73.7	73.7	0	221.2	19128000000	149	4.50013	0.000522715	-0.548415	-20.7923
tr|A0A0C4DGZ8|A0A0C4DGZ8_HUMAN;sp|P07359|GP1BA_HUMAN	tr|A0A0C4DGZ8|A0A0C4DGZ8_HUMAN;sp|P07359|GP1BA_HUMAN	7.85579	7.81942	7.86415	7.87555	8.05335	8.00178	7.17447e+07	6.59812e+07	7.31392e+07	7.50844e+07	1.13071e+08	1.00411e+08	1.36849		4	4	4	5	5	5	0	19.847	844090000	22	1.12412	0.145872	-0.130437	-2.39032
sp|P07360|CO8G_HUMAN;tr|A0A3B3ITK5|A0A3B3ITK5_HUMAN;tr|Q5SQ08|Q5SQ08_HUMAN	sp|P07360|CO8G_HUMAN	7.587	7.55136	-	8.02119	7.90686	7.74357	3.86367e+07	3.55926e+07	#VALUE!	1.05e+08	8.06975e+07	5.54077e+07	#VALUE!		3	3	3	25.7	25.7	25.7	0	4.8324	360300000	13	1.26146	0.110577	-0.321358	-3.06518
sp|P07384|CAN1_HUMAN;tr|E9PIA9|E9PIA9_HUMAN;tr|E9PLX0|E9PLX0_HUMAN;tr|E9PJJ3|E9PJJ3_HUMAN;tr|E9PLC9|E9PLC9_HUMAN;tr|E9PMC6|E9PMC6_HUMAN;tr|E9PJA6|E9PJA6_HUMAN;tr|E9PSA6|E9PSA6_HUMAN;tr|E9PQB3|E9PQB3_HUMAN;tr|E9PL37|E9PL37_HUMAN;tr|E9PRM1|E9PRM1_HUMAN	sp|P07384|CAN1_HUMAN	7.55491	-	-	7.88699	8.11062	7.92484	3.58848e+07	#VALUE!	#VALUE!	7.70886e+07	1.29009e+08	8.41085e+07	#VALUE!		6	6	6	7.1	7.1	7.1	0	6.4679	375840000	11	0	1	-0.419238	0
tr|Q5JP53|Q5JP53_HUMAN;sp|P07437|TBB5_HUMAN;sp|Q9BVA1|TBB2B_HUMAN;sp|Q13885|TBB2A_HUMAN;tr|Q5ST81|Q5ST81_HUMAN;sp|Q13509|TBB3_HUMAN;tr|A0A0B4J269|A0A0B4J269_HUMAN;tr|G3V5W4|G3V5W4_HUMAN;tr|G3V2R8|G3V2R8_HUMAN;tr|G3V3R4|G3V3R4_HUMAN;tr|G3V2N6|G3V2N6_HUMAN;tr|G3V2A3|G3V2A3_HUMAN;sp|Q13509-2|TBB3_HUMAN	tr|Q5JP53|Q5JP53_HUMAN;sp|P07437|TBB5_HUMAN;sp|Q9BVA1|TBB2B_HUMAN;sp|Q13885|TBB2A_HUMAN;tr|Q5ST81|Q5ST81_HUMAN;sp|Q13509|TBB3_HUMAN;tr|A0A0B4J269|A0A0B4J269_HUMAN	-	-	-	-	-	-	#VALUE!	#VALUE!	#VALUE!	#VALUE!	#VALUE!	#VALUE!	#VALUE!		3	1	1	10.6	3.5	3.5	0	2.8892	43981000	3	-4.34294e-08	0	0	0
sp|P07476|INVO_HUMAN	sp|P07476|INVO_HUMAN	8.29623	8.36231	8.31733	7.81125	8.08994	8.20028	1.97802e+08	2.30309e+08	2.07649e+08	6.47515e+07	1.2301e+08	1.58592e+08	0.544786		12	12	12	28.9	28.9	28.9	0	76.829	2119800000	44	1.16757	0.133061	0.291468	2.48306
sp|P07585|PGS2_HUMAN;tr|F8VX58|F8VX58_HUMAN;sp|P07585-4|PGS2_HUMAN;tr|F8VXZ8|F8VXZ8_HUMAN;tr|F8VNV6|F8VNV6_HUMAN;tr|F8VUF6|F8VUF6_HUMAN;tr|F8VWU0|F8VWU0_HUMAN;sp|P07585-3|PGS2_HUMAN;sp|P07585-2|PGS2_HUMAN;sp|P07585-5|PGS2_HUMAN;tr|F8VNW0|F8VNW0_HUMAN;tr|H0YIH3|H0YIH3_HUMAN;tr|F8VU58|F8VU58_HUMAN;tr|F8VSI3|F8VSI3_HUMAN	sp|P07585|PGS2_HUMAN;tr|F8VX58|F8VX58_HUMAN;sp|P07585-4|PGS2_HUMAN;tr|F8VXZ8|F8VXZ8_HUMAN;tr|F8VNV6|F8VNV6_HUMAN;tr|F8VUF6|F8VUF6_HUMAN;tr|F8VWU0|F8VWU0_HUMAN;sp|P07585-3|PGS2_HUMAN;sp|P07585-2|PGS2_HUMAN	-	-	-	-	-	-	#VALUE!	#VALUE!	#VALUE!	#VALUE!	#VALUE!	#VALUE!	#VALUE!		3	2	2	8.9	6.7	6.7	0	8.2629	443720000	4	-4.34294e-08	0	0	0
sp|P07602|SAP_HUMAN;sp|P07602-2|SAP_HUMAN;tr|C9JIZ6|C9JIZ6_HUMAN;sp|P07602-3|SAP_HUMAN;tr|Q5BJH1|Q5BJH1_HUMAN;tr|A0A0J9YXB8|A0A0J9YXB8_HUMAN	sp|P07602|SAP_HUMAN;sp|P07602-2|SAP_HUMAN;tr|C9JIZ6|C9JIZ6_HUMAN;sp|P07602-3|SAP_HUMAN;tr|Q5BJH1|Q5BJH1_HUMAN	10.5182	10.4789	10.5246	10.6061	10.6446	10.7053	3.29762e+10	3.01231e+10	3.34657e+10	4.03738e+10	4.41164e+10	5.07341e+10	1.40035	+	16	16	16	37.2	37.2	37.2	0	214.57	366360000000	302	1.96313	0.0275453	-0.144755	-4.49237
sp|P07686|HEXB_HUMAN;tr|Q5URX0|Q5URX0_HUMAN;tr|H0YA83|H0YA83_HUMAN;tr|H0Y9B6|H0Y9B6_HUMAN;tr|D6REQ8|D6REQ8_HUMAN	sp|P07686|HEXB_HUMAN;tr|Q5URX0|Q5URX0_HUMAN	8.91874	8.90529	8.92667	8.74679	8.78378	8.72486	8.29354e+08	8.04063e+08	8.44637e+08	5.582e+08	6.07827e+08	5.30713e+08	0.684707	+	14	14	14	30.2	30.2	30.2	0	44.415	6079300000	92	3.07844	0.00408432	0.165092	9.02538
sp|P07711|CATL1_HUMAN;tr|Q5T8F0|Q5T8F0_HUMAN;sp|Q5NE16|CATL3_HUMAN;tr|Q5QP40|Q5QP40_HUMAN;sp|P43235|CATK_HUMAN;sp|O60911|CATL2_HUMAN	sp|P07711|CATL1_HUMAN;tr|Q5T8F0|Q5T8F0_HUMAN	8.30421	8.33088	8.25251	-	8.31429	8.34384	2.0147e+08	2.1423e+08	1.78859e+08	#VALUE!	2.06201e+08	2.20719e+08	#VALUE!		6	6	6	21.9	21.9	21.9	0	29.353	2045300000	42	0.42993	0.614414	-0.0331974	-1.04808
sp|P07858|CATB_HUMAN;tr|R4GMQ5|R4GMQ5_HUMAN;tr|E9PKQ7|E9PKQ7_HUMAN;tr|E9PNL5|E9PNL5_HUMAN;tr|E9PHZ5|E9PHZ5_HUMAN;tr|E9PLY3|E9PLY3_HUMAN;tr|E9PSG5|E9PSG5_HUMAN;tr|E9PQM1|E9PQM1_HUMAN;tr|E9PS78|E9PS78_HUMAN;tr|E9PR54|E9PR54_HUMAN;tr|E9PJ67|E9PJ67_HUMAN;tr|E9PCB3|E9PCB3_HUMAN	sp|P07858|CATB_HUMAN	9.16676	9.19162	9.25409	9.18814	9.19731	9.17664	1.46811e+09	1.5546e+09	1.79511e+09	1.5422e+09	1.57511e+09	1.5019e+09	0.958773		9	9	9	38.1	38.1	38.1	0	102.79	16228000000	110	0.249518	0.88651	0.0167907	0.629872
sp|P07900|HS90A_HUMAN;sp|P07900-2|HS90A_HUMAN;tr|G3V2J8|G3V2J8_HUMAN;sp|Q58FF6|H90B4_HUMAN;sp|Q58FF7|H90B3_HUMAN;sp|Q58FG0|HS905_HUMAN;sp|Q14568|HS902_HUMAN;sp|Q58FF8|H90B2_HUMAN;sp|Q58FG1|HS904_HUMAN	sp|P07900|HS90A_HUMAN;sp|P07900-2|HS90A_HUMAN	8.21458	8.2966	8.21903	8.34193	8.20618	8.24075	1.639e+08	1.9797e+08	1.65588e+08	2.19751e+08	1.60761e+08	1.7408e+08	1.05144		10	10	5	15.7	15.7	6.7	0	28.865	1636000000	51	0.149694	1	-0.0195475	-0.401696
sp|P07911|UROM_HUMAN;sp|P07911-5|UROM_HUMAN;tr|X6RBG4|X6RBG4_HUMAN;sp|P07911-4|UROM_HUMAN;sp|P07911-3|UROM_HUMAN;sp|P07911-2|UROM_HUMAN	sp|P07911|UROM_HUMAN;sp|P07911-5|UROM_HUMAN;tr|X6RBG4|X6RBG4_HUMAN;sp|P07911-4|UROM_HUMAN;sp|P07911-3|UROM_HUMAN;sp|P07911-2|UROM_HUMAN	11.6029	11.5845	11.5676	11.3152	11.312	11.3423	4.00774e+11	3.84149e+11	3.69488e+11	2.06633e+11	2.05116e+11	2.19938e+11	0.547194	+	25	25	25	45.9	45.9	45.9	0	323.31	3079900000000	3171	4.31713	0.000679488	0.261846	18.6965
sp|P07998|RNAS1_HUMAN;tr|G3V357|G3V357_HUMAN	sp|P07998|RNAS1_HUMAN;tr|G3V357|G3V357_HUMAN	10.3785	10.3542	10.3251	10.4093	10.4041	10.3762	2.39056e+10	2.26048e+10	2.11398e+10	2.56626e+10	2.53571e+10	2.37794e+10	1.10567		6	6	6	55.1	55.1	55.1	0	323.31	309680000000	1070	1.11446	0.148251	-0.0439622	-2.36988
sp|P08118|MSMB_HUMAN	sp|P08118|MSMB_HUMAN	9.21516	9.19537	9.18239	8.97493	8.89825	8.97252	1.64119e+09	1.56809e+09	1.52191e+09	9.43909e+08	7.91134e+08	9.38685e+08	0.565127	+	3	3	3	40.4	40.4	40.4	0	10.327	19892000000	42	3.12051	0.00376487	0.249077	9.25549
tr|A0A087WTA8|A0A087WTA8_HUMAN;sp|P08123|CO1A2_HUMAN;tr|H0Y5N9|H0Y5N9_HUMAN;sp|Q6P1N0-2|C2D1A_HUMAN;sp|Q6P1N0|C2D1A_HUMAN	tr|A0A087WTA8|A0A087WTA8_HUMAN;sp|P08123|CO1A2_HUMAN	8.37943	8.24743	8.30647	-	8.08479	7.91429	2.39569e+08	1.76779e+08	2.02521e+08	#VALUE!	1.2156e+08	8.209e+07	#VALUE!		6	5	5	5.6	5	5	0	26.013	1930800000	29	1.51663	0.0660344	0.311573	3.87451
sp|P08133-2|ANXA6_HUMAN;sp|P08133|ANXA6_HUMAN;tr|E7EMC6|E7EMC6_HUMAN;tr|E5RK69|E5RK69_HUMAN;tr|E5RIU8|E5RIU8_HUMAN;tr|E5RJR0|E5RJR0_HUMAN;tr|E5RJF5|E5RJF5_HUMAN;tr|E5RI05|E5RI05_HUMAN;tr|E5RK63|E5RK63_HUMAN;tr|E5RFF0|E5RFF0_HUMAN	sp|P08133-2|ANXA6_HUMAN;sp|P08133|ANXA6_HUMAN;tr|E7EMC6|E7EMC6_HUMAN;tr|E5RK69|E5RK69_HUMAN	7.57666	7.54781	7.47789	-	7.55425	-	3.77277e+07	3.53029e+07	3.00532e+07	#VALUE!	3.58303e+07	#VALUE!	#VALUE!		4	4	4	6.7	6.7	6.7	0	7.333	213450000	7	0	1	-0.0201259	0
tr|Q5JR07|Q5JR07_HUMAN;tr|C9JNR4|C9JNR4_HUMAN;tr|E9PQH6|E9PQH6_HUMAN;tr|C9JX21|C9JX21_HUMAN;tr|Q5JR08|Q5JR08_HUMAN;sp|P61586|RHOA_HUMAN;sp|P08134|RHOC_HUMAN;tr|Q5JR05|Q5JR05_HUMAN;tr|Q5JR06|Q5JR06_HUMAN;tr|E9PN11|E9PN11_HUMAN;tr|U3KQA9|U3KQA9_HUMAN;tr|U3KQV3|U3KQV3_HUMAN;tr|E9PLA2|E9PLA2_HUMAN;tr|C9JRM1|C9JRM1_HUMAN;sp|P62745|RHOB_HUMAN	tr|Q5JR07|Q5JR07_HUMAN;tr|C9JNR4|C9JNR4_HUMAN;tr|E9PQH6|E9PQH6_HUMAN;tr|C9JX21|C9JX21_HUMAN;tr|Q5JR08|Q5JR08_HUMAN;sp|P61586|RHOA_HUMAN;sp|P08134|RHOC_HUMAN;tr|Q5JR05|Q5JR05_HUMAN;tr|Q5JR06|Q5JR06_HUMAN;tr|E9PN11|E9PN11_HUMAN;tr|U3KQA9|U3KQA9_HUMAN;tr|U3KQV3|U3KQV3_HUMAN	-	7.9759	8.01657	-	-	-	#VALUE!	9.46019e+07	1.03889e+08	#VALUE!	#VALUE!	#VALUE!	#VALUE!		3	3	3	33.1	33.1	33.1	0	23.375	640720000	13	0	1	-	0
sp|P08138|TNR16_HUMAN	sp|P08138|TNR16_HUMAN	8.07828	8.23634	8.15606	7.97902	8.00436	7.99948	1.19751e+08	1.72322e+08	1.43239e+08	9.5284e+07	1.01009e+08	9.98803e+07	0.680371		5	1	1	21.1	3.7	3.7	0	11.151	2195800000	22	1.60898	0.0548742	0.162601	3.51302
sp|P08138-2|TNR16_HUMAN	sp|P08138-2|TNR16_HUMAN	9.2169	9.23282	9.21243	8.94772	8.99926	8.99868	1.64778e+09	1.70931e+09	1.63091e+09	8.86584e+08	9.98298e+08	9.96965e+08	0.577756	+	6	6	2	26.4	26.4	4.2	0	69.978	20467000000	104	3.71337	0.0015085	0.238828	13.1443
sp|P08174-4|DAF_HUMAN;sp|P08174|DAF_HUMAN;sp|P08174-3|DAF_HUMAN;sp|P08174-5|DAF_HUMAN;sp|P08174-2|DAF_HUMAN;tr|B1AP13|B1AP13_HUMAN;sp|P08174-6|DAF_HUMAN;tr|H7BY55|H7BY55_HUMAN;sp|P08174-7|DAF_HUMAN;tr|H3BLV0|H3BLV0_HUMAN;tr|B1AP15|B1AP15_HUMAN;tr|A0A2R8YDY3|A0A2R8YDY3_HUMAN;tr|A0A2R8YEC5|A0A2R8YEC5_HUMAN;tr|A0A2R8Y4B4|A0A2R8Y4B4_HUMAN	sp|P08174-4|DAF_HUMAN;sp|P08174|DAF_HUMAN;sp|P08174-3|DAF_HUMAN;sp|P08174-5|DAF_HUMAN;sp|P08174-2|DAF_HUMAN;tr|B1AP13|B1AP13_HUMAN;sp|P08174-6|DAF_HUMAN;tr|H7BY55|H7BY55_HUMAN;sp|P08174-7|DAF_HUMAN;tr|H3BLV0|H3BLV0_HUMAN;tr|B1AP15|B1AP15_HUMAN	9.87454	9.88712	9.9095	9.76696	9.82016	9.8098	7.491e+09	7.71117e+09	8.11895e+09	5.84736e+09	6.60937e+09	6.45357e+09	0.810866	+	17	17	17	48.9	48.9	48.9	0	100.32	82246000000	241	2.04877	0.0238755	0.091417	4.75503
sp|P08183-2|MDR1_HUMAN;sp|P08183|MDR1_HUMAN	sp|P08183-2|MDR1_HUMAN;sp|P08183|MDR1_HUMAN	7.53802	7.54555	7.67379	-	-	-	3.4516e+07	3.51196e+07	4.71835e+07	#VALUE!	#VALUE!	#VALUE!	#VALUE!		3	3	3	2.1	2.1	2.1	0	2.4947	239650000	7	0	1	-	0
sp|P08185|CBG_HUMAN;tr|G3V350|G3V350_HUMAN;tr|G3V4V7|G3V4V7_HUMAN	sp|P08185|CBG_HUMAN;tr|G3V350|G3V350_HUMAN	9.24667	9.2199	9.35841	9.51146	9.43981	9.42993	1.7647e+09	1.6592e+09	2.2825e+09	3.24683e+09	2.75302e+09	2.6911e+09	1.52302	+	10	10	10	31.6	31.6	31.6	0	96.53	20814000000	158	1.69586	0.0466617	-0.185404	-3.7387
sp|P08195-2|4F2_HUMAN;sp|P08195-3|4F2_HUMAN;tr|F5GZS6|F5GZS6_HUMAN;sp|P08195|4F2_HUMAN;tr|J3KPF3|J3KPF3_HUMAN;sp|P08195-4|4F2_HUMAN;tr|H0YFX4|H0YFX4_HUMAN;tr|F5H0E2|F5H0E2_HUMAN;tr|H0YFS2|H0YFS2_HUMAN;tr|F5GZI0|F5GZI0_HUMAN	sp|P08195-2|4F2_HUMAN;sp|P08195-3|4F2_HUMAN;tr|F5GZS6|F5GZS6_HUMAN;sp|P08195|4F2_HUMAN;tr|J3KPF3|J3KPF3_HUMAN;sp|P08195-4|4F2_HUMAN	8.64468	8.51616	8.6177	8.40267	8.33212	8.38412	4.41245e+08	3.28216e+08	4.14668e+08	2.52738e+08	2.14842e+08	2.4217e+08	0.599386	+	13	13	13	32.3	32.3	32.3	0	35.242	3631100000	54	2.10866	0.0213961	0.219881	4.94544
sp|P08236|BGLR_HUMAN;sp|P08236-3|BGLR_HUMAN;sp|P08236-2|BGLR_HUMAN;tr|F8WBK6|F8WBK6_HUMAN;tr|F2Z3L6|F2Z3L6_HUMAN	sp|P08236|BGLR_HUMAN;sp|P08236-3|BGLR_HUMAN;sp|P08236-2|BGLR_HUMAN	9.079	9.1293	9.19745	8.95897	8.89858	8.8555	1.1995e+09	1.34679e+09	1.57561e+09	9.0985e+08	7.91735e+08	7.16968e+08	0.586756	+	14	14	14	24.7	24.7	24.7	0	166.03	11524000000	135	2.14528	0.0200097	0.2309	5.06474
tr|F8VZI0|F8VZI0_HUMAN;sp|P08237-2|PFKAM_HUMAN;sp|P08237|PFKAM_HUMAN;sp|P08237-3|PFKAM_HUMAN;tr|A0A2R8Y891|A0A2R8Y891_HUMAN;tr|Q5VSR5|Q5VSR5_HUMAN;sp|Q01813-2|PFKAP_HUMAN;sp|P17858|PFKAL_HUMAN;sp|Q01813|PFKAP_HUMAN;sp|P17858-2|PFKAL_HUMAN	tr|F8VZI0|F8VZI0_HUMAN;sp|P08237-2|PFKAM_HUMAN;sp|P08237|PFKAM_HUMAN;sp|P08237-3|PFKAM_HUMAN;tr|A0A2R8Y891|A0A2R8Y891_HUMAN	7.92364	7.94595	-	-	-	7.7766	8.38764e+07	8.82978e+07	#VALUE!	#VALUE!	#VALUE!	5.97861e+07	#VALUE!		3	3	3	5.6	5.6	5.6	0.0031797	2.1351	398480000	4	0	1	0.158195	0
sp|P08238|HS90B_HUMAN;tr|F8W026|F8W026_HUMAN	sp|P08238|HS90B_HUMAN	7.83516	7.82627	7.82719	-	-	-	6.84164e+07	6.70301e+07	6.71723e+07	#VALUE!	#VALUE!	#VALUE!	#VALUE!		8	3	2	15.5	6.4	4.7	0	65.965	383830000	9	0	1	-	0
sp|P08246|ELNE_HUMAN	sp|P08246|ELNE_HUMAN	8.22784	8.57816	8.5284	9.02024	8.91927	8.9427	1.68982e+08	3.78582e+08	3.37598e+08	1.04771e+09	8.30367e+08	8.76395e+08	3.11183	+	5	5	5	30	30	30	0	9.8645	14270000000	29	1.97947	0.0267402	-0.515937	-4.54162
sp|P08263|GSTA1_HUMAN;sp|Q16772|GSTA3_HUMAN;tr|Q5JW85|Q5JW85_HUMAN;sp|Q7RTV2|GSTA5_HUMAN	sp|P08263|GSTA1_HUMAN	9.02792	9.09405	8.97222	8.60135	8.48525	8.46727	1.0664e+09	1.2418e+09	9.38037e+08	3.99347e+08	3.05668e+08	2.93272e+08	0.307522	+	9	9	2	57.7	57.7	15.8	0	61.896	7054600000	58	3.14023	0.00367388	0.513438	9.36522
sp|P08294|SODE_HUMAN;tr|M0R1V4|M0R1V4_HUMAN	sp|P08294|SODE_HUMAN	9.33656	9.33959	9.36681	8.8743	8.89855	8.98389	2.1705e+09	2.1857e+09	2.32707e+09	7.48686e+08	7.91681e+08	9.63585e+08	0.37466	+	9	9	9	60	60	60	0	134.4	19044000000	129	3.61304	0.00171887	0.428739	12.392
sp|P08311|CATG_HUMAN	sp|P08311|CATG_HUMAN	8.11291	8.3088	7.92303	8.94984	8.84718	8.90506	1.29691e+08	2.0361e+08	8.37587e+07	8.90923e+08	7.03364e+08	8.03637e+08	5.74959	+	8	8	8	36.5	36.5	36.5	0	17.376	7131700000	28	2.61616	0.0086279	-0.78578	-6.81729
sp|P08473|NEP_HUMAN;tr|C9JR96|C9JR96_HUMAN;tr|C9J9X7|C9J9X7_HUMAN;tr|C9IYX7|C9IYX7_HUMAN;tr|C9JDZ3|C9JDZ3_HUMAN	sp|P08473|NEP_HUMAN	9.47029	9.44023	9.45436	8.88908	8.97435	8.87668	2.95318e+09	2.75569e+09	2.84682e+09	7.74604e+08	9.42649e+08	7.52801e+08	0.288703	+	27	27	27	40	40	40	0	229.19	19248000000	247	4.15123	0.000835803	0.541591	16.9766
sp|P08519|APOA_HUMAN;tr|A0A087WWY0|A0A087WWY0_HUMAN	sp|P08519|APOA_HUMAN;tr|A0A087WWY0|A0A087WWY0_HUMAN	8.73021	8.66233	8.63578	8.82331	8.73106	8.72588	5.37292e+08	4.59547e+08	4.32295e+08	6.65748e+08	5.38344e+08	5.31961e+08	1.21476		4	3	3	25.6	25.3	25.3	0	51.391	5813900000	33	0.927039	0.221137	-0.0839774	-1.98375
sp|P08571|CD14_HUMAN;tr|D6RFL4|D6RFL4_HUMAN;tr|E7EVL5|E7EVL5_HUMAN	sp|P08571|CD14_HUMAN;tr|D6RFL4|D6RFL4_HUMAN	10.1315	10.1554	10.1067	10.1061	10.0823	10.0413	1.35363e+10	1.43021e+10	1.2785e+10	1.27673e+10	1.20865e+10	1.09977e+10	0.882533		14	14	14	40	40	40	0	286.56	114280000000	395	1.08853	0.156431	0.0546233	2.31526
sp|P08572|CO4A2_HUMAN;tr|A0A3B3ITQ8|A0A3B3ITQ8_HUMAN;tr|A0A3B3ITN7|A0A3B3ITN7_HUMAN;tr|A2A352|A2A352_HUMAN;tr|A0A3B3IS47|A0A3B3IS47_HUMAN;tr|A0A087WY39|A0A087WY39_HUMAN	sp|P08572|CO4A2_HUMAN	8.43085	8.51005	8.61253	8.07893	8.10288	8.08322	2.69681e+08	3.23631e+08	4.0976e+08	1.19931e+08	1.2673e+08	1.21121e+08	0.366656	+	6	6	6	4.5	4.5	4.5	0	59.073	2602200000	40	2.89607	0.00532003	0.429468	8.08723
sp|P08582|TRFM_HUMAN;sp|P08582-2|TRFM_HUMAN;tr|C9JVN1|C9JVN1_HUMAN	sp|P08582|TRFM_HUMAN	8.68208	8.73865	8.62435	7.55425	8.06108	7.95102	4.80928e+08	5.47835e+08	4.21066e+08	3.58303e+07	1.15101e+08	8.93347e+07	0.16572	+	15	15	15	27	27	27	0	59.744	3322800000	60	2.20055	0.0178793	0.826251	5.24898
sp|P08603|CFAH_HUMAN;tr|A0A0D9SG88|A0A0D9SG88_HUMAN;sp|P08603-2|CFAH_HUMAN;tr|Q5TFM2|Q5TFM2_HUMAN;tr|A0A087WYK9|A0A087WYK9_HUMAN;tr|Q6NSD3|Q6NSD3_HUMAN	sp|P08603|CFAH_HUMAN;tr|A0A0D9SG88|A0A0D9SG88_HUMAN;sp|P08603-2|CFAH_HUMAN	8.65713	8.61875	8.66379	8.7066	8.66243	8.7702	4.54078e+08	4.15671e+08	4.61095e+08	5.08862e+08	4.59653e+08	5.89115e+08	1.17041		30	30	26	29.9	29.9	27	0	72.502	5515200000	87	0.905368	0.232	-0.0665207	-1.94022
sp|P08637|FCG3A_HUMAN;tr|H0Y755|H0Y755_HUMAN;tr|M9MML0|M9MML0_HUMAN;tr|C9JC71|C9JC71_HUMAN	sp|P08637|FCG3A_HUMAN;tr|H0Y755|H0Y755_HUMAN;tr|M9MML0|M9MML0_HUMAN	8.78912	8.74502	8.69121	8.59054	-	-	6.15347e+08	5.5593e+08	4.91145e+08	3.89529e+08	#VALUE!	#VALUE!	#VALUE!		5	1	1	15.4	4.3	4.3	0	10.868	5071500000	37	0	1	0.151245	0
tr|B0YJC4|B0YJC4_HUMAN;sp|P08670|VIME_HUMAN;tr|B0YJC5|B0YJC5_HUMAN;tr|A0A1B0GTT5|A0A1B0GTT5_HUMAN;sp|P17661|DESM_HUMAN;tr|H7C5W5|H7C5W5_HUMAN;sp|P41219|PERI_HUMAN;sp|P41219-2|PERI_HUMAN	tr|B0YJC4|B0YJC4_HUMAN;sp|P08670|VIME_HUMAN;tr|B0YJC5|B0YJC5_HUMAN	7.97219	8.01816	8.02894	8.42815	8.47673	8.58343	9.37972e+07	1.0427e+08	1.06891e+08	2.68009e+08	2.9973e+08	3.83204e+08	3.11827	+	15	14	12	34.3	32.7	28.8	0	38.383	3196200000	46	3.24749	0.00303023	-0.489672	-9.98353
sp|P08697|A2AP_HUMAN;tr|A0A0G2JPA8|A0A0G2JPA8_HUMAN;sp|P08697-2|A2AP_HUMAN;tr|C9JMH6|C9JMH6_HUMAN;tr|A0A0J9YY65|A0A0J9YY65_HUMAN;tr|C9JPV4|C9JPV4_HUMAN;tr|A0A0J9YWQ3|A0A0J9YWQ3_HUMAN;CON__P28800	sp|P08697|A2AP_HUMAN;tr|A0A0G2JPA8|A0A0G2JPA8_HUMAN;sp|P08697-2|A2AP_HUMAN;tr|C9JMH6|C9JMH6_HUMAN;tr|A0A0J9YY65|A0A0J9YY65_HUMAN	9.00117	9.05732	9.04293	8.97402	9.04336	9.00411	1.0027e+09	1.14109e+09	1.1039e+09	9.41933e+08	1.10499e+09	1.00951e+09	0.941111		14	14	14	32.8	32.8	32.8	0	76.532	8517100000	70	0.43567	0.607394	0.0266453	1.01688
sp|P08758|ANXA5_HUMAN;tr|E9PHT9|E9PHT9_HUMAN;tr|D6RBL5|D6RBL5_HUMAN;tr|D6RBE9|D6RBE9_HUMAN;tr|D6RCN3|D6RCN3_HUMAN	sp|P08758|ANXA5_HUMAN;tr|E9PHT9|E9PHT9_HUMAN;tr|D6RBL5|D6RBL5_HUMAN;tr|D6RBE9|D6RBE9_HUMAN	8.2843	8.30044	8.3742	8.43538	8.49948	8.29609	1.92442e+08	1.99728e+08	2.36701e+08	2.72508e+08	3.15849e+08	1.97738e+08	1.25001		10	10	10	38.4	38.4	38.4	0	20.85	2015200000	39	0.616048	0.414555	-0.0906741	-1.37166
tr|F8VNT9|F8VNT9_HUMAN;tr|F8VV56|F8VV56_HUMAN;sp|P08962-3|CD63_HUMAN;tr|F8W022|F8W022_HUMAN;sp|P08962-2|CD63_HUMAN;tr|F8VWK8|F8VWK8_HUMAN;sp|P08962|CD63_HUMAN	tr|F8VNT9|F8VNT9_HUMAN;tr|F8VV56|F8VV56_HUMAN;sp|P08962-3|CD63_HUMAN;tr|F8W022|F8W022_HUMAN;sp|P08962-2|CD63_HUMAN;tr|F8VWK8|F8VWK8_HUMAN;sp|P08962|CD63_HUMAN	8.20271	8.24908	8.17091	8.24452	8.25938	-	1.59481e+08	1.77452e+08	1.48221e+08	1.75598e+08	1.8171e+08	#VALUE!	#VALUE!		2	2	2	13.5	13.5	13.5	0	14.695	1722200000	13	0.63203	0.402452	-0.0443886	-1.48863
sp|P09211|GSTP1_HUMAN;tr|A8MX94|A8MX94_HUMAN;tr|A0A087X2E9|A0A087X2E9_HUMAN;tr|A0A087X243|A0A087X243_HUMAN	sp|P09211|GSTP1_HUMAN;tr|A8MX94|A8MX94_HUMAN;tr|A0A087X2E9|A0A087X2E9_HUMAN	8.56327	8.49545	8.6635	8.99906	8.89995	8.83996	3.65822e+08	3.12932e+08	4.60787e+08	9.97838e+08	7.94237e+08	6.91767e+08	2.17969	+	8	8	8	51.9	51.9	51.9	0	85.554	3873900000	39	2.1356	0.0202249	-0.338919	-5.03299
sp|P09228|CYTT_HUMAN	sp|P09228|CYTT_HUMAN	7.36665	-	-	-	-	-	2.32622e+07	#VALUE!	#VALUE!	#VALUE!	#VALUE!	#VALUE!	#VALUE!		5	2	2	44.7	21.3	21.3	0	6.0134	84152000	2	0	1	-	0
sp|P09237|MMP7_HUMAN	sp|P09237|MMP7_HUMAN	8.45128	8.50397	8.50133	8.50184	8.65075	8.5649	2.8267e+08	3.19132e+08	3.17198e+08	3.1757e+08	4.47456e+08	3.67198e+08	1.23202		6	6	6	23.2	23.2	23.2	0	12.785	2528200000	18	0.871715	0.248756	-0.0869719	-1.873
sp|P09417-2|DHPR_HUMAN;sp|P09417|DHPR_HUMAN;tr|H0Y8F7|H0Y8F7_HUMAN;tr|B7Z415|B7Z415_HUMAN;tr|D6RGG7|D6RGG7_HUMAN	sp|P09417-2|DHPR_HUMAN;sp|P09417|DHPR_HUMAN;tr|H0Y8F7|H0Y8F7_HUMAN;tr|B7Z415|B7Z415_HUMAN;tr|D6RGG7|D6RGG7_HUMAN	-	7.51503	7.57178	-	-	-	#VALUE!	3.27363e+07	3.73061e+07	#VALUE!	#VALUE!	#VALUE!	#VALUE!		2	2	2	11.3	11.3	11.3	0	3.5871	103930000	4	0	1	-	0
sp|P09467|F16P1_HUMAN;tr|A0A3B3IUC7|A0A3B3IUC7_HUMAN;tr|Q5VZC3|Q5VZC3_HUMAN	sp|P09467|F16P1_HUMAN;tr|A0A3B3IUC7|A0A3B3IUC7_HUMAN	8.63548	8.67813	8.66925	8.31025	8.35172	8.38003	4.31996e+08	4.76574e+08	4.66928e+08	2.04291e+08	2.24761e+08	2.399e+08	0.486334	+	11	11	9	42.6	42.6	37.3	0	49.322	2815400000	37	3.69843	0.00153629	0.313622	13.0296
tr|Q6P452|Q6P452_HUMAN;sp|P09525|ANXA4_HUMAN;sp|P09525-2|ANXA4_HUMAN;tr|B4E1S2|B4E1S2_HUMAN	tr|Q6P452|Q6P452_HUMAN;sp|P09525|ANXA4_HUMAN;sp|P09525-2|ANXA4_HUMAN	7.79968	7.97711	7.91685	7.75977	-	-	6.30493e+07	9.48659e+07	8.25753e+07	5.75135e+07	#VALUE!	#VALUE!	#VALUE!		3	3	3	14	14	14	0	7.8203	515230000	6	0	1	0.138112	0
sp|P09543-2|CN37_HUMAN;sp|P09543|CN37_HUMAN	sp|P09543-2|CN37_HUMAN;sp|P09543|CN37_HUMAN	-	-	-	-	-	-	#VALUE!	#VALUE!	#VALUE!	#VALUE!	#VALUE!	#VALUE!	#VALUE!		1	1	1	3.5	3.5	3.5	0	4.1344	114100000	2	-4.34294e-08	0	0	0
tr|J3QLM0|J3QLM0_HUMAN;sp|P09564|CD7_HUMAN;tr|J3QS78|J3QS78_HUMAN;tr|J3QLC7|J3QLC7_HUMAN	tr|J3QLM0|J3QLM0_HUMAN;sp|P09564|CD7_HUMAN	8.87024	8.7697	8.77237	8.58806	8.32004	8.402	7.4172e+08	5.88437e+08	5.92066e+08	3.87311e+08	2.08949e+08	2.52348e+08	0.441472	+	3	3	3	27.6	27.6	27.6	0	21.285	5499100000	44	1.88993	0.0322615	0.367401	4.2764
sp|P09603|CSF1_HUMAN;tr|E9PJA2|E9PJA2_HUMAN;sp|P09603-2|CSF1_HUMAN;sp|P09603-3|CSF1_HUMAN;tr|H7BY18|H7BY18_HUMAN;tr|E9PQ08|E9PQ08_HUMAN	sp|P09603|CSF1_HUMAN;tr|E9PJA2|E9PJA2_HUMAN;sp|P09603-2|CSF1_HUMAN;sp|P09603-3|CSF1_HUMAN	9.28652	9.36987	9.32222	9.34177	9.41327	9.33889	1.93428e+09	2.34353e+09	2.1e+09	2.1967e+09	2.58982e+09	2.18218e+09	1.09265		12	12	8	25.5	25.5	16.2	0	141.43	24282000000	210	0.488412	0.542619	-0.0384413	-1.12169
sp|P09619|PGFRB_HUMAN;sp|P09619-2|PGFRB_HUMAN;tr|E5RJ14|E5RJ14_HUMAN;tr|E5RH16|E5RH16_HUMAN;tr|E5RII0|E5RII0_HUMAN	sp|P09619|PGFRB_HUMAN;sp|P09619-2|PGFRB_HUMAN;tr|E5RJ14|E5RJ14_HUMAN;tr|E5RH16|E5RH16_HUMAN	7.90796	8.04661	7.94317	7.9337	7.97104	-	8.09021e+07	1.11329e+08	8.77344e+07	8.5842e+07	9.35492e+07	#VALUE!	#VALUE!		7	7	7	8.1	8.1	8.1	0	19.746	1031800000	31	0.0846237	1	0.0135405	0.244015
sp|P09758|TACD2_HUMAN	sp|P09758|TACD2_HUMAN	8.11813	8.11853	-	-	-	-	1.31259e+08	1.3138e+08	#VALUE!	#VALUE!	#VALUE!	#VALUE!	#VALUE!		3	3	3	13.6	13.6	13.6	0	11.752	839920000	12	0	1	-	0
tr|F8WCZ6|F8WCZ6_HUMAN;tr|A0A087X232|A0A087X232_HUMAN;sp|P09871|C1S_HUMAN;tr|F5H7T4|F5H7T4_HUMAN;tr|H0Y5D1|H0Y5D1_HUMAN	tr|F8WCZ6|F8WCZ6_HUMAN;tr|A0A087X232|A0A087X232_HUMAN;sp|P09871|C1S_HUMAN;tr|F5H7T4|F5H7T4_HUMAN;tr|H0Y5D1|H0Y5D1_HUMAN	-	-	-	-	-	-	#VALUE!	#VALUE!	#VALUE!	#VALUE!	#VALUE!	#VALUE!	#VALUE!		2	2	2	5	5	5	0	3.5471	649930000	7	-4.34294e-08	0	0	0
tr|D6R974|D6R974_HUMAN;sp|P09936|UCHL1_HUMAN;tr|D6R956|D6R956_HUMAN	tr|D6R974|D6R974_HUMAN;sp|P09936|UCHL1_HUMAN;tr|D6R956|D6R956_HUMAN	-	-	-	-	-	-	#VALUE!	#VALUE!	#VALUE!	#VALUE!	#VALUE!	#VALUE!	#VALUE!		1	1	1	11.5	11.5	11.5	0	4.3279	360400000	6	-4.34294e-08	0	0	0
sp|P09960-3|LKHA4_HUMAN;sp|P09960-2|LKHA4_HUMAN;sp|P09960-4|LKHA4_HUMAN;sp|P09960|LKHA4_HUMAN	sp|P09960-3|LKHA4_HUMAN;sp|P09960-2|LKHA4_HUMAN;sp|P09960-4|LKHA4_HUMAN;sp|P09960|LKHA4_HUMAN	-	-	-	-	7.87295	-	#VALUE!	#VALUE!	#VALUE!	#VALUE!	7.46363e+07	#VALUE!	#VALUE!		2	2	2	4.9	4.9	4.9	0	8.9464	155370000	3	0	1	-	0
sp|P09972|ALDOC_HUMAN;tr|K7EKH5|K7EKH5_HUMAN;tr|C9J8F3|C9J8F3_HUMAN;tr|J3KSV6|J3KSV6_HUMAN;tr|J3QKP5|J3QKP5_HUMAN;tr|A8MVZ9|A8MVZ9_HUMAN	sp|P09972|ALDOC_HUMAN;tr|K7EKH5|K7EKH5_HUMAN;tr|C9J8F3|C9J8F3_HUMAN;tr|J3KSV6|J3KSV6_HUMAN;tr|J3QKP5|J3QKP5_HUMAN;tr|A8MVZ9|A8MVZ9_HUMAN	-	-	-	-	-	7.49649	#VALUE!	#VALUE!	#VALUE!	#VALUE!	#VALUE!	3.13682e+07	#VALUE!		4	1	1	12.1	6.3	6.3	0.0038971	1.964	72478000	2	0	1	-	0
sp|P0C0L5|CO4B_HUMAN;tr|F5GXS0|F5GXS0_HUMAN;tr|A0A0G2JL54|A0A0G2JL54_HUMAN;tr|A0A140TA44|A0A140TA44_HUMAN;tr|A0A3B3ISA6|A0A3B3ISA6_HUMAN;tr|A0A3B3ISD7|A0A3B3ISD7_HUMAN	sp|P0C0L5|CO4B_HUMAN;tr|F5GXS0|F5GXS0_HUMAN;tr|A0A0G2JL54|A0A0G2JL54_HUMAN;tr|A0A140TA44|A0A140TA44_HUMAN;tr|A0A3B3ISA6|A0A3B3ISA6_HUMAN	9.51427	9.47689	9.55397	9.74324	9.71183	9.70494	3.26791e+09	2.9984e+09	3.58072e+09	5.53656e+09	5.15027e+09	5.06921e+09	1.60008	+	52	52	1	41.3	41.3	0.5	0	323.31	36168000000	396	2.90666	0.0052376	-0.204961	-8.13918
sp|Q71UI9-2|H2AV_HUMAN;tr|C9J0D1|C9J0D1_HUMAN;tr|A0A494C189|A0A494C189_HUMAN;sp|Q71UI9|H2AV_HUMAN;sp|P0C0S5|H2AZ_HUMAN;sp|Q71UI9-4|H2AV_HUMAN	sp|Q71UI9-2|H2AV_HUMAN;tr|C9J0D1|C9J0D1_HUMAN;tr|A0A494C189|A0A494C189_HUMAN;sp|Q71UI9|H2AV_HUMAN;sp|P0C0S5|H2AZ_HUMAN;sp|Q71UI9-4|H2AV_HUMAN	-	-	-	-	-	-	#VALUE!	#VALUE!	#VALUE!	#VALUE!	#VALUE!	#VALUE!	#VALUE!		3	1	1	39.5	25.4	25.4	0	16.684	14123000	1	-4.34294e-08	0	0	0
sp|P0CG48|UBC_HUMAN;tr|B4DV12|B4DV12_HUMAN;tr|Q96C32|Q96C32_HUMAN;sp|P0CG47|UBB_HUMAN;tr|Q5PY61|Q5PY61_HUMAN;tr|J3QKN0|J3QKN0_HUMAN;tr|F5GXK7|F5GXK7_HUMAN;tr|F5H747|F5H747_HUMAN;sp|P62979|RS27A_HUMAN;tr|F5H388|F5H388_HUMAN;tr|F5H265|F5H265_HUMAN;tr|F5H2Z3|F5H2Z3_HUMAN;tr|F5GYU3|F5GYU3_HUMAN;sp|P62987|RL40_HUMAN;tr|F5H6Q2|F5H6Q2_HUMAN;tr|J3QTR3|J3QTR3_HUMAN;tr|J3QS39|J3QS39_HUMAN;tr|M0R2S1|M0R2S1_…	sp|P0CG48|UBC_HUMAN;tr|B4DV12|B4DV12_HUMAN;tr|Q96C32|Q96C32_HUMAN;sp|P0CG47|UBB_HUMAN;tr|Q5PY61|Q5PY61_HUMAN;tr|J3QKN0|J3QKN0_HUMAN;tr|F5GXK7|F5GXK7_HUMAN;tr|F5H747|F5H747_HUMAN;sp|P62979|RS27A_HUMAN;tr|F5H388|F5H388_HUMAN;tr|F5H265|F5H265_HUMAN;tr|F5H2Z3|F5H2Z3_HUMAN;tr|F5GYU3|F5GYU3_HUMAN;sp|P62987|RL40_HUMAN;tr|F5H6Q2|F5H6Q2_HUMAN;tr|J3QTR3|J3QTR3_HUMAN;tr|J3QS39|J3QS39_HUMAN;tr|M0R2S1|M0R2S1_…	9.78981	9.79436	9.8608	9.68352	9.69649	9.71599	6.16325e+09	6.22816e+09	7.25772e+09	4.82525e+09	4.97153e+09	5.19984e+09	0.763221	+	4	4	4	56.5	56.5	56.5	0	40.118	69573000000	147	2.02756	0.0247942	0.116321	4.68894
sp|P0DJD8|PEPA3_HUMAN;sp|P0DJD9|PEPA5_HUMAN;sp|P0DJD7|PEPA4_HUMAN;tr|F5H0H6|F5H0H6_HUMAN;tr|F5GWT0|F5GWT0_HUMAN;tr|F5GXL4|F5GXL4_HUMAN;tr|C9JM59|C9JM59_HUMAN	sp|P0DJD8|PEPA3_HUMAN;sp|P0DJD9|PEPA5_HUMAN;sp|P0DJD7|PEPA4_HUMAN	10.0659	10.2224	10.1317	9.66339	9.61522	9.62394	1.16386e+10	1.66878e+10	1.35425e+10	4.6067e+09	4.12306e+09	4.20669e+09	0.308975	+	5	5	5	8.8	8.8	8.8	0	13.073	66454000000	82	3.34798	0.00265658	0.505824	10.5973
sp|P0DMQ5|INAM2_HUMAN	sp|P0DMQ5|INAM2_HUMAN	8.94035	8.914	8.94995	8.73753	8.60887	8.59636	8.71666e+08	8.20352e+08	8.91148e+08	5.46424e+08	4.06322e+08	3.94784e+08	0.521659	+	3	3	3	19	19	19	0	24.156	9964900000	109	2.46109	0.0112438	0.28718	6.19174
sp|P0DMV8-2|HS71A_HUMAN;sp|P0DMV9|HS71B_HUMAN;sp|P0DMV8|HS71A_HUMAN;tr|A0A0G2JIW1|A0A0G2JIW1_HUMAN;tr|V9GZ37|V9GZ37_HUMAN;tr|Q53FA3|Q53FA3_HUMAN;sp|P34931|HS71L_HUMAN	sp|P0DMV8-2|HS71A_HUMAN;sp|P0DMV9|HS71B_HUMAN;sp|P0DMV8|HS71A_HUMAN;tr|A0A0G2JIW1|A0A0G2JIW1_HUMAN;tr|V9GZ37|V9GZ37_HUMAN	8.12516	8.09688	8.13953	8.29106	8.28373	8.093	1.33401e+08	1.24991e+08	1.37889e+08	1.95461e+08	1.9219e+08	1.2388e+08	1.29082		13	11	8	38.7	35.3	29.7	0	165.85	1373400000	40	0.705451	0.345446	-0.102075	-1.54585
sp|P0DOY3|IGLC3_HUMAN;sp|P0DOY2|IGLC2_HUMAN	sp|P0DOY3|IGLC3_HUMAN;sp|P0DOY2|IGLC2_HUMAN	10.5462	10.4543	10.5227	10.8222	10.8088	10.8238	3.51722e+10	2.84643e+10	3.33196e+10	6.64049e+10	6.43873e+10	6.665e+10	2.03641	+	7	3	2	88.7	34	16	0	24.817	464790000000	456	3.42693	0.00231506	-0.310527	-11.1042
sp|P0DP25|CALM3_HUMAN;sp|P0DP24|CALM2_HUMAN;sp|P0DP23|CALM1_HUMAN;tr|H0Y7A7|H0Y7A7_HUMAN;tr|E7ETZ0|E7ETZ0_HUMAN;tr|E7EMB3|E7EMB3_HUMAN;tr|M0QZ52|M0QZ52_HUMAN;tr|F8WBR5|F8WBR5_HUMAN;tr|G3V479|G3V479_HUMAN;tr|Q96HY3|Q96HY3_HUMAN;tr|G3V361|G3V361_HUMAN;tr|G3V226|G3V226_HUMAN;tr|C9J7T9|C9J7T9_HUMAN;sp|P02585|TNNC2_HUMAN	sp|P0DP25|CALM3_HUMAN;sp|P0DP24|CALM2_HUMAN;sp|P0DP23|CALM1_HUMAN;tr|H0Y7A7|H0Y7A7_HUMAN;tr|E7ETZ0|E7ETZ0_HUMAN;tr|E7EMB3|E7EMB3_HUMAN;tr|M0QZ52|M0QZ52_HUMAN;tr|F8WBR5|F8WBR5_HUMAN;tr|G3V479|G3V479_HUMAN	8.85786	8.85705	8.87914	9.10421	9.08443	9.13017	7.20875e+08	7.19532e+08	7.57077e+08	1.27119e+09	1.21459e+09	1.34949e+09	1.7453	+	7	7	5	57.7	57.7	53	0	104.63	9928400000	76	4.05073	0.000927468	-0.241591	-16.011
sp|P0DP58-2|LYNX1_HUMAN;sp|P0DP57|SLUR2_HUMAN;tr|H0YB12|H0YB12_HUMAN	sp|P0DP58-2|LYNX1_HUMAN;sp|P0DP57|SLUR2_HUMAN	9.64521	9.63182	9.57394	9.06867	9.00121	8.99422	4.41784e+09	4.28371e+09	3.74921e+09	1.17131e+09	1.00279e+09	9.86779e+08	0.25387	+	3	3	3	42	42	42	0	62.717	36034000000	86	4.29472	0.000657449	0.59562	18.4546
tr|A0A494C1F1|A0A494C1F1_HUMAN;sp|Q7Z3S9-2|NT2NA_HUMAN;tr|R4GN02|R4GN02_HUMAN;sp|Q7Z3S9|NT2NA_HUMAN;sp|P0DPK4|NT2NC_HUMAN;tr|A0A0B4J2B3|A0A0B4J2B3_HUMAN;sp|Q7Z3S9-3|NT2NA_HUMAN;sp|P0DPK3-2|NT2NB_HUMAN;tr|A0A494C1U9|A0A494C1U9_HUMAN;sp|P0DPK3|NT2NB_HUMAN;tr|A0A494C1K9|A0A494C1K9_HUMAN;tr|D2WEZ3|D2WEZ3_HUMAN;sp|Q04721|NOTC2_HUMAN;tr|A0A096LNW5|A0A096LNW5_HUMAN;tr|A0A494C0A2|A0A494C0A2_HUMAN;tr|A0A0…	tr|A0A494C1F1|A0A494C1F1_HUMAN;sp|Q7Z3S9-2|NT2NA_HUMAN;tr|R4GN02|R4GN02_HUMAN;sp|Q7Z3S9|NT2NA_HUMAN;sp|P0DPK4|NT2NC_HUMAN;tr|A0A0B4J2B3|A0A0B4J2B3_HUMAN;sp|Q7Z3S9-3|NT2NA_HUMAN;sp|P0DPK3-2|NT2NB_HUMAN;tr|A0A494C1U9|A0A494C1U9_HUMAN;sp|P0DPK3|NT2NB_HUMAN;tr|A0A494C1K9|A0A494C1K9_HUMAN;tr|D2WEZ3|D2WEZ3_HUMAN;sp|Q04721|NOTC2_HUMAN;tr|A0A096LNW5|A0A096LNW5_HUMAN;tr|A0A494C0A2|A0A494C0A2_HUMAN;tr|A0A0…	7.84994	-	7.82811	-	-	-	7.07848e+07	#VALUE!	6.73147e+07	#VALUE!	#VALUE!	#VALUE!	#VALUE!		2	2	2	31.6	31.6	31.6	0	7.4877	459320000	9	0	1	-	0
sp|P10109|ADX_HUMAN	sp|P10109|ADX_HUMAN	-	7.83188	7.64642	-	-	-	#VALUE!	6.79016e+07	4.43017e+07	#VALUE!	#VALUE!	#VALUE!	#VALUE!		3	3	3	14.1	14.1	14.1	0.0024272	2.273	450050000	3	0	1	-	0
sp|P10153|RNAS2_HUMAN	sp|P10153|RNAS2_HUMAN	10.1059	10.0857	10.1975	9.92922	9.9518	10.008	1.27614e+10	1.21815e+10	1.5758e+10	8.49611e+09	8.94953e+09	1.01859e+10	0.678893	+	4	4	4	21.7	21.7	21.7	0	73.721	185470000000	659	1.79488	0.0387388	0.166699	4.00698
sp|P10253|LYAG_HUMAN;tr|I3L3L3|I3L3L3_HUMAN;tr|I3L0S5|I3L0S5_HUMAN	sp|P10253|LYAG_HUMAN	10.1286	10.0984	10.0807	9.82907	9.85756	9.86666	1.34462e+10	1.2543e+10	1.2042e+10	6.74637e+09	7.20377e+09	7.35631e+09	0.560236	+	28	28	28	43.5	43.5	43.5	0	323.31	86451000000	525	3.81896	0.00131079	0.251479	13.9834
sp|P10412|H14_HUMAN	sp|P10412|H14_HUMAN	-	-	-	-	-	-	#VALUE!	#VALUE!	#VALUE!	#VALUE!	#VALUE!	#VALUE!	#VALUE!		2	1	1	12.3	7.3	7.3	0.0032	2.2122	138480000	1	-4.34294e-08	0	0	0
sp|P10451-4|OSTP_HUMAN;sp|P10451|OSTP_HUMAN;sp|P10451-2|OSTP_HUMAN;tr|D6R9C5|D6R9C5_HUMAN;CON__P31096	sp|P10451-4|OSTP_HUMAN;sp|P10451|OSTP_HUMAN;sp|P10451-2|OSTP_HUMAN;tr|D6R9C5|D6R9C5_HUMAN	10.9168	10.9384	10.9338	10.4999	10.4902	10.4984	8.25658e+10	8.67761e+10	8.58618e+10	3.16155e+10	3.09172e+10	3.15065e+10	0.368487	+	13	13	2	57.9	57.9	8.9	0	323.31	680740000000	792	6.33319	6.36103e-05	0.433512	59.9287
sp|P10451-3|OSTP_HUMAN	sp|P10451-3|OSTP_HUMAN	8.18696	8.25568	8.22978	-	-	-	1.53801e+08	1.80169e+08	1.69738e+08	#VALUE!	#VALUE!	#VALUE!	#VALUE!		12	2	2	51.2	7	7	0	11.184	1464000000	6	0	1	-	0
sp|P10451-5|OSTP_HUMAN	sp|P10451-5|OSTP_HUMAN	9.77232	9.83653	9.63849	9.42303	9.42998	9.6034	5.91998e+09	6.86325e+09	4.35001e+09	2.64868e+09	2.69141e+09	4.01236e+09	0.545866		11	1	1	51.7	4	4	0	4.1542	46632000000	50	1.47348	0.0722771	0.263643	3.17755
sp|P10599|THIO_HUMAN;sp|P10599-2|THIO_HUMAN	sp|P10599|THIO_HUMAN;sp|P10599-2|THIO_HUMAN	8.89562	8.86389	8.92038	9.15168	9.13255	9.15131	7.86357e+08	7.30954e+08	8.32492e+08	1.41801e+09	1.35691e+09	1.4168e+09	1.78386	+	6	6	6	48.6	48.6	48.6	0	25.053	11262000000	73	3.86591	0.00119807	-0.251882	-14.3729
sp|P10619-2|PPGB_HUMAN;sp|P10619|PPGB_HUMAN;tr|X6R5C5|X6R5C5_HUMAN;tr|X6R8A1|X6R8A1_HUMAN;tr|Q5JZH0|Q5JZH0_HUMAN;tr|U3KQ41|U3KQ41_HUMAN;tr|U3KQU6|U3KQU6_HUMAN	sp|P10619-2|PPGB_HUMAN;sp|P10619|PPGB_HUMAN;tr|X6R5C5|X6R5C5_HUMAN;tr|X6R8A1|X6R8A1_HUMAN	9.12921	9.10534	9.17964	9.20273	9.15582	9.186	1.34651e+09	1.2745e+09	1.51231e+09	1.59489e+09	1.43159e+09	1.53462e+09	1.1035		8	8	8	26.3	26.3	26.3	0	86.257	12657000000	99	0.774697	0.301704	-0.0434551	-1.6813
tr|F5GX73|F5GX73_HUMAN;tr|F5H613|F5H613_HUMAN;tr|F5H7F6|F5H7F6_HUMAN;tr|F5H6X2|F5H6X2_HUMAN;sp|P10620-2|MGST1_HUMAN;sp|P10620|MGST1_HUMAN	tr|F5GX73|F5GX73_HUMAN;tr|F5H613|F5H613_HUMAN;tr|F5H7F6|F5H7F6_HUMAN;tr|F5H6X2|F5H6X2_HUMAN;sp|P10620-2|MGST1_HUMAN;sp|P10620|MGST1_HUMAN	-	-	-	-	-	-	#VALUE!	#VALUE!	#VALUE!	#VALUE!	#VALUE!	#VALUE!	#VALUE!		1	1	1	59.5	59.5	59.5	0	8.7636	61327000	1	-4.34294e-08	0	0	0
sp|P10643|CO7_HUMAN	sp|P10643|CO7_HUMAN	9.29186	9.25818	9.29453	9.3366	9.357	9.31798	1.95821e+09	1.81209e+09	1.97029e+09	2.1707e+09	2.2751e+09	2.0796e+09	1.13671		11	11	9	15.2	15.2	13.2	0	84	26086000000	134	1.57524	0.0584915	-0.0556691	-3.42766
tr|G5E968|G5E968_HUMAN;sp|P10645|CMGA_HUMAN	tr|G5E968|G5E968_HUMAN;sp|P10645|CMGA_HUMAN	8.68234	8.6595	8.54552	8.52953	8.69279	8.6007	4.81216e+08	4.56562e+08	3.51172e+08	3.38478e+08	4.92935e+08	3.98749e+08	0.954391		3	3	3	16.7	16.7	16.7	0	67.665	5015800000	38	0.123612	1	0.0214465	0.33809
sp|P10646|TFPI1_HUMAN;sp|P10646-2|TFPI1_HUMAN;tr|C9JKV3|C9JKV3_HUMAN	sp|P10646|TFPI1_HUMAN;sp|P10646-2|TFPI1_HUMAN;tr|C9JKV3|C9JKV3_HUMAN	7.91091	-	-	7.85442	7.85984	7.83417	8.14535e+07	#VALUE!	#VALUE!	7.15188e+07	7.24169e+07	6.82606e+07	#VALUE!		2	2	2	12.8	12.8	12.8	0	34.67	739940000	17	0	1	0.0614386	0
sp|P10721-2|KIT_HUMAN;sp|P10721|KIT_HUMAN	sp|P10721-2|KIT_HUMAN;sp|P10721|KIT_HUMAN	-	-	-	-	-	-	#VALUE!	#VALUE!	#VALUE!	#VALUE!	#VALUE!	#VALUE!	#VALUE!		1	1	1	1.3	1.3	1.3	0	3.6541	142680000	6	-4.34294e-08	0	0	0
sp|P10809|CH60_HUMAN;tr|E7EXB4|E7EXB4_HUMAN;tr|E7ESH4|E7ESH4_HUMAN;sp|P10809-2|CH60_HUMAN;tr|C9JL25|C9JL25_HUMAN;tr|C9JL19|C9JL19_HUMAN;tr|C9JCQ4|C9JCQ4_HUMAN;tr|C9J0S9|C9J0S9_HUMAN	sp|P10809|CH60_HUMAN	8.30007	8.28919	8.07558	-	-	-	1.99558e+08	1.94621e+08	1.19009e+08	#VALUE!	#VALUE!	#VALUE!	#VALUE!		10	10	10	33.5	33.5	33.5	0	264.13	5409000000	45	0	1	-	0
sp|P10909-4|CLUS_HUMAN;sp|P10909-6|CLUS_HUMAN;sp|P10909|CLUS_HUMAN;sp|P10909-5|CLUS_HUMAN;sp|P10909-2|CLUS_HUMAN;tr|E7ERK6|E7ERK6_HUMAN;sp|P10909-3|CLUS_HUMAN;tr|H0YC35|H0YC35_HUMAN;tr|H0YLK8|H0YLK8_HUMAN;tr|E7ETB4|E7ETB4_HUMAN;tr|H0YAS8|H0YAS8_HUMAN;tr|E5RJZ5|E5RJZ5_HUMAN;tr|E5RG36|E5RG36_HUMAN;tr|E5RGB0|E5RGB0_HUMAN;tr|E5RH61|E5RH61_HUMAN	sp|P10909-4|CLUS_HUMAN;sp|P10909-6|CLUS_HUMAN;sp|P10909|CLUS_HUMAN;sp|P10909-5|CLUS_HUMAN;sp|P10909-2|CLUS_HUMAN;tr|E7ERK6|E7ERK6_HUMAN;sp|P10909-3|CLUS_HUMAN;tr|H0YC35|H0YC35_HUMAN;tr|H0YLK8|H0YLK8_HUMAN	10.0723	10.1133	10.1028	9.82822	9.84175	9.8565	1.18114e+10	1.29808e+10	1.26707e+10	6.73318e+09	6.94624e+09	7.18621e+09	0.556969	+	15	15	15	35.8	35.8	35.8	0	256.9	110090000000	260	4.17467	0.000801781	0.254003	17.2099
sp|P10912-3|GHR_HUMAN;tr|A0A087X162|A0A087X162_HUMAN;sp|P10912-2|GHR_HUMAN;sp|P10912-4|GHR_HUMAN;sp|P10912|GHR_HUMAN;tr|A0A087X0H5|A0A087X0H5_HUMAN	sp|P10912-3|GHR_HUMAN;tr|A0A087X162|A0A087X162_HUMAN;sp|P10912-2|GHR_HUMAN;sp|P10912-4|GHR_HUMAN;sp|P10912|GHR_HUMAN;tr|A0A087X0H5|A0A087X0H5_HUMAN	-	-	-	-	-	-	#VALUE!	#VALUE!	#VALUE!	#VALUE!	#VALUE!	#VALUE!	#VALUE!		1	1	1	3.7	3.7	3.7	0	3.494	76314000	1	-4.34294e-08	0	0	0
sp|P11021|BIP_HUMAN	sp|P11021|BIP_HUMAN	8.21603	8.09146	8.22433	8.63232	8.56286	8.5882	1.64449e+08	1.23441e+08	1.67622e+08	4.28864e+08	3.65477e+08	3.87436e+08	2.5944	+	13	13	13	26.8	26.8	26.8	0	40.605	2483700000	39	3.03217	0.00440855	-0.417189	-8.77837
sp|P11047|LAMC1_HUMAN;tr|R4GNC7|R4GNC7_HUMAN	sp|P11047|LAMC1_HUMAN	8.04427	7.98965	8.0117	7.88906	-	-	1.10731e+08	9.7645e+07	1.02731e+08	7.74569e+07	#VALUE!	#VALUE!	#VALUE!		6	6	6	4.4	4.4	4.4	0	20.228	1043200000	20	0	1	0.126142	0
sp|P11117|PPAL_HUMAN;tr|E9PQY3|E9PQY3_HUMAN;tr|E9PHY0|E9PHY0_HUMAN;tr|B7Z7D2|B7Z7D2_HUMAN;tr|E9PP23|E9PP23_HUMAN;tr|E9PKW9|E9PKW9_HUMAN;tr|E9PQW9|E9PQW9_HUMAN;sp|P11117-2|PPAL_HUMAN;tr|B7Z6U3|B7Z6U3_HUMAN	sp|P11117|PPAL_HUMAN;tr|E9PQY3|E9PQY3_HUMAN;tr|E9PHY0|E9PHY0_HUMAN;tr|B7Z7D2|B7Z7D2_HUMAN;tr|E9PP23|E9PP23_HUMAN	9.19907	9.21856	9.2048	8.82448	8.78993	8.80242	1.5815e+09	1.65409e+09	1.60251e+09	6.67544e+08	6.16496e+08	6.34483e+08	0.396544	+	12	12	12	33.1	33.1	33.1	0	78.796	10473000000	99	5.37683	0.000268474	0.401869	34.5253
tr|E9PKE3|E9PKE3_HUMAN;sp|P11142|HSP7C_HUMAN;tr|E9PNE6|E9PNE6_HUMAN;sp|P11142-2|HSP7C_HUMAN;tr|A8K7Q2|A8K7Q2_HUMAN;tr|E9PN89|E9PN89_HUMAN;tr|E9PS65|E9PS65_HUMAN;tr|E9PM13|E9PM13_HUMAN;tr|E9PQQ4|E9PQQ4_HUMAN;tr|E9PQK7|E9PQK7_HUMAN;tr|E9PK54|E9PK54_HUMAN;tr|E9PLF4|E9PLF4_HUMAN;tr|E9PN25|E9PN25_HUMAN;tr|E9PPY6|E9PPY6_HUMAN;tr|E9PI65|E9PI65_HUMAN	tr|E9PKE3|E9PKE3_HUMAN;sp|P11142|HSP7C_HUMAN;tr|E9PNE6|E9PNE6_HUMAN;sp|P11142-2|HSP7C_HUMAN;tr|A8K7Q2|A8K7Q2_HUMAN	8.90043	8.90832	8.80327	8.82171	8.94976	8.94616	7.95115e+08	8.09692e+08	6.35726e+08	6.633e+08	8.90759e+08	8.83405e+08	1.08789		18	18	10	42.3	42.3	27	0	145.44	7660000000	100	0.259781	0.868659	-0.0352052	-0.652258
sp|P11215|ITAM_HUMAN;sp|P11215-2|ITAM_HUMAN	sp|P11215|ITAM_HUMAN;sp|P11215-2|ITAM_HUMAN	-	-	-	7.99847	7.96478	8.00078	#VALUE!	#VALUE!	#VALUE!	9.96483e+07	9.22104e+07	1.0018e+08	#VALUE!		4	4	4	3.9	3.9	3.9	0	10.903	522350000	12	0	1	-	0
tr|C9JPE8|C9JPE8_HUMAN;tr|C9JYR1|C9JYR1_HUMAN;tr|H7C3P7|H7C3P7_HUMAN;tr|C9J6B1|C9J6B1_HUMAN;tr|C9JQB3|C9JQB3_HUMAN;sp|P11234|RALB_HUMAN;sp|P11233|RALA_HUMAN;sp|P11234-2|RALB_HUMAN	tr|C9JPE8|C9JPE8_HUMAN;tr|C9JYR1|C9JYR1_HUMAN;tr|H7C3P7|H7C3P7_HUMAN;tr|C9J6B1|C9J6B1_HUMAN;tr|C9JQB3|C9JQB3_HUMAN;sp|P11234|RALB_HUMAN;sp|P11233|RALA_HUMAN;sp|P11234-2|RALB_HUMAN	-	-	-	-	-	-	#VALUE!	#VALUE!	#VALUE!	#VALUE!	#VALUE!	#VALUE!	#VALUE!		1	1	1	19.8	19.8	19.8	0.0016434	2.4024	40952000	1	-4.34294e-08	0	0	0
sp|P11279|LAMP1_HUMAN;sp|P11279-2|LAMP1_HUMAN	sp|P11279|LAMP1_HUMAN;sp|P11279-2|LAMP1_HUMAN	9.51857	9.38505	9.40647	8.96338	8.86781	8.89153	3.30043e+09	2.42689e+09	2.54959e+09	9.19136e+08	7.37581e+08	7.78987e+08	0.294277	+	4	4	4	8.4	8.4	8.4	0	14.844	18315000000	32	3.33246	0.0027032	0.529126	10.5002
sp|P11362-8|FGFR1_HUMAN;sp|P11362|FGFR1_HUMAN;sp|P11362-2|FGFR1_HUMAN;sp|P11362-20|FGFR1_HUMAN;sp|P11362-3|FGFR1_HUMAN;sp|P11362-11|FGFR1_HUMAN;sp|P11362-10|FGFR1_HUMAN;sp|P11362-9|FGFR1_HUMAN;sp|P11362-4|FGFR1_HUMAN;sp|P11362-5|FGFR1_HUMAN;sp|P11362-7|FGFR1_HUMAN;tr|A0A3B3ISD1|A0A3B3ISD1_HUMAN;sp|P11362-14|FGFR1_HUMAN;sp|P11362-21|FGFR1_HUMAN;sp|P11362-6|FGFR1_HUMAN;sp|P11362-12|FGFR1_HUMAN;sp|P…	sp|P11362-8|FGFR1_HUMAN;sp|P11362|FGFR1_HUMAN;sp|P11362-2|FGFR1_HUMAN;sp|P11362-20|FGFR1_HUMAN;sp|P11362-3|FGFR1_HUMAN;sp|P11362-11|FGFR1_HUMAN;sp|P11362-10|FGFR1_HUMAN;sp|P11362-9|FGFR1_HUMAN;sp|P11362-4|FGFR1_HUMAN;sp|P11362-5|FGFR1_HUMAN;sp|P11362-7|FGFR1_HUMAN;tr|A0A3B3ISD1|A0A3B3ISD1_HUMAN;sp|P11362-14|FGFR1_HUMAN;sp|P11362-21|FGFR1_HUMAN;sp|P11362-6|FGFR1_HUMAN;sp|P11362-12|FGFR1_HUMAN;sp|P…	8.31792	8.3776	8.24182	-	8.23535	-	2.07931e+08	2.38561e+08	1.7451e+08	#VALUE!	1.71929e+08	#VALUE!	#VALUE!		3	3	3	5	5	5	0	6.0452	1809800000	18	0	1	0.0770934	0
sp|P11597|CETP_HUMAN;sp|P11597-2|CETP_HUMAN;tr|H3BRJ9|H3BRJ9_HUMAN	sp|P11597|CETP_HUMAN;sp|P11597-2|CETP_HUMAN;tr|H3BRJ9|H3BRJ9_HUMAN	8.54644	8.58236	8.6524	8.31836	8.22021	8.1628	3.51917e+08	3.82261e+08	4.49159e+08	2.08142e+08	1.66039e+08	1.45479e+08	0.439148	+	10	10	10	23.3	23.3	23.3	0	25.821	2745400000	43	2.54865	0.00964849	0.359944	6.53863
sp|P11684|UTER_HUMAN;tr|E9PN95|E9PN95_HUMAN	sp|P11684|UTER_HUMAN;tr|E9PN95|E9PN95_HUMAN	9.80212	9.88494	9.88117	10.1806	10.3037	10.271	6.34045e+09	7.67255e+09	7.60624e+09	1.51565e+10	2.01233e+10	1.86638e+10	2.49517	+	7	7	7	58.2	58.2	58.2	0	91.468	110850000000	223	3.01083	0.00449702	-0.395693	-8.66655
sp|P11717|MPRI_HUMAN	sp|P11717|MPRI_HUMAN	8.0569	-	8.16134	-	-	-	1.13999e+08	#VALUE!	1.44991e+08	#VALUE!	#VALUE!	#VALUE!	#VALUE!		4	4	4	1.9	1.9	1.9	0	7.9758	765220000	8	0	1	-	0
tr|H0YAG8|H0YAG8_HUMAN;sp|P11766|ADHX_HUMAN	tr|H0YAG8|H0YAG8_HUMAN;sp|P11766|ADHX_HUMAN	-	7.72638	-	-	-	-	#VALUE!	5.32574e+07	#VALUE!	#VALUE!	#VALUE!	#VALUE!	#VALUE!		2	2	2	8.8	8.8	8.8	0	2.9954	196810000	2	0	1	-	0
tr|A0A087X0S5|A0A087X0S5_HUMAN;sp|P12109|CO6A1_HUMAN	tr|A0A087X0S5|A0A087X0S5_HUMAN;sp|P12109|CO6A1_HUMAN	9.93544	9.88898	9.94256	9.47515	9.46619	9.47551	8.61866e+09	7.74426e+09	8.76113e+09	2.98641e+09	2.92543e+09	2.98889e+09	0.354272	+	26	26	26	36.1	36.1	36.1	0	323.31	61383000000	407	4.90974	0.000421616	0.450046	26.3594
sp|P12110-2|CO6A2_HUMAN	sp|P12110-2|CO6A2_HUMAN	8.44697	8.6758	8.53987	8.41239	8.34988	8.35792	2.79879e+08	4.74024e+08	3.46633e+08	2.58458e+08	2.2381e+08	2.27992e+08	0.645377		3	3	3	3.9	3.9	3.9	0	10.995	2394100000	15	1.22594	0.118257	0.180815	2.60973
sp|P12111|CO6A3_HUMAN;tr|E7ENL6|E7ENL6_HUMAN;sp|P12111-4|CO6A3_HUMAN;sp|P12111-2|CO6A3_HUMAN;sp|P12111-3|CO6A3_HUMAN;sp|P12111-5|CO6A3_HUMAN;tr|C9JNG9|C9JNG9_HUMAN	sp|P12111|CO6A3_HUMAN;tr|E7ENL6|E7ENL6_HUMAN;sp|P12111-4|CO6A3_HUMAN;sp|P12111-2|CO6A3_HUMAN	9.16253	9.12801	9.14983	9.08888	9.12662	9.15948	1.45388e+09	1.3428e+09	1.41198e+09	1.2271e+09	1.33851e+09	1.44371e+09	0.952633		16	16	16	5.3	5.3	5.3	0	83.434	15074000000	113	0.406499	0.644031	0.0218019	0.958266
sp|P12259|FA5_HUMAN;tr|A0A0A0MRJ7|A0A0A0MRJ7_HUMAN	sp|P12259|FA5_HUMAN;tr|A0A0A0MRJ7|A0A0A0MRJ7_HUMAN	7.95207	8.14164	7.97946	-	-	-	8.95509e+07	1.38561e+08	9.53806e+07	#VALUE!	#VALUE!	#VALUE!	#VALUE!		3	3	3	1.6	1.6	1.6	0	6.6389	677730000	9	0	1	-	0
sp|P12273|PIP_HUMAN	sp|P12273|PIP_HUMAN	9.21672	9.21712	9.22986	8.80702	8.71174	8.67905	1.6471e+09	1.64862e+09	1.6977e+09	6.41239e+08	5.1492e+08	4.77584e+08	0.32718	+	7	7	7	62.3	62.3	62.3	0	72.154	11501000000	68	3.64798	0.00163404	0.48863	12.6492
sp|P12277|KCRB_HUMAN;tr|G3V461|G3V461_HUMAN;tr|H0YJG0|H0YJG0_HUMAN;tr|G3V4N7|G3V4N7_HUMAN	sp|P12277|KCRB_HUMAN	7.98317	8.02506	8.06285	-	-	-	9.61989e+07	1.0594e+08	1.15571e+08	#VALUE!	#VALUE!	#VALUE!	#VALUE!		5	5	5	16.8	16.8	16.8	0	15.699	1021100000	16	0	1	-	0
sp|P12429|ANXA3_HUMAN;tr|D6RA82|D6RA82_HUMAN;tr|D6RFG5|D6RFG5_HUMAN;tr|D6RCA8|D6RCA8_HUMAN;tr|D6RAZ8|D6RAZ8_HUMAN;tr|D6RFJ9|D6RFJ9_HUMAN	sp|P12429|ANXA3_HUMAN;tr|D6RA82|D6RA82_HUMAN	7.62713	7.84253	7.85483	9.50714	9.55856	9.56536	4.2377e+07	6.95873e+07	7.15863e+07	3.2147e+09	3.61876e+09	3.67587e+09	57.2558	+	15	15	15	58.8	58.8	58.8	0	117.64	11437000000	85	4.69045	0.000425219	-1.76886	-23.2173
sp|P12724|ECP_HUMAN	sp|P12724|ECP_HUMAN	-	7.48476	7.57354	8.60528	8.33377	8.52759		3.05323e+07	3.74576e+07	4.02977e+08	2.1566e+08	3.36969e+08	9.37007	+	3	3	3	17.5	17.5	17.5	0	6.1906	2851500000	13	2.50642	0.0104116	-0.959732	-8.77643
sp|P12814-4|ACTN1_HUMAN;sp|P12814-3|ACTN1_HUMAN;sp|P12814|ACTN1_HUMAN;sp|P12814-2|ACTN1_HUMAN;tr|H9KV75|H9KV75_HUMAN;tr|A0A494C1A0|A0A494C1A0_HUMAN;tr|H0YJ11|H0YJ11_HUMAN;sp|P35609|ACTN2_HUMAN;sp|P35609-2|ACTN2_HUMAN;tr|H7C5W8|H7C5W8_HUMAN;tr|A0A087WSZ2|A0A087WSZ2_HUMAN;sp|Q08043|ACTN3_HUMAN;tr|H0YJW3|H0YJW3_HUMAN;tr|F6THM6|F6THM6_HUMAN;tr|G3V2N5|G3V2N5_HUMAN;tr|G3V2W4|G3V2W4_HUMAN;tr|G3V5M4|G3V5…	sp|P12814-4|ACTN1_HUMAN;sp|P12814-3|ACTN1_HUMAN;sp|P12814|ACTN1_HUMAN;sp|P12814-2|ACTN1_HUMAN;tr|H9KV75|H9KV75_HUMAN	-	-	-	8.38301	8.39203	8.42664	#VALUE!	#VALUE!	#VALUE!	2.41552e+08	2.46621e+08	2.67079e+08	#VALUE!		18	8	8	20.8	9.1	9.1	0	55.625	1318500000	25	0	1	-	0
sp|P12821-2|ACE_HUMAN;tr|A0A0A0MSN4|A0A0A0MSN4_HUMAN;sp|P12821|ACE_HUMAN;sp|P12821-4|ACE_HUMAN;sp|P12821-3|ACE_HUMAN;tr|F6X3S4|F6X3S4_HUMAN;tr|J3KSQ5|J3KSQ5_HUMAN;tr|J3KS28|J3KS28_HUMAN;tr|J3QLR4|J3QLR4_HUMAN;tr|J3KRH5|J3KRH5_HUMAN;tr|J3KTB8|J3KTB8_HUMAN	sp|P12821-2|ACE_HUMAN;tr|A0A0A0MSN4|A0A0A0MSN4_HUMAN;sp|P12821|ACE_HUMAN	8.20639	8.133	8.25907	-	-	-	1.60838e+08	1.35831e+08	1.81581e+08	#VALUE!	#VALUE!	#VALUE!	#VALUE!		8	8	8	9.3	9.3	9.3	0	16.607	849040000	16	0	1	-	0
sp|P12830|CADH1_HUMAN;tr|A0A087WXI5|A0A087WXI5_HUMAN;tr|A0A087WX17|A0A087WX17_HUMAN;tr|A0A087WU43|A0A087WU43_HUMAN;sp|P12830-2|CADH1_HUMAN;tr|H3BNC6|H3BNC6_HUMAN;tr|H3BVI7|H3BVI7_HUMAN;tr|J3QKP1|J3QKP1_HUMAN	sp|P12830|CADH1_HUMAN;tr|A0A087WXI5|A0A087WXI5_HUMAN;tr|A0A087WX17|A0A087WX17_HUMAN;tr|A0A087WU43|A0A087WU43_HUMAN;sp|P12830-2|CADH1_HUMAN;tr|H3BNC6|H3BNC6_HUMAN	9.99744	9.98724	9.92793	9.89862	9.85428	9.8727	9.94123e+09	9.71046e+09	8.47091e+09	7.91808e+09	7.14957e+09	7.45933e+09	0.801028	+	17	17	16	26.8	26.8	26	0	225.66	91828000000	410	1.71757	0.0448189	0.0956685	3.79649
sp|P12955-3|PEPD_HUMAN;sp|P12955-2|PEPD_HUMAN;sp|P12955|PEPD_HUMAN;tr|K7ES25|K7ES25_HUMAN;tr|A0A494C165|A0A494C165_HUMAN;tr|V9GYE4|V9GYE4_HUMAN;tr|A0A494C194|A0A494C194_HUMAN	sp|P12955-3|PEPD_HUMAN;sp|P12955-2|PEPD_HUMAN;sp|P12955|PEPD_HUMAN;tr|K7ES25|K7ES25_HUMAN;tr|A0A494C165|A0A494C165_HUMAN;tr|V9GYE4|V9GYE4_HUMAN;tr|A0A494C194|A0A494C194_HUMAN	-	-	7.79461	-	-	-	#VALUE!	#VALUE!	6.23175e+07	#VALUE!	#VALUE!	#VALUE!	#VALUE!		2	2	2	9.6	9.6	9.6	0	44.029	354880000	1	0	1	-	0
sp|P13010|XRCC5_HUMAN;tr|C9JZ81|C9JZ81_HUMAN	sp|P13010|XRCC5_HUMAN;tr|C9JZ81|C9JZ81_HUMAN	-	-	-	-	-	-	#VALUE!	#VALUE!	#VALUE!	#VALUE!	#VALUE!	#VALUE!	#VALUE!		2	2	2	7	7	7	0	13.022	36176000	2	-4.34294e-08	0	0	0
sp|P13284|GILT_HUMAN	sp|P13284|GILT_HUMAN	8.72978	8.60733	8.60324	8.55557	8.39187	8.46798	5.3676e+08	4.04883e+08	4.01088e+08	3.59393e+08	2.4653e+08	2.93751e+08	0.670033		5	5	5	41.6	41.6	41.6	0	123.01	3705100000	58	1.30284	0.101382	0.174979	2.78051
sp|P13473-2|LAMP2_HUMAN;sp|P13473|LAMP2_HUMAN;sp|P13473-3|LAMP2_HUMAN;tr|H0YCG2|H0YCG2_HUMAN	sp|P13473-2|LAMP2_HUMAN;sp|P13473|LAMP2_HUMAN;sp|P13473-3|LAMP2_HUMAN	9.91017	9.92483	9.84391	9.56236	9.57116	9.54295	8.13149e+09	8.41066e+09	6.98088e+09	3.65056e+09	3.72529e+09	3.491e+09	0.461967	+	5	5	5	11	11	11	0	22.501	54602000000	117	3.6586	0.00163167	0.334143	12.7283
sp|P13489|RINI_HUMAN;tr|E9PMJ3|E9PMJ3_HUMAN;tr|E9PLZ3|E9PLZ3_HUMAN;tr|E9PIM9|E9PIM9_HUMAN;tr|H0YCR7|H0YCR7_HUMAN;tr|E9PMA9|E9PMA9_HUMAN;tr|E9PMN0|E9PMN0_HUMAN;tr|E9PIK5|E9PIK5_HUMAN	sp|P13489|RINI_HUMAN;tr|E9PMJ3|E9PMJ3_HUMAN;tr|E9PLZ3|E9PLZ3_HUMAN;tr|E9PIM9|E9PIM9_HUMAN;tr|H0YCR7|H0YCR7_HUMAN	-	-	-	7.5963	-	-	#VALUE!	#VALUE!	#VALUE!	3.9473e+07	#VALUE!	#VALUE!	#VALUE!		4	4	4	10.4	10.4	10.4	0	10.527	224230000	7	0	1	-	0
sp|P13521|SCG2_HUMAN	sp|P13521|SCG2_HUMAN	-	-	-	-	-	-	#VALUE!	#VALUE!	#VALUE!	#VALUE!	#VALUE!	#VALUE!	#VALUE!		1	1	1	1.6	1.6	1.6	0	4.1918	113010000	2	-4.34294e-08	0	0	0
tr|A0A087WWD4|A0A087WWD4_HUMAN;sp|P13591-3|NCAM1_HUMAN;tr|A0A087WV75|A0A087WV75_HUMAN;sp|P13591|NCAM1_HUMAN;tr|A0A087WX77|A0A087WX77_HUMAN;tr|A0A087WTF6|A0A087WTF6_HUMAN;sp|P13591-1|NCAM1_HUMAN;tr|A0A087WTE4|A0A087WTE4_HUMAN;sp|P13591-4|NCAM1_HUMAN;tr|H7BYX6|H7BYX6_HUMAN;sp|P13591-5|NCAM1_HUMAN;sp|P13591-6|NCAM1_HUMAN;tr|A0A087X1V2|A0A087X1V2_HUMAN;tr|A0A087WWJ5|A0A087WWJ5_HUMAN;tr|A0A0D9SF98|A0A…	tr|A0A087WWD4|A0A087WWD4_HUMAN;sp|P13591-3|NCAM1_HUMAN;tr|A0A087WV75|A0A087WV75_HUMAN;sp|P13591|NCAM1_HUMAN;tr|A0A087WX77|A0A087WX77_HUMAN;tr|A0A087WTF6|A0A087WTF6_HUMAN;sp|P13591-1|NCAM1_HUMAN;tr|A0A087WTE4|A0A087WTE4_HUMAN;sp|P13591-4|NCAM1_HUMAN;tr|H7BYX6|H7BYX6_HUMAN;sp|P13591-5|NCAM1_HUMAN;sp|P13591-6|NCAM1_HUMAN	8.48333	8.55202	8.59475	8.46939	8.5718	8.55255	3.0432e+08	3.56468e+08	3.93324e+08	2.94707e+08	3.73078e+08	3.56903e+08	0.972087		7	7	7	9.5	9.5	9.5	0	38.805	4441200000	76	0.0959593	1	0.0121187	0.268277
tr|J3QQR8|J3QQR8_HUMAN;tr|J3QQX6|J3QQX6_HUMAN;tr|J3QRQ1|J3QRQ1_HUMAN;tr|J3QRT5|J3QRT5_HUMAN;sp|P13598|ICAM2_HUMAN;tr|J3QKR4|J3QKR4_HUMAN	tr|J3QQR8|J3QQR8_HUMAN;tr|J3QQX6|J3QQX6_HUMAN;tr|J3QRQ1|J3QRQ1_HUMAN;tr|J3QRT5|J3QRT5_HUMAN;sp|P13598|ICAM2_HUMAN;tr|J3QKR4|J3QKR4_HUMAN	9.05702	9.06285	9.05975	8.98101	8.71517	8.9221	1.1403e+09	1.15571e+09	1.14749e+09	9.57216e+08	5.19003e+08	8.35795e+08	0.671413		4	4	4	28.9	28.9	28.9	0	88.028	9943600000	71	1.0911	0.155816	0.187112	2.32068
sp|P13611-5|CSPG2_HUMAN;sp|P13611|CSPG2_HUMAN;sp|P13611-2|CSPG2_HUMAN;tr|D6RGZ6|D6RGZ6_HUMAN;tr|E9PF17|E9PF17_HUMAN;sp|P13611-3|CSPG2_HUMAN	sp|P13611-5|CSPG2_HUMAN;sp|P13611|CSPG2_HUMAN;sp|P13611-2|CSPG2_HUMAN;tr|D6RGZ6|D6RGZ6_HUMAN	8.2594	8.36955	8.44747	8.1248	8.09398	8.06277	1.81719e+08	2.3418e+08	2.80201e+08	1.33291e+08	1.2416e+08	1.1555e+08	0.535843	+	4	4	4	1.1	1.1	1.1	0	12.491	2500300000	16	2.0034	0.0256475	0.264957	4.6145
sp|P13639|EF2_HUMAN	sp|P13639|EF2_HUMAN	-	-	-	-	-	-	#VALUE!	#VALUE!	#VALUE!	#VALUE!	#VALUE!	#VALUE!	#VALUE!		4	4	4	6.4	6.4	6.4	0	10.613	133820000	6	-4.34294e-08	0	0	0
sp|P13640|MT1G_HUMAN;sp|P02795|MT2_HUMAN;tr|H3BSF1|H3BSF1_HUMAN;sp|P04731|MT1A_HUMAN;sp|Q8N339|MT1M_HUMAN;sp|P04732|MT1E_HUMAN;CON__P67983	sp|P13640|MT1G_HUMAN;sp|P02795|MT2_HUMAN	8.65652	9.0807	8.69201	8.57863	8.48557	8.43908	4.5344e+08	1.2042e+09	4.92051e+08	3.78992e+08	3.05893e+08	2.7484e+08	0.446447		3	3	1	66.1	66.1	33.9	0	13.971	4074900000	16	1.02091	0.179907	0.308652	2.17477
sp|P13640-2|MT1G_HUMAN;tr|H3BSS0|H3BSS0_HUMAN	sp|P13640-2|MT1G_HUMAN	-	-	-	-	-	-	#VALUE!	#VALUE!	#VALUE!	#VALUE!	#VALUE!	#VALUE!	#VALUE!		3	1	1	65.6	32.8	32.8	0.009716	1.6399	57987000	1	-4.34294e-08	0	0	0
sp|P13671|CO6_HUMAN	sp|P13671|CO6_HUMAN	-	-	-	7.97698	7.9739	-	#VALUE!	#VALUE!	#VALUE!	9.48375e+07	9.41673e+07	#VALUE!	#VALUE!		2	2	2	2	2	2	0	8.6237	1421900000	13	0	1	-	0
sp|P13688-2|CEAM1_HUMAN;sp|P13688-8|CEAM1_HUMAN;sp|P13688-10|CEAM1_HUMAN;sp|P13688|CEAM1_HUMAN	sp|P13688-2|CEAM1_HUMAN;sp|P13688-8|CEAM1_HUMAN;sp|P13688-10|CEAM1_HUMAN;sp|P13688|CEAM1_HUMAN	-	-	-	-	-	-	#VALUE!	#VALUE!	#VALUE!	#VALUE!	#VALUE!	#VALUE!	#VALUE!		2	1	1	5.3	3.1	3.1	0.0016327	2.3507	136900000	5	-4.34294e-08	0	0	0
sp|P13727-2|PRG2_HUMAN;sp|P13727|PRG2_HUMAN;tr|H0YCG3|H0YCG3_HUMAN	sp|P13727-2|PRG2_HUMAN;sp|P13727|PRG2_HUMAN	8.71781	8.69517	8.67896	8.34838	8.15223	8.31152	5.22168e+08	4.95644e+08	4.77485e+08	2.23039e+08	1.41981e+08	2.0489e+08	0.381134	+	4	4	4	22.3	22.3	22.3	0	9.7005	3243700000	37	2.65135	0.00816899	0.426601	6.96659
sp|P13796|PLSL_HUMAN;tr|Q5TBN3|Q5TBN3_HUMAN;sp|P13796-2|PLSL_HUMAN;tr|Q5TBN5|Q5TBN5_HUMAN;tr|U3KQI3|U3KQI3_HUMAN;tr|C9JAM8|C9JAM8_HUMAN	sp|P13796|PLSL_HUMAN	8.28083	8.32787	8.48861	9.7394	9.77441	9.7337	1.90911e+08	2.1275e+08	3.08042e+08	5.48782e+09	5.94853e+09	5.41627e+09	23.6793	+	31	31	24	63.2	63.2	53	0	301.23	21842000000	196	4.56233	0.000477672	-1.3834	-21.556
sp|P13797-3|PLST_HUMAN;tr|A0A0A0MSQ0|A0A0A0MSQ0_HUMAN;sp|P13797-2|PLST_HUMAN;sp|P13797|PLST_HUMAN;tr|H7C4N2|H7C4N2_HUMAN;sp|Q14651|PLSI_HUMAN	sp|P13797-3|PLST_HUMAN;tr|A0A0A0MSQ0|A0A0A0MSQ0_HUMAN;sp|P13797-2|PLST_HUMAN;sp|P13797|PLST_HUMAN	-	-	-	7.73029	-	-	#VALUE!	#VALUE!	#VALUE!	5.37391e+07	#VALUE!	#VALUE!	#VALUE!		10	3	3	17.8	6.8	6.8	0	7.3351	332590000	4	0	1	-	0
sp|P13798|ACPH_HUMAN;tr|C9JIF9|C9JIF9_HUMAN;tr|H7C1U0|H7C1U0_HUMAN;tr|C9JLK2|C9JLK2_HUMAN;tr|H7C393|H7C393_HUMAN	sp|P13798|ACPH_HUMAN;tr|C9JIF9|C9JIF9_HUMAN;tr|H7C1U0|H7C1U0_HUMAN;tr|C9JLK2|C9JLK2_HUMAN;tr|H7C393|H7C393_HUMAN	7.68334	7.63807	7.74081	7.61661	-	-	4.82325e+07	4.3458e+07	5.50567e+07	4.13628e+07	#VALUE!	#VALUE!	#VALUE!		4	4	4	6	6	6	0	5.8024	309480000	10	0	1	0.0707939	0
tr|E9PNW4|E9PNW4_HUMAN;tr|A0A2U3TZL5|A0A2U3TZL5_HUMAN;sp|P13987|CD59_HUMAN;sp|P13987-2|CD59_HUMAN;tr|H0YET2|H0YET2_HUMAN	tr|E9PNW4|E9PNW4_HUMAN;tr|A0A2U3TZL5|A0A2U3TZL5_HUMAN;sp|P13987|CD59_HUMAN;sp|P13987-2|CD59_HUMAN;tr|H0YET2|H0YET2_HUMAN	10.8637	10.7921	10.7637	10.8238	10.7154	10.7578	7.30634e+10	6.19584e+10	5.80363e+10	6.665e+10	5.19278e+10	5.72532e+10	0.910767		4	4	4	29.6	29.6	29.6	0	45.053	663030000000	292	0.399022	0.652979	0.0408837	0.943154
tr|Q4FAT2|Q4FAT2_HUMAN;tr|A0A2R8Y214|A0A2R8Y214_HUMAN;sp|P14138-3|EDN3_HUMAN;sp|P14138-2|EDN3_HUMAN;sp|P14138|EDN3_HUMAN	tr|Q4FAT2|Q4FAT2_HUMAN;tr|A0A2R8Y214|A0A2R8Y214_HUMAN;sp|P14138-3|EDN3_HUMAN;sp|P14138-2|EDN3_HUMAN;sp|P14138|EDN3_HUMAN	-	-	-	-	-	-	#VALUE!	#VALUE!	#VALUE!	#VALUE!	#VALUE!	#VALUE!	#VALUE!		1	1	1	5.2	5.2	5.2	0	7.2637	923060000	9	-4.34294e-08	0	0	0
sp|P14151|LYAM1_HUMAN;sp|P14151-2|LYAM1_HUMAN	sp|P14151|LYAM1_HUMAN;sp|P14151-2|LYAM1_HUMAN	-	-	-	-	-	-	#VALUE!	#VALUE!	#VALUE!	#VALUE!	#VALUE!	#VALUE!	#VALUE!		2	2	2	7.8	7.8	7.8	0	8.6709	526490000	10	-4.34294e-08	0	0	0
sp|P14174|MIF_HUMAN	sp|P14174|MIF_HUMAN	-	-	-	-	7.89419	7.80192	#VALUE!	#VALUE!	#VALUE!	#VALUE!	7.83772e+07	6.33753e+07	#VALUE!		2	2	2	17.4	17.4	17.4	0	4.6243	1161300000	20	0	1	-	0
sp|P14209-2|CD99_HUMAN;tr|A8MQT7|A8MQT7_HUMAN;tr|A0A096LP69|A0A096LP69_HUMAN;sp|P14209|CD99_HUMAN;sp|P14209-3|CD99_HUMAN	sp|P14209-2|CD99_HUMAN;tr|A8MQT7|A8MQT7_HUMAN;tr|A0A096LP69|A0A096LP69_HUMAN;sp|P14209|CD99_HUMAN;sp|P14209-3|CD99_HUMAN	8.61946	8.45802	8.28463	-	8.40582	8.40248	4.16351e+08	2.87091e+08	1.92588e+08	#VALUE!	2.54577e+08	2.52627e+08	#VALUE!		2	2	2	37.5	37.5	37.5	0	26.62	3768300000	40	0.144985	1	0.0498819	0.399649
sp|P14314-2|GLU2B_HUMAN;sp|P14314|GLU2B_HUMAN;tr|K7ELL7|K7ELL7_HUMAN;tr|K7EPW7|K7EPW7_HUMAN;tr|A0A0C4DGP4|A0A0C4DGP4_HUMAN;tr|K7EKX1|K7EKX1_HUMAN;tr|K7EJ70|K7EJ70_HUMAN	sp|P14314-2|GLU2B_HUMAN;sp|P14314|GLU2B_HUMAN;tr|K7ELL7|K7ELL7_HUMAN	7.96578	8.01085	7.9623	7.92256	7.94083	7.94171	9.2423e+07	1.0253e+08	9.16854e+07	8.36681e+07	8.7263e+07	8.744e+07	0.901384		8	8	8	18.3	18.3	18.3	0	39.393	1388000000	27	1.24436	0.114297	0.0446129	2.65021
sp|P14384|CBPM_HUMAN;tr|F8W111|F8W111_HUMAN;tr|F8VVI6|F8VVI6_HUMAN;tr|H0YHN7|H0YHN7_HUMAN	sp|P14384|CBPM_HUMAN;tr|F8W111|F8W111_HUMAN	8.88811	8.85583	8.80462	8.35096	8.40285	8.39641	7.72876e+08	7.17513e+08	6.37705e+08	2.24368e+08	2.52842e+08	2.49121e+08	0.341306	+	11	11	11	35.7	35.7	35.7	0	28.616	5543400000	72	4.0407	0.000938942	0.466112	15.9176
sp|P14543-2|NID1_HUMAN;sp|P14543|NID1_HUMAN	sp|P14543-2|NID1_HUMAN;sp|P14543|NID1_HUMAN	9.51431	9.52905	9.49325	9.5153	9.5503	9.57213	3.26821e+09	3.38104e+09	3.11351e+09	3.27567e+09	3.55059e+09	3.73362e+09	1.08165		12	12	12	20.1	20.1	20.1	0	118.61	33437000000	213	0.797063	0.289816	-0.0337102	-1.72526
sp|P14550|AK1A1_HUMAN;tr|Q5T621|Q5T621_HUMAN;tr|V9GYG2|V9GYG2_HUMAN;tr|V9GYP9|V9GYP9_HUMAN	sp|P14550|AK1A1_HUMAN;tr|Q5T621|Q5T621_HUMAN	8.46267	8.60244	8.65993	-	-	7.93923	2.90182e+08	4.0035e+08	4.57015e+08	#VALUE!	#VALUE!	8.69421e+07	#VALUE!		10	10	10	40.6	40.6	40.6	0	55.409	1815300000	30	0	1	0.635779	0
tr|A0A3B3IRX2|A0A3B3IRX2_HUMAN;sp|P14555|PA2GA_HUMAN	tr|A0A3B3IRX2|A0A3B3IRX2_HUMAN;sp|P14555|PA2GA_HUMAN	-	-	-	-	-	-	#VALUE!	#VALUE!	#VALUE!	#VALUE!	#VALUE!	#VALUE!	#VALUE!		1	1	1	8.5	8.5	8.5	0.00082372	2.4255	28242000	2	-4.34294e-08	0	0	0
sp|P14618|KPYM_HUMAN;sp|P14618-3|KPYM_HUMAN;sp|P14618-2|KPYM_HUMAN;tr|B4DNK4|B4DNK4_HUMAN;tr|H3BTN5|H3BTN5_HUMAN;tr|H3BQ34|H3BQ34_HUMAN;tr|H3BUW1|H3BUW1_HUMAN;tr|H3BTJ2|H3BTJ2_HUMAN;tr|H3BR70|H3BR70_HUMAN;tr|H3BT25|H3BT25_HUMAN;tr|H3BU13|H3BU13_HUMAN;tr|H3BN34|H3BN34_HUMAN;tr|H3BQZ3|H3BQZ3_HUMAN	sp|P14618|KPYM_HUMAN;sp|P14618-3|KPYM_HUMAN;sp|P14618-2|KPYM_HUMAN;tr|B4DNK4|B4DNK4_HUMAN;tr|H3BTN5|H3BTN5_HUMAN;tr|H3BQ34|H3BQ34_HUMAN	8.63257	8.69544	8.6745	9.17863	9.11926	9.13306	4.29111e+08	4.95952e+08	4.72607e+08	1.50879e+09	1.31601e+09	1.3585e+09	2.99306	+	22	22	22	52.4	52.4	52.4	0	140.85	8047000000	90	4.2976	0.000680703	-0.476146	-18.4855
sp|P14625|ENPL_HUMAN;tr|H0YIV0|H0YIV0_HUMAN;tr|Q96GW1|Q96GW1_HUMAN;tr|A0A1W2PRR1|A0A1W2PRR1_HUMAN	sp|P14625|ENPL_HUMAN;tr|H0YIV0|H0YIV0_HUMAN;tr|Q96GW1|Q96GW1_HUMAN;tr|A0A1W2PRR1|A0A1W2PRR1_HUMAN	8.0408	8.08789	8.14579	-	-	-	1.0985e+08	1.22431e+08	1.39891e+08	#VALUE!	#VALUE!	#VALUE!	#VALUE!		4	3	3	5.6	4.1	4.1	0	106.6	1004400000	14	0	1	-	0
tr|E9PC90|E9PC90_HUMAN;sp|P14635|CCNB1_HUMAN	tr|E9PC90|E9PC90_HUMAN;sp|P14635|CCNB1_HUMAN	-	-	-	-	-	-	#VALUE!	#VALUE!	#VALUE!	#VALUE!	#VALUE!	#VALUE!	#VALUE!		1	1	1	2.7	2.7	2.7	0.00082645	2.4394	176420000	3	-4.34294e-08	0	0	0
sp|P14780|MMP9_HUMAN	sp|P14780|MMP9_HUMAN	7.8006	7.55943	7.45034	9.47574	9.48551	9.54861	6.3183e+07	3.62602e+07	2.82059e+07	2.99047e+09	3.05851e+09	3.5368e+09	75.0948	+	21	21	21	33.7	33.7	33.7	0	82.828	13699000000	128	4.24494	0.000727472	-1.89983	-17.9281
tr|M0QYL7|M0QYL7_HUMAN;tr|M0R1W6|M0R1W6_HUMAN;tr|M0QXS5|M0QXS5_HUMAN;tr|A0A3B3ITJ4|A0A3B3ITJ4_HUMAN;sp|P14866|HNRPL_HUMAN	tr|M0QYL7|M0QYL7_HUMAN;tr|M0R1W6|M0R1W6_HUMAN;tr|M0QXS5|M0QXS5_HUMAN;tr|A0A3B3ITJ4|A0A3B3ITJ4_HUMAN;sp|P14866|HNRPL_HUMAN	-	-	-	-	-	-	#VALUE!	#VALUE!	#VALUE!	#VALUE!	#VALUE!	#VALUE!	#VALUE!		1	1	1	14.6	14.6	14.6	0	4.8481	16594000	0	-4.34294e-08	0	0	0
sp|P14923|PLAK_HUMAN	sp|P14923|PLAK_HUMAN	-	-	-	-	-	-	#VALUE!	#VALUE!	#VALUE!	#VALUE!	#VALUE!	#VALUE!	#VALUE!		2	2	2	4.3	4.3	4.3	0	5.0519	34721000	3	-4.34294e-08	0	0	0
sp|P15121|ALDR_HUMAN;tr|E9PCX2|E9PCX2_HUMAN;sp|C9JRZ8|AK1BF_HUMAN;sp|C9JRZ8-2|AK1BF_HUMAN	sp|P15121|ALDR_HUMAN;tr|E9PCX2|E9PCX2_HUMAN;sp|C9JRZ8|AK1BF_HUMAN;sp|C9JRZ8-2|AK1BF_HUMAN	7.48312	7.32313	-	-	-	-	3.04173e+07	2.10441e+07	#VALUE!	#VALUE!	#VALUE!	#VALUE!	#VALUE!		2	2	2	7.6	7.6	7.6	0.0097305	1.6601	81804000	2	0	1	-	0
sp|P15144|AMPN_HUMAN;tr|H0YKT6|H0YKT6_HUMAN;tr|H0YMC1|H0YMC1_HUMAN;tr|H0YLZ8|H0YLZ8_HUMAN	sp|P15144|AMPN_HUMAN	10.1284	10.1069	10.0843	9.80491	9.84998	9.85979	1.344e+10	1.27909e+10	1.21423e+10	6.38131e+09	7.07913e+09	7.24086e+09	0.539473	+	39	39	39	52	52	52	0	323.31	83658000000	537	3.65211	0.00163095	0.268295	12.6799
sp|P15151-3|PVR_HUMAN;sp|P15151-2|PVR_HUMAN;tr|A0A0A0MSA9|A0A0A0MSA9_HUMAN;sp|P15151-4|PVR_HUMAN;tr|A0A0C4DG49|A0A0C4DG49_HUMAN;sp|P15151|PVR_HUMAN	sp|P15151-3|PVR_HUMAN;sp|P15151-2|PVR_HUMAN;tr|A0A0A0MSA9|A0A0A0MSA9_HUMAN;sp|P15151-4|PVR_HUMAN;tr|A0A0C4DG49|A0A0C4DG49_HUMAN;sp|P15151|PVR_HUMAN	9.07412	9.07092	9.10394	8.37552	8.6523	8.71226	1.1861e+09	1.17739e+09	1.2704e+09	2.37421e+08	4.49055e+08	5.15537e+08	0.330779	+	7	7	7	27.7	27.7	27.7	0	110.09	10326000000	77	2.07102	0.0230037	0.50297	4.8251
tr|J3KSC4|J3KSC4_HUMAN;tr|J3QLK0|J3QLK0_HUMAN;tr|B1AH77|B1AH77_HUMAN;tr|B1AH78|B1AH78_HUMAN;tr|B1AH80|B1AH80_HUMAN;sp|P63000|RAC1_HUMAN;sp|P60763|RAC3_HUMAN;sp|P15153|RAC2_HUMAN;sp|P63000-2|RAC1_HUMAN	tr|J3KSC4|J3KSC4_HUMAN;tr|J3QLK0|J3QLK0_HUMAN;tr|B1AH77|B1AH77_HUMAN;tr|B1AH78|B1AH78_HUMAN;tr|B1AH80|B1AH80_HUMAN;sp|P63000|RAC1_HUMAN;sp|P60763|RAC3_HUMAN;sp|P15153|RAC2_HUMAN;sp|P63000-2|RAC1_HUMAN	-	7.68698	7.60483	-	-	-	#VALUE!	4.86385e+07	4.02559e+07	#VALUE!	#VALUE!	#VALUE!	#VALUE!		2	2	2	20.8	20.8	20.8	0	5.8223	303460000	7	0	1	-	0
sp|P15289|ARSA_HUMAN;tr|A0A0C4DFZ2|A0A0C4DFZ2_HUMAN;sp|P15289-2|ARSA_HUMAN;tr|V9GYR0|V9GYR0_HUMAN	sp|P15289|ARSA_HUMAN;tr|A0A0C4DFZ2|A0A0C4DFZ2_HUMAN;sp|P15289-2|ARSA_HUMAN	9.4289	9.4239	9.4459	9.18113	9.25331	9.22412	2.68473e+09	2.65399e+09	2.7919e+09	1.5175e+09	1.79188e+09	1.67541e+09	0.613089	+	14	14	13	49.3	49.3	47.9	0	149.24	17905000000	195	3.19919	0.00331269	0.213379	9.70052
sp|P15291|B4GT1_HUMAN;sp|P15291-2|B4GT1_HUMAN;tr|Q86XA6|Q86XA6_HUMAN	sp|P15291|B4GT1_HUMAN;sp|P15291-2|B4GT1_HUMAN	8.08515	8.07762	8.07994	7.86886	-	-	1.21661e+08	1.19569e+08	1.2021e+08	7.39367e+07	#VALUE!	#VALUE!	#VALUE!		4	4	4	19.3	19.3	19.3	0	14.623	834670000	14	0	1	0.212048	0
sp|P15309|PPAP_HUMAN;sp|P15309-2|PPAP_HUMAN;sp|P15309-3|PPAP_HUMAN;tr|E9PFE6|E9PFE6_HUMAN;tr|H0Y8T3|H0Y8T3_HUMAN	sp|P15309|PPAP_HUMAN;sp|P15309-2|PPAP_HUMAN;sp|P15309-3|PPAP_HUMAN	10.0325	10.1329	10.1095	9.71794	9.78476	9.84671	1.07771e+10	1.358e+10	1.28677e+10	5.22324e+09	6.092e+09	7.02603e+09	0.492717	+	13	13	13	44.6	44.6	44.6	0	142.04	112200000000	486	2.5214	0.0101291	0.308501	6.42894
tr|E7EQR4|E7EQR4_HUMAN;sp|P15311|EZRI_HUMAN;tr|E9PQ82|E9PQ82_HUMAN;tr|E9PNV3|E9PNV3_HUMAN;tr|A0A2R8Y5P0|A0A2R8Y5P0_HUMAN;sp|P35241-3|RADI_HUMAN	tr|E7EQR4|E7EQR4_HUMAN;sp|P15311|EZRI_HUMAN	8.47927	8.46292	8.45847	8.38545	8.22339	-	3.01488e+08	2.90349e+08	2.87389e+08	2.42913e+08	1.67259e+08	#VALUE!	#VALUE!		18	11	10	30	20.8	19.5	0	39.547	2584900000	31	1.11945	0.14715	0.16247	2.66593
tr|C9JNS9|C9JNS9_HUMAN;tr|C9JL73|C9JL73_HUMAN;sp|P21281|VATB2_HUMAN;sp|P15313|VATB1_HUMAN	tr|C9JNS9|C9JNS9_HUMAN;tr|C9JL73|C9JL73_HUMAN;sp|P21281|VATB2_HUMAN;sp|P15313|VATB1_HUMAN	-	-	-	-	-	-	#VALUE!	#VALUE!	#VALUE!	#VALUE!	#VALUE!	#VALUE!	#VALUE!		1	1	1	5.5	5.5	5.5	0	3.6413	22706000	0	-4.34294e-08	0	0	0
sp|P15328|FOLR1_HUMAN	sp|P15328|FOLR1_HUMAN	9.53139	9.50461	9.60196	9.22984	9.16044	9.18056	3.3993e+09	3.19602e+09	3.99908e+09	1.69762e+09	1.4469e+09	1.51551e+09	0.439858	+	7	7	7	37.7	37.7	37.7	0	123.02	34831000000	105	3.24843	0.00304066	0.355709	9.98912
sp|P15531|NDKA_HUMAN;sp|P15531-2|NDKA_HUMAN;tr|E7ERL0|E7ERL0_HUMAN;tr|J3KPD9|J3KPD9_HUMAN;tr|C9K028|C9K028_HUMAN;tr|F6XY72|F6XY72_HUMAN;tr|E5RHP0|E5RHP0_HUMAN	sp|P15531|NDKA_HUMAN;sp|P15531-2|NDKA_HUMAN;tr|E7ERL0|E7ERL0_HUMAN;tr|J3KPD9|J3KPD9_HUMAN	-	-	-	-	-	-	#VALUE!	#VALUE!	#VALUE!	#VALUE!	#VALUE!	#VALUE!	#VALUE!		4	1	1	34.2	9.2	9.2	0	2.5093	26102000	2	-4.34294e-08	0	0	0
sp|P15586|GNS_HUMAN;tr|H7C3P4|H7C3P4_HUMAN;sp|P15586-2|GNS_HUMAN;tr|F6S8M0|F6S8M0_HUMAN;tr|F5H4C6|F5H4C6_HUMAN;tr|H0YFA9|H0YFA9_HUMAN	sp|P15586|GNS_HUMAN;tr|H7C3P4|H7C3P4_HUMAN;sp|P15586-2|GNS_HUMAN;tr|F6S8M0|F6S8M0_HUMAN;tr|F5H4C6|F5H4C6_HUMAN	9.78125	9.79915	9.75054	9.75102	9.77586	9.75859	6.04296e+09	6.29724e+09	5.63041e+09	5.63664e+09	5.96843e+09	5.73575e+09	0.964954		14	14	14	32.2	32.2	32.2	0	102.58	50150000000	196	0.401488	0.650391	0.0151564	0.948144
sp|P15814|IGLL1_HUMAN	sp|P15814|IGLL1_HUMAN	8.53671	8.50312	8.53925	8.94188	8.69052	-	3.4412e+08	3.18508e+08	3.46139e+08	8.74742e+08	4.90366e+08	#VALUE!	#VALUE!		2	1	1	10.8	7	7	0	24.94	3942600000	14	1.258	0.110995	-0.28984	-3.05504
sp|P15848|ARSB_HUMAN;sp|P15848-2|ARSB_HUMAN;tr|A0A2U3U034|A0A2U3U034_HUMAN	sp|P15848|ARSB_HUMAN;sp|P15848-2|ARSB_HUMAN	7.78627	7.9333	7.92424	-	-	7.70404	6.11322e+07	8.5763e+07	8.39924e+07	#VALUE!	#VALUE!	5.05871e+07	#VALUE!		5	5	5	10.7	10.7	10.7	0	7.1966	466900000	12	0	1	0.177231	0
sp|P15924|DESP_HUMAN;sp|P15924-3|DESP_HUMAN;sp|P15924-2|DESP_HUMAN	sp|P15924|DESP_HUMAN;sp|P15924-3|DESP_HUMAN;sp|P15924-2|DESP_HUMAN	7.61039	7.75513	7.77306	-	-	-	4.07746e+07	5.69023e+07	5.93007e+07	#VALUE!	#VALUE!	#VALUE!	#VALUE!		5	5	5	1.7	1.7	1.7	0	8.3359	387300000	7	0	1	-	0
sp|P16035|TIMP2_HUMAN;tr|B4DFW2|B4DFW2_HUMAN	sp|P16035|TIMP2_HUMAN;tr|B4DFW2|B4DFW2_HUMAN	8.01708	7.97768	7.9698	7.92428	7.90862	7.90853	1.04011e+08	9.49905e+07	9.32825e+07	8.40001e+07	8.10252e+07	8.10084e+07	0.841762	+	2	2	2	10.5	10.5	10.5	0	7.5346	882330000	13	2.05946	0.0235578	0.0743747	4.78859
sp|P16070|CD44_HUMAN;sp|P16070-12|CD44_HUMAN;sp|P16070-5|CD44_HUMAN;sp|P16070-7|CD44_HUMAN;sp|P16070-3|CD44_HUMAN;sp|P16070-6|CD44_HUMAN;sp|P16070-4|CD44_HUMAN;sp|P16070-17|CD44_HUMAN;sp|P16070-9|CD44_HUMAN;sp|P16070-8|CD44_HUMAN;sp|P16070-16|CD44_HUMAN;sp|P16070-10|CD44_HUMAN;sp|P16070-11|CD44_HUMAN;sp|P16070-13|CD44_HUMAN;sp|P16070-14|CD44_HUMAN;sp|P16070-18|CD44_HUMAN;sp|P16070-15|CD44_HUMAN;t…	sp|P16070|CD44_HUMAN;sp|P16070-12|CD44_HUMAN;sp|P16070-5|CD44_HUMAN;sp|P16070-7|CD44_HUMAN;sp|P16070-3|CD44_HUMAN;sp|P16070-6|CD44_HUMAN;sp|P16070-4|CD44_HUMAN;sp|P16070-17|CD44_HUMAN;sp|P16070-9|CD44_HUMAN;sp|P16070-8|CD44_HUMAN;sp|P16070-16|CD44_HUMAN;sp|P16070-10|CD44_HUMAN;sp|P16070-11|CD44_HUMAN;sp|P16070-13|CD44_HUMAN;sp|P16070-14|CD44_HUMAN;sp|P16070-18|CD44_HUMAN;sp|P16070-15|CD44_HUMAN;t…	10.2972	10.2023	10.2371	9.95193	9.98166	9.91174	1.98244e+10	1.59331e+10	1.72624e+10	8.9522e+09	9.5865e+09	8.16094e+09	0.503578	+	5	5	5	8.5	8.5	8.5	0	34.365	184000000000	398	3.00858	0.00445608	0.297091	8.65485
tr|A0A087X1T7|A0A087X1T7_HUMAN;sp|P16112-2|PGCA_HUMAN;sp|P16112|PGCA_HUMAN;tr|H0YMF1|H0YMF1_HUMAN;tr|Q6PID9|Q6PID9_HUMAN;sp|P16112-3|PGCA_HUMAN;tr|H0YK70|H0YK70_HUMAN	tr|A0A087X1T7|A0A087X1T7_HUMAN;sp|P16112-2|PGCA_HUMAN;sp|P16112|PGCA_HUMAN;tr|H0YMF1|H0YMF1_HUMAN;tr|Q6PID9|Q6PID9_HUMAN;sp|P16112-3|PGCA_HUMAN	8.53154	8.51104	8.51468	8.56437	8.35828	8.64112	3.40048e+08	3.24369e+08	3.271e+08	3.6675e+08	2.28181e+08	4.37643e+08	1.04141		12	12	12	6.3	6.3	6.3	0	39.893	3707200000	37	0.00841397	1	-0.00216675	-0.0255867
sp|P16152|CBR1_HUMAN;sp|P16152-2|CBR1_HUMAN;tr|E9PQ63|E9PQ63_HUMAN;tr|A8MTM1|A8MTM1_HUMAN	sp|P16152|CBR1_HUMAN;sp|P16152-2|CBR1_HUMAN;tr|E9PQ63|E9PQ63_HUMAN;tr|A8MTM1|A8MTM1_HUMAN	8.22183	-	8.74742	-	-	-	1.66659e+08	#VALUE!	5.59011e+08	#VALUE!	#VALUE!	#VALUE!	#VALUE!		3	3	3	12.3	12.3	12.3	0	6.7968	5432700000	6	0	1	-	0
sp|P16234-2|PGFRA_HUMAN;sp|P16234-3|PGFRA_HUMAN;sp|P16234|PGFRA_HUMAN	sp|P16234-2|PGFRA_HUMAN;sp|P16234-3|PGFRA_HUMAN;sp|P16234|PGFRA_HUMAN	-	-	-	-	-	-	#VALUE!	#VALUE!	#VALUE!	#VALUE!	#VALUE!	#VALUE!	#VALUE!		1	1	1	11	11	11	0	9.4609	362160000	15	-4.34294e-08	0	0	0
sp|P16278-3|BGAL_HUMAN;sp|P16278|BGAL_HUMAN;tr|E7EQ29|E7EQ29_HUMAN;sp|P16278-2|BGAL_HUMAN;tr|C9JF15|C9JF15_HUMAN;tr|C9J4G9|C9J4G9_HUMAN;tr|F8WF40|F8WF40_HUMAN;tr|C9J539|C9J539_HUMAN;tr|C9JWX1|C9JWX1_HUMAN;sp|Q6UWU2-2|GLB1L_HUMAN;sp|Q6UWU2|GLB1L_HUMAN	sp|P16278-3|BGAL_HUMAN;sp|P16278|BGAL_HUMAN;tr|E7EQ29|E7EQ29_HUMAN;sp|P16278-2|BGAL_HUMAN	9.26461	9.22948	9.19745	9.02751	9.04364	9.07011	1.83912e+09	1.69621e+09	1.57561e+09	1.06539e+09	1.10571e+09	1.1752e+09	0.654731	+	16	16	16	38.2	38.2	38.2	0	134.41	13759000000	163	2.87086	0.00549397	0.183422	7.96481
tr|A0A075B728|A0A075B728_HUMAN;tr|A0A075B727|A0A075B727_HUMAN;sp|P16284-5|PECA1_HUMAN;sp|P16284-3|PECA1_HUMAN;sp|P16284-4|PECA1_HUMAN;sp|P16284-2|PECA1_HUMAN;sp|P16284-6|PECA1_HUMAN;sp|P16284|PECA1_HUMAN;tr|A0A075B737|A0A075B737_HUMAN	tr|A0A075B728|A0A075B728_HUMAN;tr|A0A075B727|A0A075B727_HUMAN;sp|P16284-5|PECA1_HUMAN;sp|P16284-3|PECA1_HUMAN;sp|P16284-4|PECA1_HUMAN;sp|P16284-2|PECA1_HUMAN;sp|P16284-6|PECA1_HUMAN;sp|P16284|PECA1_HUMAN;tr|A0A075B737|A0A075B737_HUMAN	8.55853	8.37822	8.29117	8.11384	8.16838	8.26738	3.61851e+08	2.38902e+08	1.9551e+08	1.29969e+08	1.4736e+08	1.85089e+08	0.580735		5	5	5	30.1	30.1	30.1	0	24.316	3946200000	21	1.17274	0.131757	0.226103	2.49417
sp|P16401|H15_HUMAN	sp|P16401|H15_HUMAN	-	-	-	-	7.97979	8.00372	#VALUE!	#VALUE!	#VALUE!	#VALUE!	9.54531e+07	1.0086e+08	#VALUE!		2	2	2	11.9	11.9	11.9	0	6.5881	443590000	10	0	1	-	0
sp|P16403|H12_HUMAN;sp|P22492|H1T_HUMAN;sp|Q02539|H11_HUMAN;sp|P16402|H13_HUMAN	sp|P16403|H12_HUMAN;sp|P22492|H1T_HUMAN;sp|Q02539|H11_HUMAN;sp|P16402|H13_HUMAN	-	7.70857	-	-	7.9654	7.97561	#VALUE!	5.11175e+07	#VALUE!	#VALUE!	9.23422e+07	9.45388e+07	#VALUE!		2	2	1	12.7	12.7	7.5	0	6.77	1158900000	13	0	1	-0.26194	0
sp|P16422|EPCAM_HUMAN;tr|B5MCA4|B5MCA4_HUMAN	sp|P16422|EPCAM_HUMAN;tr|B5MCA4|B5MCA4_HUMAN	-	-	-	-	-	-	#VALUE!	#VALUE!	#VALUE!	#VALUE!	#VALUE!	#VALUE!	#VALUE!		1	1	1	5.1	5.1	5.1	0	2.5082	43525000	1	-4.34294e-08	0	0	0
sp|P16444|DPEP1_HUMAN;tr|H3BQS5|H3BQS5_HUMAN;tr|H3BP43|H3BP43_HUMAN	sp|P16444|DPEP1_HUMAN	8.93259	9.03024	9.01502	8.50508	8.32488	8.12281	8.56229e+08	1.07211e+09	1.03519e+09	3.19948e+08	2.11291e+08	1.32681e+08	0.22403	+	10	10	10	34.1	34.1	34.1	0	68.738	6002000000	68	2.38287	0.0129786	0.675026	5.89517
sp|P16870-2|CBPE_HUMAN;sp|P16870|CBPE_HUMAN;tr|D6RF88|D6RF88_HUMAN;tr|C9JE88|C9JE88_HUMAN;tr|D6R930|D6R930_HUMAN;tr|H0YAM0|H0YAM0_HUMAN	sp|P16870-2|CBPE_HUMAN;sp|P16870|CBPE_HUMAN	8.91701	8.82444	8.83401	8.43359	8.5121	8.59101	8.26057e+08	6.67483e+08	6.82354e+08	2.71388e+08	3.25162e+08	3.89951e+08	0.453377	+	11	11	11	33.6	33.6	33.6	0	37.766	6377700000	63	2.51365	0.0102756	0.346254	6.39802
tr|H3BQV5|H3BQV5_HUMAN;tr|A0A0A0MRF9|A0A0A0MRF9_HUMAN;sp|P16885|PLCG2_HUMAN	tr|H3BQV5|H3BQV5_HUMAN;tr|A0A0A0MRF9|A0A0A0MRF9_HUMAN;sp|P16885|PLCG2_HUMAN	-	-	-	-	-	-	#VALUE!	#VALUE!	#VALUE!	#VALUE!	#VALUE!	#VALUE!	#VALUE!		1	1	1	6.9	6.9	6.9	0.00082305	2.4067	199230000	2	-4.34294e-08	0	0	0
sp|P16930-2|FAAA_HUMAN;sp|P16930|FAAA_HUMAN	sp|P16930-2|FAAA_HUMAN;sp|P16930|FAAA_HUMAN	7.70613	-	7.72871	-	-	-	5.08312e+07	#VALUE!	5.35439e+07	#VALUE!	#VALUE!	#VALUE!	#VALUE!		2	2	2	5.2	5.2	5.2	0.001642	2.3992	250260000	2	0	1	-	0
sp|P16989-2|YBOX3_HUMAN;sp|P16989-3|YBOX3_HUMAN;sp|P16989|YBOX3_HUMAN	sp|P16989-2|YBOX3_HUMAN;sp|P16989-3|YBOX3_HUMAN;sp|P16989|YBOX3_HUMAN	-	-	-	-	-	-	#VALUE!	#VALUE!	#VALUE!	#VALUE!	#VALUE!	#VALUE!	#VALUE!		1	1	1	10.6	10.6	10.6	0	5.4578	94132000	2	-4.34294e-08	0	0	0
sp|P17050|NAGAB_HUMAN	sp|P17050|NAGAB_HUMAN	8.53556	8.49899	8.5341	8.49034	8.47186	8.50143	3.4321e+08	3.15493e+08	3.42058e+08	3.09272e+08	2.96388e+08	3.17271e+08	0.922228		6	6	6	18.2	18.2	18.2	0	30.866	2969000000	37	1.11675	0.14777	0.0350059	2.37472
sp|P17066|HSP76_HUMAN;sp|P48741|HSP77_HUMAN	sp|P17066|HSP76_HUMAN	-	-	-	-	-	-	#VALUE!	#VALUE!	#VALUE!	#VALUE!	#VALUE!	#VALUE!	#VALUE!		7	1	1	11.4	1.7	1.7	0	14.116	1339400000	11	-4.34294e-08	0	0	0
sp|P17174|AATC_HUMAN;sp|P17174-2|AATC_HUMAN	sp|P17174|AATC_HUMAN;sp|P17174-2|AATC_HUMAN	8.05173	8.14541	8.06498	8.12133	7.89729	7.89484	1.1265e+08	1.39769e+08	1.1614e+08	1.3223e+08	7.89387e+07	7.84946e+07	0.785937		6	6	6	19.9	19.9	19.9	0	16.438	756900000	11	0.652193	0.386278	0.116223	1.44206
tr|A0A494C0K3|A0A494C0K3_HUMAN;tr|A0A494C0P2|A0A494C0P2_HUMAN;tr|C9J114|C9J114_HUMAN;tr|A0A494BZU5|A0A494BZU5_HUMAN;tr|A0A494C0E2|A0A494C0E2_HUMAN;sp|P17181-2|INAR1_HUMAN;sp|P17181-3|INAR1_HUMAN;sp|P17181|INAR1_HUMAN	tr|A0A494C0K3|A0A494C0K3_HUMAN;tr|A0A494C0P2|A0A494C0P2_HUMAN;tr|C9J114|C9J114_HUMAN;tr|A0A494BZU5|A0A494BZU5_HUMAN;tr|A0A494C0E2|A0A494C0E2_HUMAN;sp|P17181-2|INAR1_HUMAN;sp|P17181-3|INAR1_HUMAN;sp|P17181|INAR1_HUMAN	-	-	-	-	-	-	#VALUE!	#VALUE!	#VALUE!	#VALUE!	#VALUE!	#VALUE!	#VALUE!		1	1	1	19.4	19.4	19.4	0	9.2204	72687000	0	-4.34294e-08	0	0	0
sp|P17213|BPI_HUMAN;tr|A0A2R8YDF1|A0A2R8YDF1_HUMAN;tr|H0Y738|H0Y738_HUMAN	sp|P17213|BPI_HUMAN;tr|A0A2R8YDF1|A0A2R8YDF1_HUMAN;tr|H0Y738|H0Y738_HUMAN	-	-	-	-	-	-	#VALUE!	#VALUE!	#VALUE!	#VALUE!	#VALUE!	#VALUE!	#VALUE!		2	2	2	5.3	5.3	5.3	0	3.5119	129120000	4	-4.34294e-08	0	0	0
sp|P17813|EGLN_HUMAN;sp|P17813-2|EGLN_HUMAN;tr|F5GX88|F5GX88_HUMAN	sp|P17813|EGLN_HUMAN;sp|P17813-2|EGLN_HUMAN	8.05092	7.91702	7.9457	-	-	-	1.1244e+08	8.26076e+07	8.8247e+07	#VALUE!	#VALUE!	#VALUE!	#VALUE!		4	4	4	7.8	7.8	7.8	0	9.8345	706810000	7	0	1	-	0
sp|P17900|SAP3_HUMAN;tr|H0YBY3|H0YBY3_HUMAN;tr|E5RJD0|E5RJD0_HUMAN	sp|P17900|SAP3_HUMAN;tr|H0YBY3|H0YBY3_HUMAN	10.157	10.2246	10.199	10.3752	10.3762	10.3962	1.43549e+10	1.67726e+10	1.58125e+10	2.37247e+10	2.37794e+10	2.49e+10	1.54248	+	8	8	8	62.7	62.7	62.7	0	102.48	149240000000	209	3.08745	0.00402101	-0.189017	-9.07419
sp|P17931|LEG3_HUMAN;tr|G3V3R6|G3V3R6_HUMAN	sp|P17931|LEG3_HUMAN;tr|G3V3R6|G3V3R6_HUMAN	7.81613	7.76624	7.86636	-	7.76427	-	6.54832e+07	5.83768e+07	7.35123e+07	#VALUE!	5.81126e+07	#VALUE!	#VALUE!		2	2	2	8.8	8.8	8.8	0	5.3308	524660000	15	0	1	0.0519787	0
tr|A6XND1|A6XND1_HUMAN;tr|A6XND0|A6XND0_HUMAN;sp|P17936|IBP3_HUMAN;sp|P17936-2|IBP3_HUMAN;tr|B3KWK7|B3KWK7_HUMAN;tr|C9JMX4|C9JMX4_HUMAN;tr|H0Y5K2|H0Y5K2_HUMAN;tr|H0Y485|H0Y485_HUMAN	tr|A6XND1|A6XND1_HUMAN;tr|A6XND0|A6XND0_HUMAN;sp|P17936|IBP3_HUMAN;sp|P17936-2|IBP3_HUMAN;tr|B3KWK7|B3KWK7_HUMAN	8.68981	8.68297	8.67496	8.40829	8.41343	8.37969	4.89565e+08	4.81915e+08	4.73108e+08	2.56029e+08	2.59078e+08	2.39712e+08	0.522516	+	7	7	7	34.2	34.2	34.2	0	24.58	4562100000	89	4.80959	0.000412976	0.282113	24.8754
tr|F5H282|F5H282_HUMAN;tr|E7EQR6|E7EQR6_HUMAN;sp|P17987|TCPA_HUMAN	tr|F5H282|F5H282_HUMAN;tr|E7EQR6|E7EQR6_HUMAN;sp|P17987|TCPA_HUMAN	-	-	-	-	-	-	#VALUE!	#VALUE!	#VALUE!	#VALUE!	#VALUE!	#VALUE!	#VALUE!		1	1	1	8.1	8.1	8.1	0	7.2505	119230000	1	-4.34294e-08	0	0	0
sp|P18065|IBP2_HUMAN;tr|C9JMY1|C9JMY1_HUMAN;tr|C9JW52|C9JW52_HUMAN;tr|H7C1H0|H7C1H0_HUMAN	sp|P18065|IBP2_HUMAN;tr|C9JMY1|C9JMY1_HUMAN	9.18358	9.23533	9.19388	8.8214	8.91204	8.83071	1.52609e+09	1.71921e+09	1.56272e+09	6.62827e+08	8.16658e+08	6.77189e+08	0.448558	+	13	13	13	51.7	51.7	51.7	0	88.17	17038000000	110	3.35511	0.00264597	0.349544	10.6422
sp|P18206|VINC_HUMAN;sp|P18206-2|VINC_HUMAN;sp|P18206-3|VINC_HUMAN	sp|P18206|VINC_HUMAN;sp|P18206-2|VINC_HUMAN	-	-	8.02649	8.40396	8.41405	8.3774	#VALUE!	#VALUE!	1.06289e+08	2.5349e+08	2.59448e+08	2.38451e+08	#VALUE!		13	13	13	14.6	14.6	14.6	0	49.876	1872700000	35	0	1	-0.371979	0
sp|P18428|LBP_HUMAN	sp|P18428|LBP_HUMAN	7.58579	7.59094	-	-	-	-	3.85292e+07	3.89888e+07	#VALUE!	#VALUE!	#VALUE!	#VALUE!	#VALUE!		4	4	4	15.8	15.8	15.8	0	6.3938	363320000	6	0	1	-	0
sp|P18510-2|IL1RA_HUMAN;sp|P18510-4|IL1RA_HUMAN;sp|P18510|IL1RA_HUMAN;sp|P18510-3|IL1RA_HUMAN	sp|P18510-2|IL1RA_HUMAN;sp|P18510-4|IL1RA_HUMAN;sp|P18510|IL1RA_HUMAN;sp|P18510-3|IL1RA_HUMAN	7.89917	7.99252	8.0834	8.63758	8.56407	8.57402	7.92812e+07	9.82924e+07	1.21171e+08	4.3409e+08	3.66497e+08	3.7499e+08	3.93505	+	5	5	5	30.8	30.8	30.8	0	28.086	2139200000	34	3.30924	0.00278416	-0.600195	-10.3566
sp|P18669|PGAM1_HUMAN;sp|P15259|PGAM2_HUMAN;sp|Q8N0Y7|PGAM4_HUMAN	sp|P18669|PGAM1_HUMAN	8.24934	8.28183	8.23101	8.23165	8.17542	8.04751	1.77558e+08	1.91351e+08	1.7022e+08	1.70471e+08	1.49768e+08	1.1156e+08	0.800922		5	5	5	30.7	30.7	30.7	0	21.697	1794000000	23	0.842844	0.263313	0.102535	1.81565
tr|E9PHH3|E9PHH3_HUMAN;tr|H7C1K4|H7C1K4_HUMAN;sp|P18827|SDC1_HUMAN	tr|E9PHH3|E9PHH3_HUMAN;tr|H7C1K4|H7C1K4_HUMAN;sp|P18827|SDC1_HUMAN	-	-	-	-	-	-	#VALUE!	#VALUE!	#VALUE!	#VALUE!	#VALUE!	#VALUE!	#VALUE!		1	1	1	10.1	10.1	10.1	0	24.543	5208900000	25	-4.34294e-08	0	0	0
sp|P19021-2|AMD_HUMAN;sp|P19021-4|AMD_HUMAN;sp|P19021-3|AMD_HUMAN;sp|P19021-6|AMD_HUMAN;sp|P19021|AMD_HUMAN;sp|P19021-5|AMD_HUMAN;tr|H7BYD9|H7BYD9_HUMAN	sp|P19021-2|AMD_HUMAN;sp|P19021-4|AMD_HUMAN;sp|P19021-3|AMD_HUMAN;sp|P19021-6|AMD_HUMAN;sp|P19021|AMD_HUMAN;sp|P19021-5|AMD_HUMAN;tr|H7BYD9|H7BYD9_HUMAN	7.94931	7.89198	7.9919	-	-	-	8.89836e+07	7.79794e+07	9.81522e+07	#VALUE!	#VALUE!	#VALUE!	#VALUE!		3	3	3	4	4	4	0	4.6977	479440000	6	0	1	-	0
sp|P19022-2|CADH2_HUMAN;sp|P19022|CADH2_HUMAN;tr|C9J8J8|C9J8J8_HUMAN;tr|C9J126|C9J126_HUMAN	sp|P19022-2|CADH2_HUMAN;sp|P19022|CADH2_HUMAN	9.29824	9.3363	9.29314	9.08679	9.0569	9.08077	1.98719e+09	2.1692e+09	1.96399e+09	1.22121e+09	1.13999e+09	1.2044e+09	0.582576	+	16	16	16	25.5	25.5	25.5	0	139.31	20123000000	205	3.85736	0.00121079	0.234407	14.3011
sp|P19320|VCAM1_HUMAN;tr|E9PDD2|E9PDD2_HUMAN;sp|P19320-2|VCAM1_HUMAN;sp|P19320-3|VCAM1_HUMAN;tr|A0A3B3ISS8|A0A3B3ISS8_HUMAN	sp|P19320|VCAM1_HUMAN;tr|E9PDD2|E9PDD2_HUMAN;sp|P19320-2|VCAM1_HUMAN;sp|P19320-3|VCAM1_HUMAN	9.49921	9.51546	9.47172	9.84158	9.86142	9.86202	3.15653e+09	3.27688e+09	2.96292e+09	6.94352e+09	7.26809e+09	7.27813e+09	2.28704	+	19	19	19	29.6	29.6	29.6	0	138.73	44034000000	313	4.81304	0.00042142	-0.359544	-24.925
tr|H7BY16|H7BY16_HUMAN;sp|P19338|NUCL_HUMAN	tr|H7BY16|H7BY16_HUMAN;sp|P19338|NUCL_HUMAN	-	-	-	-	-	-	#VALUE!	#VALUE!	#VALUE!	#VALUE!	#VALUE!	#VALUE!	#VALUE!		1	1	1	7.4	7.4	7.4	0.0039093	1.9749	27117000	1	-4.34294e-08	0	0	0
tr|F5H8A6|F5H8A6_HUMAN;sp|P19438|TNR1A_HUMAN;sp|P19438-4|TNR1A_HUMAN;tr|F5H6V7|F5H6V7_HUMAN;tr|F5H6Z2|F5H6Z2_HUMAN;sp|P19438-2|TNR1A_HUMAN;tr|F5H061|F5H061_HUMAN	tr|F5H8A6|F5H8A6_HUMAN;sp|P19438|TNR1A_HUMAN;sp|P19438-4|TNR1A_HUMAN;tr|F5H6V7|F5H6V7_HUMAN	8.07269	8.14551	8.11354	-	-	8.2867	1.1822e+08	1.39801e+08	1.29879e+08	#VALUE!	#VALUE!	1.93508e+08	#VALUE!		3	3	1	14.8	14.8	3.7	0	36.614	1231900000	26	0	1	-0.176123	0
sp|P19440|GGT1_HUMAN;sp|A6NGU5|GGT3_HUMAN;tr|B5MCK8|B5MCK8_HUMAN;tr|E7ET76|E7ET76_HUMAN;sp|P36268-3|GGT2_HUMAN;sp|P36268|GGT2_HUMAN;sp|P36268-2|GGT2_HUMAN;sp|P19440-2|GGT1_HUMAN;tr|E7ETR7|E7ETR7_HUMAN;sp|P19440-3|GGT1_HUMAN;tr|A0A494C1J8|A0A494C1J8_HUMAN;tr|B5MC34|B5MC34_HUMAN;tr|A0A0C4DG87|A0A0C4DG87_HUMAN;sp|B5MD39|GGTL3_HUMAN;sp|Q14390|GGTL2_HUMAN;tr|B5MC36|B5MC36_HUMAN;tr|E7ERN9|E7ERN9_HUMAN;…	sp|P19440|GGT1_HUMAN;sp|A6NGU5|GGT3_HUMAN;tr|B5MCK8|B5MCK8_HUMAN;tr|E7ET76|E7ET76_HUMAN;sp|P36268-3|GGT2_HUMAN;sp|P36268|GGT2_HUMAN;sp|P36268-2|GGT2_HUMAN;sp|P19440-2|GGT1_HUMAN	8.93339	8.93957	8.98761	8.59852	8.6531	8.54887	8.57808e+08	8.70102e+08	9.71874e+08	3.96753e+08	4.49883e+08	3.53891e+08	0.444676	+	9	9	9	17	17	17	0	58.29	6817500000	82	3.28399	0.00284965	0.353364	10.2025
sp|P19652|A1AG2_HUMAN	sp|P19652|A1AG2_HUMAN	10.3216	10.3396	10.3324	10.6432	10.6266	10.6138	2.09701e+10	2.18575e+10	2.14981e+10	4.39744e+10	4.23253e+10	4.1096e+10	1.98048	+	11	7	7	59.2	38.8	38.8	0	197.96	352140000000	1437	5.11782	0.000384805	-0.296652	-29.7287
sp|P19801|AOC1_HUMAN;sp|P19801-2|AOC1_HUMAN;tr|C9J2J4|C9J2J4_HUMAN;tr|C9J0G8|C9J0G8_HUMAN	sp|P19801|AOC1_HUMAN;sp|P19801-2|AOC1_HUMAN;tr|C9J2J4|C9J2J4_HUMAN	8.87685	8.9202	8.74624	8.04747	8.02706	7.94155	7.53095e+08	8.32147e+08	5.57494e+08	1.1155e+08	1.06429e+08	8.74078e+07	0.142522	+	14	14	14	21.2	21.2	21.2	0	27.286	3735700000	45	3.78284	0.00138698	0.842401	13.6907
tr|Q5T985|Q5T985_HUMAN;sp|P19823|ITIH2_HUMAN;CON__Q9TRI1;tr|Q5T987|Q5T987_HUMAN	tr|Q5T985|Q5T985_HUMAN;sp|P19823|ITIH2_HUMAN	8.57929	8.45268	8.4955	8.92255	8.84857	8.9071	3.79568e+08	2.83583e+08	3.12968e+08	8.36662e+08	7.05619e+08	8.07421e+08	2.40719	+	14	14	14	19.1	19.1	19.1	0	73.492	5396500000	78	3.04053	0.00436775	-0.383581	-8.82253
sp|P19827|ITIH1_HUMAN;sp|P19827-2|ITIH1_HUMAN;sp|P19827-3|ITIH1_HUMAN;tr|F8WAS2|F8WAS2_HUMAN;tr|H7C0N0|H7C0N0_HUMAN;CON__Q0VCM5	sp|P19827|ITIH1_HUMAN;sp|P19827-2|ITIH1_HUMAN;sp|P19827-3|ITIH1_HUMAN	8.12905	8.15171	8.24192	8.36216	8.37328	8.46476	1.34602e+08	1.41811e+08	1.7455e+08	2.30229e+08	2.362e+08	2.91582e+08	1.68087	+	10	10	10	16.1	16.1	16.1	0	35.522	2612900000	62	2.05242	0.0238087	-0.225842	-4.76646
tr|X6R868|X6R868_HUMAN;sp|P19835|CEL_HUMAN;sp|P19835-2|CEL_HUMAN	tr|X6R868|X6R868_HUMAN;sp|P19835|CEL_HUMAN;sp|P19835-2|CEL_HUMAN	9.43414	9.43876	9.45341	8.50496	8.47711	8.52143	2.71732e+09	2.74638e+09	2.8406e+09	3.1986e+08	2.99992e+08	3.32223e+08	0.114649	+	19	19	19	33.6	33.6	33.6	0	106.47	13169000000	85	6.51025	4.93653e-05	0.940939	66.3644
sp|P19957|ELAF_HUMAN	sp|P19957|ELAF_HUMAN	8.06487	8.07518	8.11404	8.03338	8.05285	8.053	1.1611e+08	1.18899e+08	1.30029e+08	1.07989e+08	1.12941e+08	1.1298e+08	0.914723		4	4	4	29.9	29.9	29.9	0	8.2939	1308500000	13	1.10269	0.15202	0.0382875	2.34503
sp|P19961|AMY2B_HUMAN;sp|P19961-2|AMY2B_HUMAN	sp|P19961|AMY2B_HUMAN;sp|P19961-2|AMY2B_HUMAN	8.77272	-	-	-	-	-	5.92543e+08	#VALUE!	#VALUE!	#VALUE!	#VALUE!	#VALUE!	#VALUE!		25	2	2	68.5	8.4	8.4	0	4.6398	3236900000	14	0	1	-	0
sp|P20062-2|TCO2_HUMAN;tr|F8WE86|F8WE86_HUMAN;tr|B5MBX2|B5MBX2_HUMAN;sp|P20062|TCO2_HUMAN	sp|P20062-2|TCO2_HUMAN;tr|F8WE86|F8WE86_HUMAN;tr|B5MBX2|B5MBX2_HUMAN;sp|P20062|TCO2_HUMAN	-	-	7.24601	-	-	-	#VALUE!	#VALUE!	1.76202e+07	#VALUE!	#VALUE!	#VALUE!	#VALUE!		1	1	1	3.5	3.5	3.5	0	2.7663	62811000	1	0	1	-	0
sp|P20073-2|ANXA7_HUMAN;sp|P20073|ANXA7_HUMAN	sp|P20073-2|ANXA7_HUMAN;sp|P20073|ANXA7_HUMAN	-	-	-	-	-	-	#VALUE!	#VALUE!	#VALUE!	#VALUE!	#VALUE!	#VALUE!	#VALUE!		2	2	2	5.6	5.6	5.6	0	3.6285	66578000	3	-4.34294e-08	0	0	0
sp|P20138-2|CD33_HUMAN;sp|P20138|CD33_HUMAN;tr|B4DF51|B4DF51_HUMAN;sp|P20138-3|CD33_HUMAN	sp|P20138-2|CD33_HUMAN;sp|P20138|CD33_HUMAN;tr|B4DF51|B4DF51_HUMAN;sp|P20138-3|CD33_HUMAN	8.21588	8.27584	8.14513	7.64553	-	-	1.64392e+08	1.8873e+08	1.39679e+08	4.4211e+07	#VALUE!	#VALUE!	#VALUE!		5	5	5	18.4	18.4	18.4	0	39.526	1284500000	20	0	1	0.566753	0
sp|P20142|PEPC_HUMAN;tr|A2A3L9|A2A3L9_HUMAN;tr|Q4VXA6|Q4VXA6_HUMAN;sp|P20142-2|PEPC_HUMAN	sp|P20142|PEPC_HUMAN;tr|A2A3L9|A2A3L9_HUMAN;tr|Q4VXA6|Q4VXA6_HUMAN;sp|P20142-2|PEPC_HUMAN	7.99165	7.88088	7.96271	8.14931	8.15259	-	9.80957e+07	7.60116e+07	9.1772e+07	1.4103e+08	1.42099e+08		1.59731	+	2	2	2	5.2	5.2	5.2	0	13.191	791650000	15	1.76563	0.0409227	-0.205873	-4.80553
sp|P20160|CAP7_HUMAN;tr|A0A087WXP0|A0A087WXP0_HUMAN	sp|P20160|CAP7_HUMAN	8.12927	7.91274	7.93675	9.35079	9.29137	9.41276	1.3467e+08	8.17975e+07	8.6447e+07	2.2428e+09	1.95601e+09	2.58678e+09	22.401	+	6	6	6	45.8	45.8	45.8	0	42.984	13769000000	77	4.21835	0.000753324	-1.35872	-17.6529
sp|P20333|TNR1B_HUMAN;sp|P20333-2|TNR1B_HUMAN;tr|B5A977|B5A977_HUMAN	sp|P20333|TNR1B_HUMAN;sp|P20333-2|TNR1B_HUMAN;tr|B5A977|B5A977_HUMAN	8.25183	8.16277	8.31116	8.07273	8.09409	8.06363	1.78579e+08	1.45469e+08	2.0472e+08	1.18231e+08	1.24191e+08	1.15779e+08	0.677426	+	6	6	6	11.9	11.9	11.9	0	109.42	2169400000	26	1.69924	0.046412	0.165106	3.74766
tr|C9JB90|C9JB90_HUMAN;tr|C9JU14|C9JU14_HUMAN;tr|J3KR73|J3KR73_HUMAN;sp|P20340-4|RAB6A_HUMAN;sp|Q9NRW1-2|RAB6B_HUMAN;sp|Q9NRW1|RAB6B_HUMAN;sp|P20340-2|RAB6A_HUMAN;sp|P20340|RAB6A_HUMAN;sp|Q14964|RB39A_HUMAN	tr|C9JB90|C9JB90_HUMAN;tr|C9JU14|C9JU14_HUMAN;tr|J3KR73|J3KR73_HUMAN;sp|P20340-4|RAB6A_HUMAN;sp|Q9NRW1-2|RAB6B_HUMAN;sp|Q9NRW1|RAB6B_HUMAN;sp|P20340-2|RAB6A_HUMAN;sp|P20340|RAB6A_HUMAN;sp|Q14964|RB39A_HUMAN	-	-	-	-	-	-	#VALUE!	#VALUE!	#VALUE!	#VALUE!	#VALUE!	#VALUE!	#VALUE!		1	1	1	22.4	22.4	22.4	0	8.028	1027400000	7	-4.34294e-08	0	0	0
tr|B8ZZ19|B8ZZ19_HUMAN;sp|P20472|PRVA_HUMAN;tr|B1AH72|B1AH72_HUMAN;tr|H0Y3U0|H0Y3U0_HUMAN	tr|B8ZZ19|B8ZZ19_HUMAN;sp|P20472|PRVA_HUMAN;tr|B1AH72|B1AH72_HUMAN;tr|H0Y3U0|H0Y3U0_HUMAN	-	-	7.75539	-	-	-	#VALUE!	#VALUE!	5.69364e+07	#VALUE!	#VALUE!	#VALUE!	#VALUE!		2	2	2	25.7	25.7	25.7	0	7.312	134120000	3	0	1	-	0
sp|P20700|LMNB1_HUMAN;tr|A0A0D9SFE5|A0A0D9SFE5_HUMAN;tr|E9PBF6|E9PBF6_HUMAN	sp|P20700|LMNB1_HUMAN;tr|A0A0D9SFE5|A0A0D9SFE5_HUMAN;tr|E9PBF6|E9PBF6_HUMAN	-	-	-	-	-	7.423	#VALUE!	#VALUE!	#VALUE!	#VALUE!	#VALUE!	2.6485e+07	#VALUE!		2	2	2	4.3	4.3	4.3	0	3.894	85020000	3	0	1	-	0
sp|P20711-3|DDC_HUMAN;tr|A0A087WU57|A0A087WU57_HUMAN;tr|A0A087WV24|A0A087WV24_HUMAN;sp|P20711|DDC_HUMAN;sp|P20711-4|DDC_HUMAN;tr|H7BZF7|H7BZF7_HUMAN;tr|F8WER1|F8WER1_HUMAN;sp|P20711-2|DDC_HUMAN	sp|P20711-3|DDC_HUMAN;tr|A0A087WU57|A0A087WU57_HUMAN;tr|A0A087WV24|A0A087WV24_HUMAN;sp|P20711|DDC_HUMAN;sp|P20711-4|DDC_HUMAN;tr|H7BZF7|H7BZF7_HUMAN	8.28103	8.28659	8.43569	-	-	-	1.90999e+08	1.93459e+08	2.72703e+08	#VALUE!	#VALUE!	#VALUE!	#VALUE!		6	6	6	14.9	14.9	14.9	0	10.731	996230000	19	0	1	-	0
sp|P20774|MIME_HUMAN;tr|Q5TBF5|Q5TBF5_HUMAN	sp|P20774|MIME_HUMAN;tr|Q5TBF5|Q5TBF5_HUMAN	-	-	-	-	8.2987	-	#VALUE!	#VALUE!	#VALUE!	#VALUE!	1.9893e+08	#VALUE!	#VALUE!		2	2	2	6.4	6.4	6.4	0.0032026	2.2134	617530000	4	0	1	-	0
sp|P20827|EFNA1_HUMAN;sp|P20827-2|EFNA1_HUMAN	sp|P20827|EFNA1_HUMAN;sp|P20827-2|EFNA1_HUMAN	8.05983	8.00419	7.95758	-	7.93642	8.05427	1.1477e+08	1.00969e+08	9.06943e+07	#VALUE!	8.63814e+07	1.1331e+08	#VALUE!		3	3	3	13.7	13.7	13.7	0	7.2238	1295400000	15	0.0697747	1	0.0118543	0.20376
sp|P20933|ASPG_HUMAN;tr|H0Y8L9|H0Y8L9_HUMAN;tr|H0Y9C7|H0Y9C7_HUMAN	sp|P20933|ASPG_HUMAN	8.18825	8.26954	8.39238	8.09496	8.04836	8.15448	1.54259e+08	1.86012e+08	2.4682e+08	1.2444e+08	1.11779e+08	1.42718e+08	0.64545		5	5	5	24.3	24.3	24.3	0	35.294	1826700000	46	1.2919	0.103529	0.18412	2.75593
sp|P21266|GSTM3_HUMAN;tr|A0A0A0MTN3|A0A0A0MTN3_HUMAN	sp|P21266|GSTM3_HUMAN;tr|A0A0A0MTN3|A0A0A0MTN3_HUMAN	8.06618	8.09552	8.01999	-	-	-	1.16461e+08	1.24601e+08	1.0471e+08	#VALUE!	#VALUE!	#VALUE!	#VALUE!		5	5	5	28.4	28.4	28.4	0	22.679	847340000	19	0	1	-	0
tr|Q60FE5|Q60FE5_HUMAN;sp|P21333-2|FLNA_HUMAN;sp|P21333|FLNA_HUMAN;tr|A0A087WWY3|A0A087WWY3_HUMAN;tr|H0Y5C6|H0Y5C6_HUMAN;tr|F8WE98|F8WE98_HUMAN;tr|H7C2E7|H7C2E7_HUMAN;tr|H0Y5F3|H0Y5F3_HUMAN	tr|Q60FE5|Q60FE5_HUMAN;sp|P21333-2|FLNA_HUMAN;sp|P21333|FLNA_HUMAN;tr|A0A087WWY3|A0A087WWY3_HUMAN	8.79361	8.78279	8.7947	8.70437	8.93896	8.84347	6.21742e+08	6.06443e+08	6.23304e+08	5.06256e+08	8.6888e+08	6.97381e+08	1.11938		31	31	30	17.3	17.3	17	0	182.39	7333800000	131	0.220393	0.943353	-0.0385675	-0.56539
sp|P21399|ACOC_HUMAN	sp|P21399|ACOC_HUMAN	7.67344	7.69113	-	-	-	-	4.71455e+07	4.91055e+07	#VALUE!	#VALUE!	#VALUE!	#VALUE!	#VALUE!		3	3	3	4.5	4.5	4.5	0	7.5802	126310000	4	0	1	-	0
sp|P21695-2|GPDA_HUMAN;sp|P21695|GPDA_HUMAN	sp|P21695-2|GPDA_HUMAN;sp|P21695|GPDA_HUMAN	8.07405	7.92974	8.03786	-	-	-	1.18591e+08	8.50629e+07	1.09109e+08	#VALUE!	#VALUE!	#VALUE!	#VALUE!		3	3	3	8.6	8.6	8.6	0	4.6255	384170000	8	0	1	-	0
sp|P21709|EPHA1_HUMAN;sp|P21709-3|EPHA1_HUMAN;sp|P21709-2|EPHA1_HUMAN	sp|P21709|EPHA1_HUMAN;sp|P21709-3|EPHA1_HUMAN;sp|P21709-2|EPHA1_HUMAN	7.9755	8.03579	8.01	7.82197	7.98681	7.85308	9.45148e+07	1.0859e+08	1.02329e+08	6.63697e+07	9.70085e+07	7.12984e+07	0.768338		4	4	4	6.8	6.8	6.8	0	11.132	911110000	19	1.05228	0.168029	0.119812	2.23964
sp|P21796|VDAC1_HUMAN;tr|C9JI87|C9JI87_HUMAN	sp|P21796|VDAC1_HUMAN;tr|C9JI87|C9JI87_HUMAN	8.65316	8.74364	8.69079	-	7.95551	7.95093	4.49946e+08	5.54166e+08	4.90671e+08		9.0263e+07	8.93162e+07	0.180206	+	7	7	7	32.9	32.9	32.9	0	36.407	2309900000	18	3.6807	0.00158762	0.742641	21.8931
tr|A0A087WY21|A0A087WY21_HUMAN;sp|P21802-7|FGFR2_HUMAN;sp|P21802-3|FGFR2_HUMAN;sp|P21802-16|FGFR2_HUMAN;sp|P21802|FGFR2_HUMAN;tr|A0A0A0MR25|A0A0A0MR25_HUMAN;sp|P21802-18|FGFR2_HUMAN;sp|P21802-10|FGFR2_HUMAN;sp|P21802-5|FGFR2_HUMAN;sp|P21802-9|FGFR2_HUMAN;sp|P21802-6|FGFR2_HUMAN;sp|P21802-14|FGFR2_HUMAN;sp|P21802-12|FGFR2_HUMAN;sp|P21802-17|FGFR2_HUMAN;sp|P21802-2|FGFR2_HUMAN;sp|P21802-13|FGFR2_HU…	tr|A0A087WY21|A0A087WY21_HUMAN;sp|P21802-7|FGFR2_HUMAN;sp|P21802-3|FGFR2_HUMAN;sp|P21802-16|FGFR2_HUMAN;sp|P21802|FGFR2_HUMAN;tr|A0A0A0MR25|A0A0A0MR25_HUMAN;sp|P21802-18|FGFR2_HUMAN;sp|P21802-10|FGFR2_HUMAN;sp|P21802-5|FGFR2_HUMAN;sp|P21802-9|FGFR2_HUMAN;sp|P21802-6|FGFR2_HUMAN;sp|P21802-14|FGFR2_HUMAN;sp|P21802-12|FGFR2_HUMAN;sp|P21802-17|FGFR2_HUMAN;sp|P21802-2|FGFR2_HUMAN;sp|P21802-13|FGFR2_HU…	8.12215	8.21756	8.25964	8.33451	8.01912	8.11952	1.3248e+08	1.65029e+08	1.81819e+08	2.16028e+08	1.04501e+08	1.3168e+08	0.943423		3	3	3	22.8	22.8	22.8	0	4.9073	1928800000	17	0.154974	1	0.0420682	0.414335
sp|P21810|PGS1_HUMAN	sp|P21810|PGS1_HUMAN	8.76664	8.77961	8.77854	8.23127	8.32662	8.24274	5.84306e+08	6.02019e+08	6.00537e+08	1.70322e+08	2.12139e+08	1.7488e+08	0.31191	+	9	9	4	30.4	30.4	13.3	0	24.748	4125200000	41	4.12755	0.000851109	0.508056	16.7441
tr|A6NNI4|A6NNI4_HUMAN;tr|A0A2R8Y478|A0A2R8Y478_HUMAN;sp|P21926|CD9_HUMAN;tr|G8JLH6|G8JLH6_HUMAN;tr|A0A087WU13|A0A087WU13_HUMAN	tr|A6NNI4|A6NNI4_HUMAN;tr|A0A2R8Y478|A0A2R8Y478_HUMAN;sp|P21926|CD9_HUMAN;tr|G8JLH6|G8JLH6_HUMAN	8.71098	8.75247	8.82701	8.3329	8.39194	8.38167	5.1402e+08	5.65549e+08	6.71444e+08	2.15229e+08	2.4657e+08	2.40807e+08	0.401257	+	4	4	4	26.4	26.4	26.4	0	39.339	4922300000	39	3.29101	0.00283636	0.394647	10.2451
tr|A0A3B3ISX9|A0A3B3ISX9_HUMAN;tr|A0A140T902|A0A140T902_HUMAN;sp|P22105-4|TENX_HUMAN;sp|P22105|TENX_HUMAN;sp|P22105-1|TENX_HUMAN;tr|A0A140TA33|A0A140TA33_HUMAN;tr|A0A140TA52|A0A140TA52_HUMAN;tr|A0A140T8Y3|A0A140T8Y3_HUMAN;tr|A0A140TA41|A0A140TA41_HUMAN;tr|A0A140T9C0|A0A140T9C0_HUMAN;tr|A0A140T956|A0A140T956_HUMAN;tr|A0A140T8Z8|A0A140T8Z8_HUMAN;tr|A0A087X0I0|A0A087X0I0_HUMAN;tr|A0A140T9L7|A0A140T9…	tr|A0A3B3ISX9|A0A3B3ISX9_HUMAN;tr|A0A140T902|A0A140T902_HUMAN;sp|P22105-4|TENX_HUMAN;sp|P22105|TENX_HUMAN;sp|P22105-1|TENX_HUMAN;tr|A0A140TA33|A0A140TA33_HUMAN;tr|A0A140TA52|A0A140TA52_HUMAN;tr|A0A140T8Y3|A0A140T8Y3_HUMAN;tr|A0A140TA41|A0A140TA41_HUMAN;tr|A0A140T9C0|A0A140T9C0_HUMAN;tr|A0A140T956|A0A140T956_HUMAN;tr|A0A140T8Z8|A0A140T8Z8_HUMAN	9.34563	9.38021	9.38975	9.1051	9.16403	9.0994	2.21631e+09	2.39999e+09	2.4533e+09	1.2738e+09	1.45892e+09	1.25719e+09	0.564374	+	51	51	51	24.2	24.2	24.2	0	266.69	26423000000	279	3.26915	0.00291536	0.24902	10.113
sp|P22223-2|CADH3_HUMAN;sp|P22223|CADH3_HUMAN	sp|P22223-2|CADH3_HUMAN;sp|P22223|CADH3_HUMAN	-	-	-	7.75674	-	-	#VALUE!	#VALUE!	#VALUE!	5.71137e+07	#VALUE!	#VALUE!	#VALUE!		4	3	3	6.2	5.4	5.4	0	4.3807	405650000	6	0	1	-	0
sp|P22314-2|UBA1_HUMAN;sp|P22314|UBA1_HUMAN	sp|P22314-2|UBA1_HUMAN;sp|P22314|UBA1_HUMAN	-	-	7.24559	-	-	-	#VALUE!	#VALUE!	1.76031e+07	#VALUE!	#VALUE!	#VALUE!	#VALUE!		1	1	1	1.8	1.8	1.8	0.0024038	2.2431	43692000	2	0	1	-	0
tr|A0A087X1J7|A0A087X1J7_HUMAN;sp|P22352|GPX3_HUMAN;tr|H0YBE4|H0YBE4_HUMAN;tr|E5RG32|E5RG32_HUMAN;tr|H0YC19|H0YC19_HUMAN	tr|A0A087X1J7|A0A087X1J7_HUMAN;sp|P22352|GPX3_HUMAN;tr|H0YBE4|H0YBE4_HUMAN	9.0026	8.96161	8.92334	8.80432	8.91265	8.8833	1.006e+09	9.15398e+08	8.38185e+08	6.37265e+08	8.17805e+08	7.64364e+08	0.804263		4	4	4	24.4	24.4	24.4	0	26.786	7299200000	38	1.13654	0.142047	0.0957597	2.4167
sp|P22392|NDKB_HUMAN;sp|P22392-2|NDKB_HUMAN;tr|Q32Q12|Q32Q12_HUMAN;sp|O60361|NDK8_HUMAN	sp|P22392|NDKB_HUMAN;sp|P22392-2|NDKB_HUMAN;tr|Q32Q12|Q32Q12_HUMAN;sp|O60361|NDK8_HUMAN	7.95553	8.01	8.08643	8.04591	8.26921	8.28547	9.02672e+07	1.02329e+08	1.2202e+08	1.1115e+08	1.8587e+08	1.92961e+08	1.55739		4	4	1	31.6	31.6	6.6	0	9.2796	1147700000	21	0.996073	0.19012	-0.182873	-2.12381
sp|P22528|SPR1B_HUMAN	sp|P22528|SPR1B_HUMAN	9.12769	9.16101	9.08962	9.50269	9.40398	9.34167	1.34181e+09	1.44881e+09	1.22919e+09	3.18193e+09	2.53501e+09	2.19619e+09	1.96854	+	5	5	2	78.7	78.7	36	0	50.973	22189000000	133	2.31931	0.0142333	-0.290006	-5.66295
sp|P22531|SPR2E_HUMAN;sp|Q9BYE4|SPR2G_HUMAN	sp|P22531|SPR2E_HUMAN;sp|Q9BYE4|SPR2G_HUMAN	-	-	-	-	-	-	#VALUE!	#VALUE!	#VALUE!	#VALUE!	#VALUE!	#VALUE!	#VALUE!		5	1	0	90.3	18.1	0	0.0076453	1.7858	207900000	1	-4.34294e-08	0	0	0
sp|P22532|SPR2D_HUMAN;sp|P35325|SPR2B_HUMAN	sp|P22532|SPR2D_HUMAN;sp|P35325|SPR2B_HUMAN	7.88318	8.21719	8.15869	8.52082	8.67214	8.72154	7.64152e+07	1.64888e+08	1.44109e+08	3.31757e+08	4.70046e+08	5.26672e+08	3.44689	+	6	6	2	90.3	90.3	30.6	0	32.533	6785800000	76	2.00599	0.0256332	-0.551811	-4.62244
sp|P22732|GTR5_HUMAN	sp|P22732|GTR5_HUMAN	7.88009	7.81779	7.94415	-	-	-	7.58735e+07	6.5734e+07	8.79326e+07	#VALUE!	#VALUE!	#VALUE!	#VALUE!		2	2	2	4.6	4.6	4.6	0	5.2531	340640000	8	0	1	-	0
sp|P22735|TGM1_HUMAN;sp|P22735-2|TGM1_HUMAN;tr|H0YMQ8|H0YMQ8_HUMAN	sp|P22735|TGM1_HUMAN;sp|P22735-2|TGM1_HUMAN;tr|H0YMQ8|H0YMQ8_HUMAN	-	-	-	-	-	7.62664	#VALUE!	#VALUE!	#VALUE!	#VALUE!	#VALUE!	4.23292e+07	#VALUE!		4	4	4	4.4	4.4	4.4	0	5.7736	113310000	4	0	1	-	0
tr|K7EIH9|K7EIH9_HUMAN;tr|K7EKY5|K7EKY5_HUMAN;sp|P22748|CAH4_HUMAN	tr|K7EIH9|K7EIH9_HUMAN;tr|K7EKY5|K7EKY5_HUMAN;sp|P22748|CAH4_HUMAN	-	-	-	-	-	-	#VALUE!	#VALUE!	#VALUE!	#VALUE!	#VALUE!	#VALUE!	#VALUE!		1	1	1	13.1	13.1	13.1	0	3.1866	0	1	-4.34294e-08	0	0	0
sp|P22792|CPN2_HUMAN	sp|P22792|CPN2_HUMAN	9.08686	9.07838	9.0162	8.80292	8.82045	8.76128	1.22141e+09	1.19779e+09	1.03801e+09	6.35214e+08	6.61378e+08	5.77138e+08	0.541979	+	12	12	12	29.7	29.7	29.7	0	35.48	8826100000	80	3.14038	0.0036922	0.265594	9.36603
sp|P22891|PROZ_HUMAN;sp|P22891-2|PROZ_HUMAN	sp|P22891|PROZ_HUMAN;sp|P22891-2|PROZ_HUMAN	9.47512	9.3895	9.43451	8.82345	8.70572	8.72291	2.98621e+09	2.45188e+09	2.71963e+09	6.65963e+08	5.07832e+08	5.28336e+08	0.208653	+	9	9	9	30.8	30.8	30.8	0	54.053	17909000000	165	3.98564	0.000991241	0.68235	15.4144
sp|P22894|MMP8_HUMAN;tr|H7C1M3|H7C1M3_HUMAN	sp|P22894|MMP8_HUMAN	-	-	-	8.47773	8.44883	8.33131	#VALUE!	#VALUE!	#VALUE!	3.00421e+08	2.8108e+08	2.14442e+08	#VALUE!		7	7	7	20.8	20.8	20.8	0	43.983	1205800000	26	0	1	-	0
sp|P23142-4|FBLN1_HUMAN;tr|B1AHL2|B1AHL2_HUMAN;sp|P23142-2|FBLN1_HUMAN;sp|P23142-3|FBLN1_HUMAN;sp|P23142|FBLN1_HUMAN;tr|B1AHM7|B1AHM7_HUMAN;tr|H7C1M6|H7C1M6_HUMAN;tr|B1AHM9|B1AHM9_HUMAN;tr|B1AHM8|B1AHM8_HUMAN;CON__ENSEMBL:ENSBTAP00000016046;tr|B1AHN3|B1AHN3_HUMAN;tr|B1AHM6|B1AHM6_HUMAN	sp|P23142-4|FBLN1_HUMAN;tr|B1AHL2|B1AHL2_HUMAN;sp|P23142-2|FBLN1_HUMAN;sp|P23142-3|FBLN1_HUMAN;sp|P23142|FBLN1_HUMAN	9.1248	9.10209	9.09778	9.23917	9.17854	9.18794	1.33291e+09	1.265e+09	1.25251e+09	1.73448e+09	1.50848e+09	1.54149e+09	1.24258	+	16	16	16	32.8	32.8	32.8	0	131.27	14708000000	143	1.97977	0.026793	-0.0936654	-4.54253
sp|P23284|PPIB_HUMAN	sp|P23284|PPIB_HUMAN	8.1365	8.28535	8.18116	8.07122	7.92397	-	1.3693e+08	1.92908e+08	1.51761e+08	1.1782e+08	8.39402e+07	#VALUE!	#VALUE!		5	5	5	25.5	25.5	25.5	0	9.7442	1381500000	19	1.08446	0.157589	0.203407	2.57231
tr|M0QZ43|M0QZ43_HUMAN;sp|P23327|SRCH_HUMAN	tr|M0QZ43|M0QZ43_HUMAN;sp|P23327|SRCH_HUMAN	8.49876	8.90271	8.65989	8.76565	-	-	3.15326e+08	7.993e+08	4.56972e+08	5.82975e+08	#VALUE!	#VALUE!	#VALUE!		2	2	2	2.1	2.1	2.1	0.0031949	2.1913	6042100000	7	0	1	-0.0785329	0
sp|P23468-3|PTPRD_HUMAN;tr|Q3KPI9|Q3KPI9_HUMAN;sp|P23468-7|PTPRD_HUMAN;tr|F5GWR7|F5GWR7_HUMAN;sp|P23468-5|PTPRD_HUMAN;sp|P23468-4|PTPRD_HUMAN;sp|P23468-6|PTPRD_HUMAN;sp|P23468|PTPRD_HUMAN;sp|P23468-2|PTPRD_HUMAN;tr|A2A437|A2A437_HUMAN;sp|P10586-2|PTPRF_HUMAN;sp|P10586|PTPRF_HUMAN	sp|P23468-3|PTPRD_HUMAN;tr|Q3KPI9|Q3KPI9_HUMAN;sp|P23468-7|PTPRD_HUMAN;tr|F5GWR7|F5GWR7_HUMAN;sp|P23468-5|PTPRD_HUMAN;sp|P23468-4|PTPRD_HUMAN;sp|P23468-6|PTPRD_HUMAN;sp|P23468|PTPRD_HUMAN;sp|P23468-2|PTPRD_HUMAN	7.92577	8.04747	7.99665	7.85189	-	7.85599	8.42888e+07	1.1155e+08	9.92316e+07	7.11033e+07	#VALUE!	7.17778e+07	#VALUE!		4	4	4	3.4	3.4	3.4	0	20.104	1094700000	13	1.23346	0.116712	0.136024	2.98385
sp|P23470-2|PTPRG_HUMAN;sp|P23470|PTPRG_HUMAN	sp|P23470-2|PTPRG_HUMAN;sp|P23470|PTPRG_HUMAN	8.56657	8.65625	8.5705	8.71844	8.68572	8.67717	3.68612e+08	4.53158e+08	3.71963e+08	5.22926e+08	4.84976e+08	4.75521e+08	1.24267		11	11	11	13.2	13.2	13.2	0	49.435	3970900000	51	1.40469	0.0824637	-0.096007	-3.01431
tr|A0A494C1F0|A0A494C1F0_HUMAN;tr|A0A494C1B4|A0A494C1B4_HUMAN;tr|A0A494C0U4|A0A494C0U4_HUMAN;sp|P23471-2|PTPRZ_HUMAN;sp|P23471|PTPRZ_HUMAN;tr|A0A494C055|A0A494C055_HUMAN;tr|A0A494C087|A0A494C087_HUMAN	tr|A0A494C1F0|A0A494C1F0_HUMAN;tr|A0A494C1B4|A0A494C1B4_HUMAN;tr|A0A494C0U4|A0A494C0U4_HUMAN;sp|P23471-2|PTPRZ_HUMAN;sp|P23471|PTPRZ_HUMAN;tr|A0A494C055|A0A494C055_HUMAN;tr|A0A494C087|A0A494C087_HUMAN	-	-	-	-	-	-	#VALUE!	#VALUE!	#VALUE!	#VALUE!	#VALUE!	#VALUE!	#VALUE!		1	1	1	1.6	1.6	1.6	0	3.2055	62000000	2	-4.34294e-08	0	0	0
sp|P23526|SAHH_HUMAN;sp|P23526-2|SAHH_HUMAN	sp|P23526|SAHH_HUMAN;sp|P23526-2|SAHH_HUMAN	8.15697	8.23507	8.23305	7.83609	7.90503	7.87154	1.43539e+08	1.71819e+08	1.71021e+08	6.8563e+07	8.03582e+07	7.43944e+07	0.459139	+	6	6	6	14.1	14.1	14.1	0	9.9205	1142200000	19	3.3132	0.00277531	0.337475	10.3809
tr|G3V1A4|G3V1A4_HUMAN;sp|P23528|COF1_HUMAN;tr|E9PK25|E9PK25_HUMAN;tr|E9PP50|E9PP50_HUMAN;tr|E9PQB7|E9PQB7_HUMAN;tr|E9PLJ3|E9PLJ3_HUMAN;sp|Q9Y281-3|COF2_HUMAN;sp|Q9Y281|COF2_HUMAN;tr|E9PS23|E9PS23_HUMAN	tr|G3V1A4|G3V1A4_HUMAN;sp|P23528|COF1_HUMAN;tr|E9PK25|E9PK25_HUMAN;tr|E9PP50|E9PP50_HUMAN;tr|E9PQB7|E9PQB7_HUMAN	8.44881	8.40002	8.31211	8.18304	8.1653	8.16059	2.81067e+08	2.512e+08	2.05168e+08	1.52419e+08	1.46319e+08	1.4474e+08	0.601379	+	7	7	7	55	55	55	0	54.767	2801100000	42	2.23202	0.0168793	0.217338	5.35623
tr|H3BTD9|H3BTD9_HUMAN;tr|J9JII2|J9JII2_HUMAN;tr|H3BRH7|H3BRH7_HUMAN;sp|P24394-2|IL4RA_HUMAN;sp|P24394-3|IL4RA_HUMAN;sp|P24394|IL4RA_HUMAN	tr|H3BTD9|H3BTD9_HUMAN;tr|J9JII2|J9JII2_HUMAN;tr|H3BRH7|H3BRH7_HUMAN;sp|P24394-2|IL4RA_HUMAN;sp|P24394-3|IL4RA_HUMAN;sp|P24394|IL4RA_HUMAN	7.81588	7.85238	7.90703	-	-	-	6.54455e+07	7.11836e+07	8.07291e+07	#VALUE!	#VALUE!	#VALUE!	#VALUE!		1	1	1	31.7	31.7	31.7	0	4.8509	468630000	6	0	1	-	0
sp|P24592|IBP6_HUMAN;tr|A0A3B3IUE0|A0A3B3IUE0_HUMAN;tr|F8VYK9|F8VYK9_HUMAN	sp|P24592|IBP6_HUMAN;tr|A0A3B3IUE0|A0A3B3IUE0_HUMAN;tr|F8VYK9|F8VYK9_HUMAN	8.24383	8.26926	8.36341	8.31082	8.38212	8.39487	1.75319e+08	1.85892e+08	2.30893e+08	2.0456e+08	2.41057e+08	2.48239e+08	1.17185		3	3	3	15.8	15.8	15.8	0	31.927	2106900000	29	0.71911	0.337838	-0.0704416	-1.57251
sp|P24593|IBP5_HUMAN;tr|C9JXX4|C9JXX4_HUMAN	sp|P24593|IBP5_HUMAN;tr|C9JXX4|C9JXX4_HUMAN	7.95868	7.85397	7.90808	-	-	-	9.09243e+07	7.14447e+07	8.09245e+07	#VALUE!	#VALUE!	#VALUE!	#VALUE!		5	5	5	19.9	19.9	19.9	0	13.18	866770000	20	0	1	-	0
sp|P24821-5|TENA_HUMAN;sp|P24821-2|TENA_HUMAN;sp|P24821-3|TENA_HUMAN;tr|F5H7V9|F5H7V9_HUMAN;tr|J3QSU6|J3QSU6_HUMAN;sp|P24821-4|TENA_HUMAN;sp|P24821|TENA_HUMAN;sp|P24821-6|TENA_HUMAN;tr|E9PC84|E9PC84_HUMAN;tr|H0YGZ3|H0YGZ3_HUMAN	sp|P24821-5|TENA_HUMAN;sp|P24821-2|TENA_HUMAN;sp|P24821-3|TENA_HUMAN;tr|F5H7V9|F5H7V9_HUMAN;tr|J3QSU6|J3QSU6_HUMAN;sp|P24821-4|TENA_HUMAN;sp|P24821|TENA_HUMAN;sp|P24821-6|TENA_HUMAN;tr|E9PC84|E9PC84_HUMAN	9.01402	9.04434	9.05975	8.88	8.99928	9.03262	1.03281e+09	1.10749e+09	1.14749e+09	7.58578e+08	9.98344e+08	1.078e+09	0.862258		19	19	19	16.2	16.2	16.2	0	183.38	13152000000	118	0.643465	0.3927	0.0687383	1.42506
sp|P24855|DNAS1_HUMAN;tr|I3L298|I3L298_HUMAN;tr|I3L0Z9|I3L0Z9_HUMAN;sp|P24855-2|DNAS1_HUMAN;tr|I3L4B8|I3L4B8_HUMAN;tr|I3L530|I3L530_HUMAN;tr|I3L4C7|I3L4C7_HUMAN	sp|P24855|DNAS1_HUMAN	9.74181	9.82629	9.8319	9.2385	9.20612	9.19882	5.51836e+09	6.70332e+09	6.79047e+09	1.73181e+09	1.60739e+09	1.58059e+09	0.258771	+	10	10	10	67	67	67	0	157.32	39672000000	180	4.30223	0.000683107	0.585517	18.5353
tr|C9JG19|C9JG19_HUMAN;tr|C9J2F9|C9J2F9_HUMAN;tr|C9J1J7|C9J1J7_HUMAN;tr|C9JW47|C9JW47_HUMAN;sp|P25025|CXCR2_HUMAN	tr|C9JG19|C9JG19_HUMAN;tr|C9J2F9|C9J2F9_HUMAN;tr|C9J1J7|C9J1J7_HUMAN;tr|C9JW47|C9JW47_HUMAN;sp|P25025|CXCR2_HUMAN	8.54245	8.61968	8.58769	8.19844	8.2294	-	3.48698e+08	4.16562e+08	3.86981e+08	1.57921e+08	1.6959e+08		0.426357	+	1	1	1	11.9	11.9	11.9	0	21.248	4030900000	28	2.88998	0.00534849	0.369354	11.8617
sp|P25311|ZA2G_HUMAN;tr|C9JEV0|C9JEV0_HUMAN;tr|H7BZJ8|H7BZJ8_HUMAN	sp|P25311|ZA2G_HUMAN;tr|C9JEV0|C9JEV0_HUMAN	11.1194	11.1153	11.0898	11.5076	11.4593	11.4922	1.31644e+11	1.30407e+11	1.2297e+11	3.2181e+11	2.87939e+11	3.10599e+11	2.39039	+	23	23	23	67.4	67.4	67.4	0	323.31	1802200000000	1369	4.61927	0.000470279	-0.378208	-22.2793
sp|P25325-2|THTM_HUMAN;sp|P25325|THTM_HUMAN;tr|B1AH49|B1AH49_HUMAN	sp|P25325-2|THTM_HUMAN;sp|P25325|THTM_HUMAN;tr|B1AH49|B1AH49_HUMAN	8.15241	8.02073	8.02152	8.07052	7.9366	7.84137	1.4204e+08	1.04889e+08	1.0508e+08	1.17631e+08	8.64172e+07	6.94017e+07	0.776825		5	5	5	24	24	24	0	19.188	896460000	18	0.65631	0.383327	0.115391	1.45008
sp|P25398|RS12_HUMAN	sp|P25398|RS12_HUMAN	-	-	-	-	-	-	#VALUE!	#VALUE!	#VALUE!	#VALUE!	#VALUE!	#VALUE!	#VALUE!		1	1	1	16.7	16.7	16.7	0	40.256	107010000	2	-4.34294e-08	0	0	0
sp|P25705-2|ATPA_HUMAN;sp|P25705-3|ATPA_HUMAN;sp|P25705|ATPA_HUMAN	sp|P25705-2|ATPA_HUMAN;sp|P25705-3|ATPA_HUMAN;sp|P25705|ATPA_HUMAN	-	-	-	-	-	-	#VALUE!	#VALUE!	#VALUE!	#VALUE!	#VALUE!	#VALUE!	#VALUE!		1	1	1	4.4	4.4	4.4	0	2.699	12109000	1	-4.34294e-08	0	0	0
sp|P25774-2|CATS_HUMAN;sp|P25774|CATS_HUMAN;tr|U3KPS4|U3KPS4_HUMAN;tr|U3KQE7|U3KQE7_HUMAN	sp|P25774-2|CATS_HUMAN;sp|P25774|CATS_HUMAN;tr|U3KPS4|U3KPS4_HUMAN;tr|U3KQE7|U3KQE7_HUMAN	7.85704	8.01098	7.87101	8.12067	8.17108	8.21352	7.19515e+07	1.0256e+08	7.43036e+07	1.32029e+08	1.48279e+08	1.63501e+08	1.78369	+	4	4	4	18.5	18.5	18.5	0	20.747	994920000	17	1.9859	0.026488	-0.255413	-4.56112
sp|P25788-2|PSA3_HUMAN;sp|P25788|PSA3_HUMAN	sp|P25788-2|PSA3_HUMAN;sp|P25788|PSA3_HUMAN	-	-	-	-	-	-	#VALUE!	#VALUE!	#VALUE!	#VALUE!	#VALUE!	#VALUE!	#VALUE!		1	1	1	4.8	4.8	4.8	0	8.6779	123010000	3	-4.34294e-08	0	0	0
sp|P25815|S100P_HUMAN	sp|P25815|S100P_HUMAN	8.58861	8.52711	8.60432	9.24979	9.43279	9.47464	3.87802e+08	3.36597e+08	4.02087e+08	1.77742e+09	2.70888e+09	2.98291e+09	6.63054	+	5	5	5	71.6	71.6	71.6	0	188.1	12536000000	58	3.43179	0.00230413	-0.812391	-11.1362
sp|P25940|CO5A3_HUMAN	sp|P25940|CO5A3_HUMAN	8.23616	8.34388	8.22308	8.06472	-	8.09391	1.7225e+08	2.20739e+08	1.6714e+08	1.1607e+08	#VALUE!	1.2414e+08	#VALUE!		5	5	5	5.6	5.6	5.6	0	76.426	1774300000	53	1.47205	0.0723532	0.188391	3.72354
tr|A0A087X1D0|A0A087X1D0_HUMAN;tr|H0YE23|H0YE23_HUMAN;sp|P25942-2|TNR5_HUMAN;sp|P25942|TNR5_HUMAN	tr|A0A087X1D0|A0A087X1D0_HUMAN;tr|H0YE23|H0YE23_HUMAN;sp|P25942-2|TNR5_HUMAN;sp|P25942|TNR5_HUMAN	7.89551	7.98339	-	-	-	-	7.86158e+07	9.62476e+07	#VALUE!	#VALUE!	#VALUE!	#VALUE!	#VALUE!		2	2	2	17.2	17.2	17.2	0	2.8526	761120000	8	0	1	-	0
sp|P26038|MOES_HUMAN;sp|P35241-4|RADI_HUMAN;tr|V9GZ54|V9GZ54_HUMAN	sp|P26038|MOES_HUMAN	8.77062	8.78496	8.75326	8.91963	8.92381	8.91022	5.89685e+08	6.09481e+08	5.66578e+08	8.31055e+08	8.39093e+08	8.13242e+08	1.40643	+	21	21	13	31.5	31.5	20.8	0	82.445	7924700000	118	3.91798	0.00109279	-0.14827	-14.8171
sp|P26196|DDX6_HUMAN	sp|P26196|DDX6_HUMAN	-	-	-	-	-	-	#VALUE!	#VALUE!	#VALUE!	#VALUE!	#VALUE!	#VALUE!	#VALUE!		2	2	2	6.8	6.8	6.8	0	20.546	76701000	2	-4.34294e-08	0	0	0
sp|P26447|S10A4_HUMAN	sp|P26447|S10A4_HUMAN	-	7.39363	7.36448	8.66665	8.8774	8.69981		2.47531e+07	2.31462e+07	4.64141e+08	7.5405e+08	5.00968e+08	23.9274	+	5	5	5	36.6	36.6	36.6	0	10.982	4005600000	29	3.28092	0.00285354	-1.3689	-16.074
sp|P26572|MGAT1_HUMAN;tr|D6RA48|D6RA48_HUMAN;tr|D6RBS3|D6RBS3_HUMAN;tr|D6RAK2|D6RAK2_HUMAN;tr|D6R9U2|D6R9U2_HUMAN;tr|D6RD15|D6RD15_HUMAN;tr|D6RB69|D6RB69_HUMAN;tr|D6RHZ8|D6RHZ8_HUMAN;tr|D6RF69|D6RF69_HUMAN	sp|P26572|MGAT1_HUMAN;tr|D6RA48|D6RA48_HUMAN;tr|D6RBS3|D6RBS3_HUMAN;tr|D6RAK2|D6RAK2_HUMAN;tr|D6R9U2|D6R9U2_HUMAN;tr|D6RD15|D6RD15_HUMAN;tr|D6RB69|D6RB69_HUMAN;tr|D6RHZ8|D6RHZ8_HUMAN;tr|D6RF69|D6RF69_HUMAN	-	-	-	-	-	-	#VALUE!	#VALUE!	#VALUE!	#VALUE!	#VALUE!	#VALUE!	#VALUE!		2	2	2	7.4	7.4	7.4	0	6.3031	104350000	5	-4.34294e-08	0	0	0
sp|P26583|HMGB2_HUMAN;tr|D6R9A6|D6R9A6_HUMAN	sp|P26583|HMGB2_HUMAN;tr|D6R9A6|D6R9A6_HUMAN	-	-	-	-	7.86846	7.89044	#VALUE!	#VALUE!	#VALUE!	#VALUE!	7.38686e+07	7.77034e+07	#VALUE!		2	2	2	11.5	11.5	11.5	0	8.182	362070000	7	0	1	-	0
tr|A6NLN1|A6NLN1_HUMAN;sp|P26599|PTBP1_HUMAN;sp|P26599-2|PTBP1_HUMAN;sp|P26599-3|PTBP1_HUMAN;tr|A0A0U1RRM4|A0A0U1RRM4_HUMAN;tr|A0A0D9SF20|A0A0D9SF20_HUMAN;tr|K7ES59|K7ES59_HUMAN;tr|K7EKJ7|K7EKJ7_HUMAN	tr|A6NLN1|A6NLN1_HUMAN;sp|P26599|PTBP1_HUMAN;sp|P26599-2|PTBP1_HUMAN;sp|P26599-3|PTBP1_HUMAN;tr|A0A0U1RRM4|A0A0U1RRM4_HUMAN;tr|A0A0D9SF20|A0A0D9SF20_HUMAN	-	-	-	-	-	-	#VALUE!	#VALUE!	#VALUE!	#VALUE!	#VALUE!	#VALUE!	#VALUE!		3	3	3	14.6	14.6	14.6	0	29.562	126410000	4	-4.34294e-08	0	0	0
sp|P26718|NKG2D_HUMAN	sp|P26718|NKG2D_HUMAN	-	-	-	-	-	-	#VALUE!	#VALUE!	#VALUE!	#VALUE!	#VALUE!	#VALUE!	#VALUE!		2	2	2	10.2	10.2	10.2	0	4.4568	459550000	2	-4.34294e-08	0	0	0
sp|P26842|CD27_HUMAN	sp|P26842|CD27_HUMAN	9.85351	9.77516	9.78071	9.56604	9.55914	9.44351	7.13691e+09	5.95882e+09	6.03545e+09	3.68163e+09	3.6236e+09	2.77658e+09	0.526983	+	6	6	6	28.8	28.8	28.8	0	41.502	58264000000	227	2.39815	0.0126958	0.280231	5.95217
sp|P26927|HGFL_HUMAN;tr|G3XAK1|G3XAK1_HUMAN;sp|Q2TV78-2|MST1L_HUMAN;sp|Q2TV78|MST1L_HUMAN	sp|P26927|HGFL_HUMAN;tr|G3XAK1|G3XAK1_HUMAN	7.79195	-	7.78631	-	-	-	6.1937e+07	#VALUE!	6.11378e+07	#VALUE!	#VALUE!	#VALUE!	#VALUE!		3	3	3	4.9	4.9	4.9	0	50.472	384760000	13	0	1	-	0
sp|P26992|CNTFR_HUMAN;tr|Q5T8H6|Q5T8H6_HUMAN	sp|P26992|CNTFR_HUMAN;tr|Q5T8H6|Q5T8H6_HUMAN	9.20978	9.2489	9.1672	8.96518	8.91446	8.90278	1.62099e+09	1.77378e+09	1.4696e+09	9.22954e+08	8.21221e+08	7.99429e+08	0.522905	+	10	10	10	38.7	38.7	38.7	0	97.152	11494000000	107	3.11992	0.00375057	0.281154	9.25222
sp|P27105|STOM_HUMAN;sp|P27105-2|STOM_HUMAN;tr|F8VSL7|F8VSL7_HUMAN	sp|P27105|STOM_HUMAN	8.47911	8.4558	8.53695	-	8.03527	7.98323	3.01377e+08	2.85627e+08	3.4431e+08		1.0846e+08	9.62122e+07	0.329651	+	5	5	5	22.6	22.6	22.6	0	15.33	1893900000	17	3.0195	0.00442938	0.481371	13.1217
sp|P27482|CALL3_HUMAN	sp|P27482|CALL3_HUMAN	8.00368	7.83305	-	8.37177	8.28502	8.52751	1.00851e+08	6.80848e+07	#VALUE!	2.3538e+08	1.92761e+08	3.36907e+08	#VALUE!		6	4	4	45.6	35.6	35.6	0	47.241	1259700000	21	1.62832	0.0529777	-0.476407	-4.27286
sp|P27487|DPP4_HUMAN;tr|F8WE17|F8WE17_HUMAN;tr|H7C1N5|H7C1N5_HUMAN;tr|F8WBB6|F8WBB6_HUMAN	sp|P27487|DPP4_HUMAN	9.76382	9.75716	9.77208	9.66506	9.64667	9.6494	5.80524e+09	5.71689e+09	5.91671e+09	4.62445e+09	4.43272e+09	4.46067e+09	0.775157	+	29	29	29	42.6	42.6	42.6	0	257.34	40228000000	248	3.98661	0.000999017	0.110643	15.4231
sp|P27797|CALR_HUMAN;tr|K7EJB9|K7EJB9_HUMAN;tr|K7EL50|K7EL50_HUMAN	sp|P27797|CALR_HUMAN;tr|K7EJB9|K7EJB9_HUMAN	8.5325	8.47831	8.57847	8.95718	8.96788	8.99279	3.408e+08	3.00822e+08	3.78852e+08	9.06108e+08	9.2871e+08	9.83535e+08	2.76181	+	7	7	7	27.8	27.8	27.8	0	32.461	5117200000	63	3.86611	0.00120861	-0.442857	-14.3745
sp|P27824|CALX_HUMAN;sp|P27824-2|CALX_HUMAN;sp|P27824-3|CALX_HUMAN;tr|D6RGY2|D6RGY2_HUMAN;tr|H0Y9Q7|H0Y9Q7_HUMAN;tr|D6RHJ3|D6RHJ3_HUMAN;tr|D6RD16|D6RD16_HUMAN;tr|D6RAQ8|D6RAQ8_HUMAN;tr|D6RFL1|D6RFL1_HUMAN;tr|D6RAU8|D6RAU8_HUMAN;tr|D6RB85|D6RB85_HUMAN;tr|D6RDP7|D6RDP7_HUMAN;tr|H0Y9H1|H0Y9H1_HUMAN	sp|P27824|CALX_HUMAN;sp|P27824-2|CALX_HUMAN;sp|P27824-3|CALX_HUMAN;tr|D6RGY2|D6RGY2_HUMAN	8.11886	8.31988	8.24247	8.41714	8.48897	8.38146	1.3148e+08	2.08872e+08	1.74771e+08	2.613e+08	3.08297e+08	2.40691e+08	1.573		7	7	7	18.9	18.9	18.9	0	31.846	1437400000	33	1.41483	0.0807368	-0.202123	-3.03809
sp|P28799|GRN_HUMAN;sp|P28799-2|GRN_HUMAN;tr|K7EKL3|K7EKL3_HUMAN;sp|P28799-3|GRN_HUMAN;tr|K7EMR1|K7EMR1_HUMAN;tr|K7EQ05|K7EQ05_HUMAN;tr|K7EQI0|K7EQI0_HUMAN;tr|K7EPL0|K7EPL0_HUMAN	sp|P28799|GRN_HUMAN;sp|P28799-2|GRN_HUMAN;tr|K7EKL3|K7EKL3_HUMAN;sp|P28799-3|GRN_HUMAN	8.97121	8.85563	8.86013	8.56827	8.58218	8.52347	9.35858e+08	7.17183e+08	7.24653e+08	3.70058e+08	3.82103e+08	3.33787e+08	0.456723	+	9	9	9	23.3	23.3	23.3	0	45.991	7721200000	47	2.89662	0.00533663	0.337682	8.08991
sp|P29034|S10A2_HUMAN;tr|R4GN49|R4GN49_HUMAN	sp|P29034|S10A2_HUMAN;tr|R4GN49|R4GN49_HUMAN	-	-	-	8.50557	8.03193	8.07474	#VALUE!	#VALUE!	#VALUE!	3.2031e+08	1.07629e+08	1.18779e+08	#VALUE!		3	3	2	27.6	27.6	17.3	0	4.405	557810000	9	0	1	-	0
sp|P29279-2|CCN2_HUMAN;sp|P29279|CCN2_HUMAN	sp|P29279-2|CCN2_HUMAN;sp|P29279|CCN2_HUMAN	8.24539	8.25698	8.27807	8.1518	7.97586	8.23363	1.7595e+08	1.80709e+08	1.89701e+08	1.4184e+08	9.45932e+07	1.7125e+08	0.74618		7	7	7	23.9	23.9	23.9	0	21.653	2153600000	38	0.846497	0.26211	0.139716	1.82289
sp|P29317-2|EPHA2_HUMAN;sp|P29317|EPHA2_HUMAN	sp|P29317-2|EPHA2_HUMAN;sp|P29317|EPHA2_HUMAN	-	-	-	-	-	-	#VALUE!	#VALUE!	#VALUE!	#VALUE!	#VALUE!	#VALUE!	#VALUE!		1	1	1	2.8	2.8	2.8	0.0024213	2.2654	93495000	2	-4.34294e-08	0	0	0
tr|Q6NVW1|Q6NVW1_HUMAN;tr|B1AKC9|B1AKC9_HUMAN;sp|P29323-2|EPHB2_HUMAN;sp|P29323-3|EPHB2_HUMAN;sp|P29323|EPHB2_HUMAN	tr|Q6NVW1|Q6NVW1_HUMAN;tr|B1AKC9|B1AKC9_HUMAN;sp|P29323-2|EPHB2_HUMAN;sp|P29323-3|EPHB2_HUMAN;sp|P29323|EPHB2_HUMAN	7.94406	8.04833	7.73773	-	7.74293	7.78731	8.79144e+07	1.11771e+08	5.46676e+07	#VALUE!	5.53261e+07	6.12788e+07	#VALUE!		5	5	5	14.7	14.7	14.7	0	14.838	740400000	16	0.508267	0.522007	0.144916	1.21804
tr|Q5SYZ4|Q5SYZ4_HUMAN;sp|P29373|RABP2_HUMAN	tr|Q5SYZ4|Q5SYZ4_HUMAN;sp|P29373|RABP2_HUMAN	-	-	-	-	7.82241	7.89985	#VALUE!	#VALUE!	#VALUE!	#VALUE!	6.6437e+07	7.94054e+07	#VALUE!		2	2	2	25.6	25.6	25.6	0	6.4557	263160000	5	0	1	-	0
tr|A0A0B4J1R6|A0A0B4J1R6_HUMAN;sp|P29401|TKT_HUMAN;sp|P29401-2|TKT_HUMAN;tr|E9PFF2|E9PFF2_HUMAN	tr|A0A0B4J1R6|A0A0B4J1R6_HUMAN;sp|P29401|TKT_HUMAN;sp|P29401-2|TKT_HUMAN	7.87238	7.71947	7.85225	8.92775	8.82002	8.86649	7.45384e+07	5.24167e+07	7.11623e+07	8.4674e+08	6.60724e+08	7.35343e+08	11.3206	+	15	15	15	43.1	43.1	43.1	0	64.43	5641400000	65	4.29593	0.000673844	-1.05672	-18.4675
sp|P29508|SPB3_HUMAN;sp|P29508-2|SPB3_HUMAN	sp|P29508|SPB3_HUMAN;sp|P29508-2|SPB3_HUMAN	9.04254	8.95453	9.02768	8.96316	8.97715	9.00638	1.10291e+09	9.00596e+08	1.06581e+09	9.18671e+08	9.48746e+08	1.0148e+09	0.939042		15	15	5	41.5	41.5	16.2	0	109.58	9325100000	101	0.361288	0.705032	0.0260156	0.866246
sp|P29622|KAIN_HUMAN	sp|P29622|KAIN_HUMAN	8.36042	8.39806	8.37619	8.09384	8.24731	8.27235	2.29308e+08	2.50069e+08	2.37788e+08	1.24119e+08	1.7673e+08	1.87219e+08	0.680552		8	8	8	26.2	26.2	26.2	0	30.458	1851900000	25	1.42221	0.0799012	0.173725	3.05545
sp|P29966|MARCS_HUMAN	sp|P29966|MARCS_HUMAN	7.8416	7.88108	7.90984	8.15664	8.09486	8.10897	6.94384e+07	7.60466e+07	8.12531e+07	1.4343e+08	1.24411e+08	1.2852e+08	1.7481	+	4	4	4	25.3	25.3	25.3	0	21.036	1153300000	28	3.05808	0.00421581	-0.242649	-8.91592
sp|P29972|AQP1_HUMAN;tr|K7N7A8|K7N7A8_HUMAN;tr|A0A494C1U4|A0A494C1U4_HUMAN;sp|P29972-4|AQP1_HUMAN;sp|P29972-2|AQP1_HUMAN;tr|A0A494C115|A0A494C115_HUMAN;sp|P29972-3|AQP1_HUMAN	sp|P29972|AQP1_HUMAN;tr|K7N7A8|K7N7A8_HUMAN;tr|A0A494C1U4|A0A494C1U4_HUMAN;sp|P29972-4|AQP1_HUMAN;sp|P29972-2|AQP1_HUMAN;tr|A0A494C115|A0A494C115_HUMAN;sp|P29972-3|AQP1_HUMAN	8.1407	8.18862	8.2283	7.99458	7.96337	-	1.38261e+08	1.5439e+08	1.69161e+08	9.87598e+07	9.19115e+07		0.619314	+	2	2	2	13	13	13	0	39.582	1122500000	15	2.02506	0.0248687	0.206897	5.96217
sp|P30039-2|PBLD_HUMAN;sp|P30039|PBLD_HUMAN;tr|A0A0C4DFS0|A0A0C4DFS0_HUMAN;tr|V9GY00|V9GY00_HUMAN	sp|P30039-2|PBLD_HUMAN;sp|P30039|PBLD_HUMAN;tr|A0A0C4DFS0|A0A0C4DFS0_HUMAN;tr|V9GY00|V9GY00_HUMAN	7.92121	7.88502	7.84632	-	-	-	8.34084e+07	7.67397e+07	7.01972e+07	#VALUE!	#VALUE!	#VALUE!	#VALUE!		4	4	4	17.5	17.5	17.5	0	12.464	254510000	9	0	1	-	0
sp|P30041|PRDX6_HUMAN	sp|P30041|PRDX6_HUMAN	8.32416	8.23132	8.36131	8.15388	7.96573	8.02535	2.10941e+08	1.70341e+08	2.29779e+08	1.42521e+08	9.24123e+07	1.06011e+08	0.557955	+	8	8	8	38.4	38.4	38.4	0	13.177	1817900000	28	1.72009	0.0447779	0.257277	3.80324
tr|A0A2R8Y7Y9|A0A2R8Y7Y9_HUMAN;tr|M0QZL1|M0QZL1_HUMAN;tr|M0R192|M0R192_HUMAN;sp|P30043|BLVRB_HUMAN;tr|A0A2R8YEP4|A0A2R8YEP4_HUMAN	tr|A0A2R8Y7Y9|A0A2R8Y7Y9_HUMAN;tr|M0QZL1|M0QZL1_HUMAN;tr|M0R192|M0R192_HUMAN;sp|P30043|BLVRB_HUMAN;tr|A0A2R8YEP4|A0A2R8YEP4_HUMAN	8.13513	-	8.06446	8.27708	8.07081	8.29217	1.36499e+08	#VALUE!	1.16001e+08	1.89269e+08	1.17709e+08	1.95961e+08	#VALUE!		3	3	3	31.4	31.4	31.4	0	7.9484	1485900000	16	0.492809	0.53809	-0.113559	-1.1845
sp|P30044-2|PRDX5_HUMAN;sp|P30044|PRDX5_HUMAN;sp|P30044-3|PRDX5_HUMAN;sp|P30044-4|PRDX5_HUMAN	sp|P30044-2|PRDX5_HUMAN;sp|P30044|PRDX5_HUMAN;sp|P30044-3|PRDX5_HUMAN	-	-	-	-	-	-	#VALUE!	#VALUE!	#VALUE!	#VALUE!	#VALUE!	#VALUE!	#VALUE!		5	5	5	45.1	45.1	45.1	0	11.557	330280000	8	-4.34294e-08	0	0	0
sp|P30046|DOPD_HUMAN;tr|J3KQ18|J3KQ18_HUMAN;tr|H7C342|H7C342_HUMAN;sp|P30046-2|DOPD_HUMAN;sp|A6NHG4|DDTL_HUMAN;tr|B5MC82|B5MC82_HUMAN	sp|P30046|DOPD_HUMAN;tr|J3KQ18|J3KQ18_HUMAN;tr|H7C342|H7C342_HUMAN;sp|P30046-2|DOPD_HUMAN;sp|A6NHG4|DDTL_HUMAN;tr|B5MC82|B5MC82_HUMAN	-	-	-	-	-	-	#VALUE!	#VALUE!	#VALUE!	#VALUE!	#VALUE!	#VALUE!	#VALUE!		2	2	2	18.6	18.6	18.6	0	3.0822	475410000	7	-4.34294e-08	0	0	0
sp|P30047|GFRP_HUMAN;tr|H0YNM1|H0YNM1_HUMAN;tr|H0YNX7|H0YNX7_HUMAN;sp|P30047-2|GFRP_HUMAN	sp|P30047|GFRP_HUMAN;tr|H0YNM1|H0YNM1_HUMAN;tr|H0YNX7|H0YNX7_HUMAN;sp|P30047-2|GFRP_HUMAN	8.07668	8.11511	8.08792	8.21521	8.2393	8.17176	1.19311e+08	1.3035e+08	1.22439e+08	1.64138e+08	1.735e+08	1.48511e+08	1.3065	+	2	2	2	48.8	48.8	48.8	0	10.817	1282900000	24	2.14449	0.01993	-0.11552	-5.06214
sp|P30086|PEBP1_HUMAN	sp|P30086|PEBP1_HUMAN	9.48704	9.41614	9.48752	9.16823	9.13373	9.0329	3.0693e+09	2.60699e+09	3.0727e+09	1.47309e+09	1.3606e+09	1.0787e+09	0.447181	+	10	10	10	73.3	73.3	73.3	0	120.95	24689000000	156	2.76866	0.00672277	0.351946	7.48527
sp|P30101|PDIA3_HUMAN	sp|P30101|PDIA3_HUMAN	-	-	-	-	-	-	#VALUE!	#VALUE!	#VALUE!	#VALUE!	#VALUE!	#VALUE!	#VALUE!		4	4	4	10.9	10.9	10.9	0	13.68	237990000	6	-4.34294e-08	0	0	0
sp|P30480|1B42_HUMAN;sp|P30460|1B08_HUMAN;sp|P30462|1B14_HUMAN;tr|A0A1W2PR11|A0A1W2PR11_HUMAN;sp|P30479|1B41_HUMAN;sp|P18463|1B37_HUMAN;tr|A0A140T9J9|A0A140T9J9_HUMAN;tr|A0A1W2PPR8|A0A1W2PPR8_HUMAN;sp|P01889|1B07_HUMAN;tr|A0A140T9D4|A0A140T9D4_HUMAN;tr|A0A140T9B3|A0A140T9B3_HUMAN;tr|A0A140TA21|A0A140TA21_HUMAN;sp|Q29865|1C18_HUMAN;tr|A0A140T962|A0A140T962_HUMAN;sp|Q29963|1C06_HUMAN;tr|A0A140T942|…	sp|P30480|1B42_HUMAN;sp|P30460|1B08_HUMAN;sp|P30462|1B14_HUMAN;tr|A0A1W2PR11|A0A1W2PR11_HUMAN;sp|P30479|1B41_HUMAN;sp|P18463|1B37_HUMAN;tr|A0A140T9J9|A0A140T9J9_HUMAN;tr|A0A1W2PPR8|A0A1W2PPR8_HUMAN;sp|P01889|1B07_HUMAN;tr|A0A140T9D4|A0A140T9D4_HUMAN;tr|A0A140T9B3|A0A140T9B3_HUMAN;tr|A0A140TA21|A0A140TA21_HUMAN;sp|Q29865|1C18_HUMAN;tr|A0A140T962|A0A140T962_HUMAN;sp|Q29963|1C06_HUMAN;tr|A0A140T942|…	8.04867	8.17088	7.91337	-	-	-	1.11859e+08	1.48211e+08	8.19162e+07	#VALUE!	#VALUE!	#VALUE!	#VALUE!		5	5	1	18.5	18.5	3.9	0	22.688	771010000	12	0	1	-	0
sp|P30493|1B55_HUMAN;sp|Q29940|1B59_HUMAN;sp|P30491|1B53_HUMAN;sp|P30498|1B78_HUMAN;sp|P30685|1B35_HUMAN;sp|P30492|1B54_HUMAN;sp|P01891|1A68_HUMAN;sp|P30453|1A34_HUMAN;sp|P16190|1A33_HUMAN;sp|P30484|1B46_HUMAN;sp|Q29960-2|1C16_HUMAN;sp|P16188|1A30_HUMAN;sp|P30490|1B52_HUMAN;sp|P18464|1B51_HUMAN;sp|Q29960|1C16_HUMAN;sp|P30495|1B56_HUMAN;sp|P30464|1B15_HUMAN;sp|P10316|1A69_HUMAN;sp|P30447|1A23_HUMA…	sp|P30493|1B55_HUMAN;sp|Q29940|1B59_HUMAN;sp|P30491|1B53_HUMAN;sp|P30498|1B78_HUMAN;sp|P30685|1B35_HUMAN;sp|P30492|1B54_HUMAN;sp|P01891|1A68_HUMAN;sp|P30453|1A34_HUMAN;sp|P16190|1A33_HUMAN;sp|P30484|1B46_HUMAN;sp|Q29960-2|1C16_HUMAN;sp|P16188|1A30_HUMAN;sp|P30490|1B52_HUMAN;sp|P18464|1B51_HUMAN;sp|Q29960|1C16_HUMAN;sp|P30495|1B56_HUMAN;sp|P30464|1B15_HUMAN;sp|P10316|1A69_HUMAN;sp|P30447|1A23_HUMA…	-	-	-	-	7.55138	-	#VALUE!	#VALUE!	#VALUE!	#VALUE!	3.55943e+07	#VALUE!	#VALUE!		4	1	0	14.6	3.9	0	0	6.1752	192000000	1	0	1	-	0
sp|P30530|UFO_HUMAN;sp|P30530-2|UFO_HUMAN;tr|M0R0W6|M0R0W6_HUMAN	sp|P30530|UFO_HUMAN;sp|P30530-2|UFO_HUMAN	9.59254	9.56769	9.57495	9.25833	9.36526	9.27265	3.91327e+09	3.69564e+09	3.75794e+09	1.81272e+09	2.31878e+09	1.87348e+09	0.528289	+	6	6	6	8.5	8.5	8.5	0	149.41	32647000000	179	2.90863	0.00523701	0.279644	8.14886
tr|A0A2R8YCM3|A0A2R8YCM3_HUMAN;sp|P30531|SC6A1_HUMAN;tr|A0A2R8YDD5|A0A2R8YDD5_HUMAN;tr|C9J5P8|C9J5P8_HUMAN;tr|A0A2R8YEF0|A0A2R8YEF0_HUMAN;tr|A0A2R8Y3X2|A0A2R8Y3X2_HUMAN;tr|A0A2R8Y495|A0A2R8Y495_HUMAN;tr|A0A2R8Y867|A0A2R8Y867_HUMAN;tr|A0A2R8Y4I3|A0A2R8Y4I3_HUMAN;tr|A0A2R8YF74|A0A2R8YF74_HUMAN	tr|A0A2R8YCM3|A0A2R8YCM3_HUMAN;sp|P30531|SC6A1_HUMAN;tr|A0A2R8YDD5|A0A2R8YDD5_HUMAN;tr|C9J5P8|C9J5P8_HUMAN;tr|A0A2R8YEF0|A0A2R8YEF0_HUMAN;tr|A0A2R8Y3X2|A0A2R8Y3X2_HUMAN;tr|A0A2R8Y495|A0A2R8Y495_HUMAN;tr|A0A2R8Y867|A0A2R8Y867_HUMAN;tr|A0A2R8Y4I3|A0A2R8Y4I3_HUMAN;tr|A0A2R8YF74|A0A2R8YF74_HUMAN	7.64433	7.63625	-	-	-	-	4.4089e+07	4.32763e+07	#VALUE!	#VALUE!	#VALUE!	#VALUE!	#VALUE!		2	2	2	4.5	4.5	4.5	0	2.5034	623500000	11	0	1	-	0
sp|P30740|ILEU_HUMAN;sp|P30740-2|ILEU_HUMAN	sp|P30740|ILEU_HUMAN	7.87518	7.84365	7.78556	8.44863	8.53199	8.59721	7.50205e+07	6.9767e+07	6.10323e+07	2.80951e+08	3.404e+08	3.95558e+08	4.94077	+	4	4	4	9.2	9.2	9.2	0	10.222	2689200000	34	3.78642	0.00138778	-0.691147	-13.7194
sp|P30939|5HT1F_HUMAN	sp|P30939|5HT1F_HUMAN	-	-	-	-	-	7.95216	#VALUE!	#VALUE!	#VALUE!	#VALUE!	#VALUE!	8.95695e+07	#VALUE!		1	1	1	2.7	2.7	2.7	0.0061681	1.8765	199790000	2	0	1	-	0
sp|P31025|LCN1_HUMAN;sp|Q5VSP4|LC1L1_HUMAN	sp|P31025|LCN1_HUMAN	8.65706	8.52336	8.55352	8.73024	8.69055	8.57716	4.54004e+08	3.33703e+08	3.57701e+08	5.37329e+08	4.90399e+08	3.77711e+08	1.22702		6	6	6	43.8	43.8	43.8	0	50.741	17161000000	59	0.650366	0.387207	-0.0880063	-1.4385
sp|P31146|COR1A_HUMAN;tr|H3BRY3|H3BRY3_HUMAN	sp|P31146|COR1A_HUMAN;tr|H3BRY3|H3BRY3_HUMAN	-	7.47452	7.4848	8.54712	8.59282	8.56535		2.98208e+07	3.05351e+07	3.52468e+08	3.9158e+08	3.67578e+08	12.2786	+	4	4	4	7.6	7.6	7.6	0	31.738	2351900000	27	5.03352	0.000422745	-1.08877	-61.9719
sp|P31151|S10A7_HUMAN;sp|Q86SG5|S1A7A_HUMAN	sp|P31151|S10A7_HUMAN	9.05706	9.0159	9.03842	9.37834	9.28445	9.20464	1.14041e+09	1.03729e+09	1.0925e+09	2.38968e+09	1.92509e+09	1.60192e+09	1.80928	+	7	7	7	54.5	54.5	54.5	0	59.449	15891000000	68	2.08982	0.0221542	-0.252016	-4.88493
sp|P31431-2|SDC4_HUMAN;sp|P31431|SDC4_HUMAN	sp|P31431-2|SDC4_HUMAN;sp|P31431|SDC4_HUMAN	8.82076	8.82342	8.8092	8.28827	8.36344	8.28578	6.61851e+08	6.65917e+08	6.44466e+08	1.94209e+08	2.30909e+08	1.93099e+08	0.31346	+	4	4	4	32	32	32	0	30.759	5130200000	33	4.39354	0.000625011	0.505294	19.5451
sp|P31944|CASPE_HUMAN	sp|P31944|CASPE_HUMAN	8.24097	8.32997	8.41901	8.2938	8.35075	8.36205	1.74169e+08	2.13781e+08	2.62428e+08	1.96698e+08	2.24259e+08	2.30171e+08	1.00115		7	7	7	31.4	31.4	31.4	0	38.401	2016700000	27	0.0337464	1	-0.00555038	-0.0998893
sp|P31946-2|1433B_HUMAN;sp|P31946|1433B_HUMAN;tr|Q4VY20|Q4VY20_HUMAN;tr|A0A0J9YWZ2|A0A0J9YWZ2_HUMAN;tr|Q4VY19|Q4VY19_HUMAN;tr|A0A0J9YWE8|A0A0J9YWE8_HUMAN;sp|Q04917|1433F_HUMAN;tr|A2IDB2|A2IDB2_HUMAN	sp|P31946-2|1433B_HUMAN;sp|P31946|1433B_HUMAN	8.18338	7.94627	8.1827	-	7.78937	-	1.52539e+08	8.83629e+07	1.523e+08	#VALUE!	6.15701e+07	#VALUE!	#VALUE!		7	4	4	34	23	23	0	19.375	964430000	15	0	1	0.314747	0
sp|P31947-2|1433S_HUMAN;sp|P31947|1433S_HUMAN	sp|P31947-2|1433S_HUMAN;sp|P31947|1433S_HUMAN	-	-	-	-	-	-	#VALUE!	#VALUE!	#VALUE!	#VALUE!	#VALUE!	#VALUE!	#VALUE!		4	2	2	17.1	8.8	8.8	0	3.9848	624180000	9	-4.34294e-08	0	0	0
sp|P31949|S10AB_HUMAN	sp|P31949|S10AB_HUMAN	8.58378	8.62764	8.49809	9.29748	9.32533	9.31281	3.83513e+08	4.24268e+08	3.1484e+08	1.98372e+09	2.1151e+09	2.05499e+09	5.48164	+	6	6	6	79	79	79	0	54.697	10319000000	68	4.35229	0.000665814	-0.742037	-19.0823
sp|P31997|CEAM8_HUMAN	sp|P31997|CEAM8_HUMAN	-	-	-	-	-	-	#VALUE!	#VALUE!	#VALUE!	#VALUE!	#VALUE!	#VALUE!	#VALUE!		3	2	2	11.2	8.6	8.6	0	4.2385	179710000	3	-4.34294e-08	0	0	0
sp|P32004-3|L1CAM_HUMAN;sp|P32004-2|L1CAM_HUMAN;sp|P32004|L1CAM_HUMAN	sp|P32004-3|L1CAM_HUMAN;sp|P32004-2|L1CAM_HUMAN;sp|P32004|L1CAM_HUMAN	7.58369	-	-	-	-	-	3.83433e+07	#VALUE!	#VALUE!	#VALUE!	#VALUE!	#VALUE!	#VALUE!		5	5	5	4.1	4.1	4.1	0	11.098	323290000	6	0	1	-	0
sp|P32119|PRDX2_HUMAN;tr|A6NIW5|A6NIW5_HUMAN;sp|P32119-2|PRDX2_HUMAN	sp|P32119|PRDX2_HUMAN;tr|A6NIW5|A6NIW5_HUMAN	8.33232	8.19593	8.21561	8.3493	8.29955	8.37214	2.14941e+08	1.57011e+08	1.6429e+08	2.23512e+08	1.9932e+08	2.35581e+08	1.22783		7	6	6	32.3	26.8	26.8	0	8.3794	1983400000	30	0.904515	0.232005	-0.0923764	-1.93851
sp|P32320|CDD_HUMAN	sp|P32320|CDD_HUMAN	-	-	-	-	8.35643	8.3002	#VALUE!	#VALUE!	#VALUE!	#VALUE!	2.27211e+08	1.99618e+08	#VALUE!		3	3	3	34.9	34.9	34.9	0	8.2433	923750000	7	0	1	-	0
tr|H0Y9R4|H0Y9R4_HUMAN;tr|H0Y9V9|H0Y9V9_HUMAN;tr|D6RAN4|D6RAN4_HUMAN;sp|P32969|RL9_HUMAN;tr|A0A2R8Y5Y7|A0A2R8Y5Y7_HUMAN	tr|H0Y9R4|H0Y9R4_HUMAN;tr|H0Y9V9|H0Y9V9_HUMAN;tr|D6RAN4|D6RAN4_HUMAN;sp|P32969|RL9_HUMAN;tr|A0A2R8Y5Y7|A0A2R8Y5Y7_HUMAN	-	-	-	-	-	-	#VALUE!	#VALUE!	#VALUE!	#VALUE!	#VALUE!	#VALUE!	#VALUE!		1	1	1	30	30	30	0	2.6031	42216000	1	-4.34294e-08	0	0	0
sp|P33151|CADH5_HUMAN;tr|I3L1J2|I3L1J2_HUMAN;sp|P33151-2|CADH5_HUMAN;tr|H3BPG1|H3BPG1_HUMAN	sp|P33151|CADH5_HUMAN;tr|I3L1J2|I3L1J2_HUMAN;sp|P33151-2|CADH5_HUMAN	7.89362	7.97528	7.97074	8.18512	8.1358	8.18873	7.82744e+07	9.4467e+07	9.34846e+07	1.53151e+08	1.3671e+08	1.54429e+08	1.66885	+	3	3	3	4.3	4.3	4.3	0	14.992	1101500000	25	2.67882	0.00769771	-0.223335	-7.0851
sp|P33176|KINH_HUMAN;sp|O60282-2|KIF5C_HUMAN;tr|A0A0G2JMZ6|A0A0G2JMZ6_HUMAN;tr|J3KNA1|J3KNA1_HUMAN;sp|O60282|KIF5C_HUMAN;sp|Q12840|KIF5A_HUMAN	sp|P33176|KINH_HUMAN;sp|O60282-2|KIF5C_HUMAN;tr|A0A0G2JMZ6|A0A0G2JMZ6_HUMAN;tr|J3KNA1|J3KNA1_HUMAN;sp|O60282|KIF5C_HUMAN;sp|Q12840|KIF5A_HUMAN	-	-	-	-	-	-	#VALUE!	#VALUE!	#VALUE!	#VALUE!	#VALUE!	#VALUE!	#VALUE!		2	2	2	3	3	3	0	2.9943	3143500000	5	-4.34294e-08	0	0	0
tr|E9PBD8|E9PBD8_HUMAN;tr|E7EMG9|E7EMG9_HUMAN;sp|P33241-2|LSP1_HUMAN;sp|P33241|LSP1_HUMAN;sp|P33241-3|LSP1_HUMAN	tr|E9PBD8|E9PBD8_HUMAN;tr|E7EMG9|E7EMG9_HUMAN;sp|P33241-2|LSP1_HUMAN;sp|P33241|LSP1_HUMAN;sp|P33241-3|LSP1_HUMAN	-	-	-	-	-	-	#VALUE!	#VALUE!	#VALUE!	#VALUE!	#VALUE!	#VALUE!	#VALUE!		1	1	1	5.9	5.9	5.9	0.0061303	1.7966	65405000	1	-4.34294e-08	0	0	0
sp|P33908|MA1A1_HUMAN;sp|P33908-2|MA1A1_HUMAN;tr|H0Y7H1|H0Y7H1_HUMAN;sp|O60476|MA1A2_HUMAN	sp|P33908|MA1A1_HUMAN;sp|P33908-2|MA1A1_HUMAN	9.08135	9.05622	9.07324	8.46294	8.4667	8.54022	1.20601e+09	1.1382e+09	1.1837e+09	2.90362e+08	2.92887e+08	3.46913e+08	0.263658	+	17	17	17	30.9	30.9	30.9	0	92.096	8009500000	89	4.60768	0.000455127	0.580317	22.1303
sp|P34059|GALNS_HUMAN;tr|H3BP66|H3BP66_HUMAN	sp|P34059|GALNS_HUMAN	8.50089	8.39876	8.58161	8.36625	8.26007	8.35797	3.16876e+08	2.50472e+08	3.81601e+08	2.32407e+08	1.81999e+08	2.28018e+08	0.676985		11	10	10	24.5	23.2	23.2	0	37.559	2953600000	44	1.23602	0.116269	0.165653	2.63184
tr|E5RJB8|E5RJB8_HUMAN;tr|E5RHU3|E5RHU3_HUMAN;tr|E7ESK6|E7ESK6_HUMAN;tr|E9PBI9|E9PBI9_HUMAN;sp|P34741|SDC2_HUMAN	tr|E5RJB8|E5RJB8_HUMAN;tr|E5RHU3|E5RHU3_HUMAN;tr|E7ESK6|E7ESK6_HUMAN;tr|E9PBI9|E9PBI9_HUMAN;sp|P34741|SDC2_HUMAN	8.6522	8.51606	-	7.94708	8.0782	8.12477	4.48952e+08	3.28141e+08		8.85279e+07	1.19729e+08	1.33282e+08	0.293005	+	1	1	1	5.8	5.8	5.8	0.0024077	2.2541	2434600000	21	2.08388	0.0223957	0.534114	6.25543
sp|P34896-2|GLYC_HUMAN;sp|P34896|GLYC_HUMAN;sp|P34896-4|GLYC_HUMAN;sp|P34896-3|GLYC_HUMAN;tr|G3V2D2|G3V2D2_HUMAN;tr|J3KRK5|J3KRK5_HUMAN;tr|J3KRZ5|J3KRZ5_HUMAN;tr|G3V540|G3V540_HUMAN;tr|G3V5L0|G3V5L0_HUMAN;tr|G3V2Y4|G3V2Y4_HUMAN;tr|G3V4W5|G3V4W5_HUMAN;sp|P34897-3|GLYM_HUMAN;sp|P34897-2|GLYM_HUMAN;sp|P34897|GLYM_HUMAN	sp|P34896-2|GLYC_HUMAN;sp|P34896|GLYC_HUMAN;sp|P34896-4|GLYC_HUMAN;sp|P34896-3|GLYC_HUMAN	8.36844	8.43773	8.42575	7.76087	7.632	7.7178	2.33582e+08	2.73987e+08	2.66532e+08	5.76594e+07	4.28549e+07	5.22156e+07	0.197299	+	10	10	10	27.5	27.5	27.5	0	42.905	1278400000	24	4.07678	0.000913177	0.707082	16.256
sp|P35052|GPC1_HUMAN;tr|H7C410|H7C410_HUMAN;tr|H7C024|H7C024_HUMAN;sp|P35052-2|GPC1_HUMAN;tr|H7BZL4|H7BZL4_HUMAN;tr|C9J4Y6|C9J4Y6_HUMAN;tr|H7BZE9|H7BZE9_HUMAN	sp|P35052|GPC1_HUMAN;tr|H7C410|H7C410_HUMAN;tr|H7C024|H7C024_HUMAN;sp|P35052-2|GPC1_HUMAN	8.20262	8.05736	8.04269	-	-	-	1.59448e+08	1.1412e+08	1.10329e+08	#VALUE!	#VALUE!	#VALUE!	#VALUE!		6	6	6	15.8	15.8	15.8	0	18.086	751810000	14	0	1	-	0
sp|P35321|SPR1A_HUMAN	sp|P35321|SPR1A_HUMAN	8.25566	8.25696	8.37909	8.49661	8.59612	8.67034	1.80161e+08	1.80701e+08	2.39381e+08	3.13769e+08	3.94566e+08	4.68101e+08	1.95994	+	5	2	2	78.7	36	36	0	27.455	3859900000	31	1.9582	0.0277863	-0.290457	-4.47759
sp|P35326|SPR2A_HUMAN	sp|P35326|SPR2A_HUMAN	-	-	-	-	-	-	#VALUE!	#VALUE!	#VALUE!	#VALUE!	#VALUE!	#VALUE!	#VALUE!		5	1	1	90.3	18.1	18.1	0	11.972	772040000	8	-4.34294e-08	0	0	0
tr|E7ES19|E7ES19_HUMAN;sp|P35443|TSP4_HUMAN	tr|E7ES19|E7ES19_HUMAN;sp|P35443|TSP4_HUMAN	8.06168	8.26418	8.09861	7.93997	7.87012	7.92624	1.1526e+08	1.8373e+08	1.2549e+08	8.70903e+07	7.41515e+07	8.43801e+07	0.578641		4	4	4	5.2	5.2	5.2	0	14.675	1645500000	24	1.59773	0.0559238	0.229378	3.48443
sp|P35499|SCN4A_HUMAN	sp|P35499|SCN4A_HUMAN	-	-	-	-	-	-	#VALUE!	#VALUE!	#VALUE!	#VALUE!	#VALUE!	#VALUE!	#VALUE!		1	1	1	0.7	0.7	0.7	0.0024135	2.2572	85109000	5	-4.34294e-08	0	0	0
sp|P35503|UD13_HUMAN;sp|P19224-2|UD16_HUMAN;sp|P35503-3|UD13_HUMAN;sp|Q9HAW9|UD18_HUMAN;sp|Q9HAW8|UD110_HUMAN;sp|Q9HAW7|UD17_HUMAN;sp|O60656|UD19_HUMAN;sp|P19224|UD16_HUMAN;sp|P22309|UD11_HUMAN;sp|P22310|UD14_HUMAN	sp|P35503|UD13_HUMAN;sp|P19224-2|UD16_HUMAN;sp|P35503-3|UD13_HUMAN;sp|Q9HAW9|UD18_HUMAN;sp|Q9HAW8|UD110_HUMAN;sp|Q9HAW7|UD17_HUMAN;sp|O60656|UD19_HUMAN;sp|P19224|UD16_HUMAN;sp|P22309|UD11_HUMAN;sp|P22310|UD14_HUMAN	-	-	-	-	-	-	#VALUE!	#VALUE!	#VALUE!	#VALUE!	#VALUE!	#VALUE!	#VALUE!		2	2	1	6.2	6.2	2.6	0	55.638	296500000	3	-4.34294e-08	0	0	0
sp|P35555|FBN1_HUMAN;tr|H0YND0|H0YND0_HUMAN	sp|P35555|FBN1_HUMAN	9.70859	9.70524	9.69753	9.60614	9.62101	9.61656	5.11199e+09	5.07271e+09	4.98345e+09	4.03776e+09	4.1784e+09	4.1358e+09	0.814335	+	44	44	44	18.5	18.5	18.5	0	278.67	60987000000	403	4.07638	0.000893713	0.0892137	16.2522
sp|P35558|PCKGC_HUMAN;sp|P35558-2|PCKGC_HUMAN	sp|P35558|PCKGC_HUMAN;sp|P35558-2|PCKGC_HUMAN	-	-	7.45609	-	-	-	#VALUE!	#VALUE!	2.85818e+07	#VALUE!	#VALUE!	#VALUE!	#VALUE!		2	2	2	3.5	3.5	3.5	0.0039432	2.0421	95153000	2	0	1	-	0
sp|P35579|MYH9_HUMAN;sp|P35579-2|MYH9_HUMAN;sp|P35749-4|MYH11_HUMAN;sp|P35749-3|MYH11_HUMAN;sp|P35749|MYH11_HUMAN;sp|P35749-2|MYH11_HUMAN;tr|A0A0C4DFM8|A0A0C4DFM8_HUMAN;sp|Q7Z406|MYH14_HUMAN;sp|P35580-4|MYH10_HUMAN;sp|Q7Z406-6|MYH14_HUMAN;sp|P35580-3|MYH10_HUMAN;sp|P35580|MYH10_HUMAN;sp|P35580-2|MYH10_HUMAN;sp|P35580-5|MYH10_HUMAN;sp|Q7Z406-4|MYH14_HUMAN;sp|Q7Z406-5|MYH14_HUMAN;sp|Q7Z406-2|MYH14_…	sp|P35579|MYH9_HUMAN;sp|P35579-2|MYH9_HUMAN	7.85049	7.99901	7.86129	8.56468	8.55277	8.6046	7.08745e+07	9.97723e+07	7.26591e+07	3.67012e+08	3.57084e+08	4.02346e+08	4.62973	+	18	18	18	10.9	10.9	10.9	0	112	3392500000	50	3.7366	0.00145355	-0.67042	-13.3246
tr|A0A087X2B5|A0A087X2B5_HUMAN;sp|P35613-2|BASI_HUMAN;sp|P35613|BASI_HUMAN;tr|I3L192|I3L192_HUMAN;sp|P35613-4|BASI_HUMAN;tr|A0A2R8YDZ0|A0A2R8YDZ0_HUMAN	tr|A0A087X2B5|A0A087X2B5_HUMAN;sp|P35613-2|BASI_HUMAN;sp|P35613|BASI_HUMAN;tr|I3L192|I3L192_HUMAN;sp|P35613-4|BASI_HUMAN	8.57904	8.57535	8.45953	8.62244	8.75998	8.75647	3.7935e+08	3.7614e+08	2.88091e+08	4.19218e+08	5.75413e+08	5.70782e+08	1.50004		4	4	2	32.1	32.1	17.6	0	19.847	4141500000	31	1.36449	0.0892916	-0.17499	-2.92095
sp|P35613-3|BASI_HUMAN;tr|R4GN83|R4GN83_HUMAN;tr|R4GMX5|R4GMX5_HUMAN;tr|A0A087WUV8|A0A087WUV8_HUMAN	sp|P35613-3|BASI_HUMAN;tr|R4GN83|R4GN83_HUMAN;tr|R4GMX5|R4GMX5_HUMAN;tr|A0A087WUV8|A0A087WUV8_HUMAN	-	-	-	-	-	-	#VALUE!	#VALUE!	#VALUE!	#VALUE!	#VALUE!	#VALUE!	#VALUE!		3	1	1	25	6.8	6.8	0	2.7407	175580000	5	-4.34294e-08	0	0	0
sp|P35754|GLRX1_HUMAN	sp|P35754|GLRX1_HUMAN	8.36674	8.3451	8.22973	8.63582	8.60886	8.59632	2.3267e+08	2.2136e+08	1.69719e+08	4.32335e+08	4.06312e+08	3.94748e+08	1.97739	+	4	4	4	58.5	58.5	58.5	0	167.24	3045000000	40	2.61198	0.00864701	-0.299807	-6.79975
sp|P35858|ALS_HUMAN;sp|P35858-2|ALS_HUMAN	sp|P35858|ALS_HUMAN;sp|P35858-2|ALS_HUMAN	7.78492	8.10065	7.77262	-	-	-	6.09425e+07	1.26081e+08	5.92407e+07	#VALUE!	#VALUE!	#VALUE!	#VALUE!		6	6	6	11.2	11.2	11.2	0	12.049	541200000	9	0	1	-	0
sp|P36222|CH3L1_HUMAN;tr|H0Y3U8|H0Y3U8_HUMAN	sp|P36222|CH3L1_HUMAN	-	-	-	8.03455	7.90036	7.94042	#VALUE!	#VALUE!	#VALUE!	1.0828e+08	7.94987e+07	8.71806e+07	#VALUE!		4	4	4	15.7	15.7	15.7	0	9.9749	345280000	14	0	1	-	0
sp|P36542-2|ATPG_HUMAN;sp|P36542|ATPG_HUMAN	sp|P36542-2|ATPG_HUMAN;sp|P36542|ATPG_HUMAN	-	-	-	-	-	-	#VALUE!	#VALUE!	#VALUE!	#VALUE!	#VALUE!	#VALUE!	#VALUE!		1	1	1	10.4	10.4	10.4	0	9.7671	252640000	1	-4.34294e-08	0	0	0
tr|H3BU31|H3BU31_HUMAN;tr|H3BM89|H3BM89_HUMAN;sp|P36578|RL4_HUMAN	tr|H3BU31|H3BU31_HUMAN;tr|H3BM89|H3BM89_HUMAN;sp|P36578|RL4_HUMAN	-	-	-	-	-	-	#VALUE!	#VALUE!	#VALUE!	#VALUE!	#VALUE!	#VALUE!	#VALUE!		1	1	1	6.4	6.4	6.4	0.0039308	2.0124	0	1	-4.34294e-08	0	0	0
sp|P36639-4|8ODP_HUMAN;sp|P36639-3|8ODP_HUMAN;sp|P36639-2|8ODP_HUMAN;sp|P36639|8ODP_HUMAN	sp|P36639-4|8ODP_HUMAN;sp|P36639-3|8ODP_HUMAN;sp|P36639-2|8ODP_HUMAN;sp|P36639|8ODP_HUMAN	-	-	-	7.86034	-	-	#VALUE!	#VALUE!	#VALUE!	7.25003e+07	#VALUE!	#VALUE!	#VALUE!		2	2	2	17.9	17.9	17.9	0	7.0764	251760000	4	0	1	-	0
sp|P36871-3|PGM1_HUMAN;sp|P36871|PGM1_HUMAN;sp|P36871-2|PGM1_HUMAN;tr|A0A3B3ITK7|A0A3B3ITK7_HUMAN	sp|P36871-3|PGM1_HUMAN;sp|P36871|PGM1_HUMAN;sp|P36871-2|PGM1_HUMAN;tr|A0A3B3ITK7|A0A3B3ITK7_HUMAN	-	-	7.72051	-	-	-	#VALUE!	#VALUE!	5.25424e+07	#VALUE!	#VALUE!	#VALUE!	#VALUE!		1	1	1	3	3	3	0	7.4022	86813000	3	0	1	-	0
tr|F5H5Q2|F5H5Q2_HUMAN;sp|P36896-5|ACV1B_HUMAN;sp|P36896-2|ACV1B_HUMAN;sp|P36896-3|ACV1B_HUMAN;sp|P36896|ACV1B_HUMAN;sp|P36896-4|ACV1B_HUMAN	tr|F5H5Q2|F5H5Q2_HUMAN;sp|P36896-5|ACV1B_HUMAN;sp|P36896-2|ACV1B_HUMAN;sp|P36896-3|ACV1B_HUMAN;sp|P36896|ACV1B_HUMAN;sp|P36896-4|ACV1B_HUMAN	8.96539	8.94983	9.07972	8.5705	8.68015	8.57279	9.234e+08	8.90902e+08	1.20149e+09	3.71963e+08	4.78795e+08	3.7393e+08	0.406092	+	4	4	4	43.7	43.7	43.7	0	18.547	8857800000	46	2.69301	0.00753686	0.390507	7.14703
tr|F8W1R9|F8W1R9_HUMAN;sp|P36897-3|TGFR1_HUMAN;sp|P36897|TGFR1_HUMAN;sp|P36897-2|TGFR1_HUMAN	tr|F8W1R9|F8W1R9_HUMAN;sp|P36897-3|TGFR1_HUMAN;sp|P36897|TGFR1_HUMAN;sp|P36897-2|TGFR1_HUMAN	8.06036	8.14195	8.2584	-	-	-	1.14911e+08	1.3866e+08	1.81301e+08	#VALUE!	#VALUE!	#VALUE!	#VALUE!		3	3	1	11.5	11.5	4.2	0	11.01	952460000	10	0	1	-	0
sp|P36955|PEDF_HUMAN;tr|I3L4Z0|I3L4Z0_HUMAN;tr|I3L4N7|I3L4N7_HUMAN;tr|I3L4F9|I3L4F9_HUMAN;tr|I3L107|I3L107_HUMAN;tr|I3L2R7|I3L2R7_HUMAN;CON__Q95121;tr|I3L3Z3|I3L3Z3_HUMAN;tr|I3L425|I3L425_HUMAN;tr|I3L1U4|I3L1U4_HUMAN	sp|P36955|PEDF_HUMAN	8.64399	8.7167	8.582	8.85471	8.82976	8.7818	4.40545e+08	5.20835e+08	3.81944e+08	7.15665e+08	6.75709e+08	6.05062e+08	1.48619	+	13	13	13	35.2	35.2	35.2	0	34.534	4548900000	50	1.76667	0.0409265	-0.174532	-3.92929
tr|Q86SW4|Q86SW4_HUMAN;sp|P36957|ODO2_HUMAN;tr|H0YJF9|H0YJF9_HUMAN;tr|G3V5M3|G3V5M3_HUMAN;tr|G3V3F0|G3V3F0_HUMAN;sp|P36957-2|ODO2_HUMAN	tr|Q86SW4|Q86SW4_HUMAN;sp|P36957|ODO2_HUMAN;tr|H0YJF9|H0YJF9_HUMAN;tr|G3V5M3|G3V5M3_HUMAN;tr|G3V3F0|G3V3F0_HUMAN;sp|P36957-2|ODO2_HUMAN	8.70571	8.63032	8.62524	8.55742	8.46749	8.49646	5.0782e+08	4.26894e+08	4.2193e+08	3.60928e+08	2.9342e+08	3.13661e+08	0.713532	+	2	2	2	9	9	9	0	31.385	5458100000	32	1.77352	0.0404882	0.146632	3.94806
sp|P36980-2|FHR2_HUMAN;sp|P36980|FHR2_HUMAN;tr|A0A3B3IQ51|A0A3B3IQ51_HUMAN;tr|V9GYE7|V9GYE7_HUMAN;tr|A0A3B3ISW6|A0A3B3ISW6_HUMAN;tr|A0A3B3IS00|A0A3B3IS00_HUMAN;tr|A0A3B3IRW0|A0A3B3IRW0_HUMAN;tr|A0A3B3IS28|A0A3B3IS28_HUMAN	sp|P36980-2|FHR2_HUMAN;sp|P36980|FHR2_HUMAN;tr|A0A3B3IQ51|A0A3B3IQ51_HUMAN;tr|V9GYE7|V9GYE7_HUMAN;tr|A0A3B3ISW6|A0A3B3ISW6_HUMAN;tr|A0A3B3IS00|A0A3B3IS00_HUMAN	-	-	8.0571	7.92045	8.00928	7.92011	#VALUE!	#VALUE!	1.14051e+08	8.32626e+07	1.0216e+08	8.31974e+07	#VALUE!		5	2	2	32.9	9.1	9.1	0	9.4469	659280000	12	0	1	0.10715	0
sp|P37173|TGFR2_HUMAN;sp|P37173-2|TGFR2_HUMAN	sp|P37173|TGFR2_HUMAN;sp|P37173-2|TGFR2_HUMAN	-	-	-	-	-	-	#VALUE!	#VALUE!	#VALUE!	#VALUE!	#VALUE!	#VALUE!	#VALUE!		1	1	1	2.6	2.6	2.6	0	3.6096	496840000	12	-4.34294e-08	0	0	0
tr|X6RJP6|X6RJP6_HUMAN;sp|P37802|TAGL2_HUMAN;sp|P37802-2|TAGL2_HUMAN	tr|X6RJP6|X6RJP6_HUMAN;sp|P37802|TAGL2_HUMAN;sp|P37802-2|TAGL2_HUMAN	-	-	-	-	7.8276	8.09163	#VALUE!	#VALUE!	#VALUE!	#VALUE!	6.72357e+07	1.23489e+08	#VALUE!		6	6	6	33.2	33.2	33.2	0	13.467	588070000	15	0	1	-	0
sp|P37837|TALDO_HUMAN;tr|F2Z393|F2Z393_HUMAN	sp|P37837|TALDO_HUMAN;tr|F2Z393|F2Z393_HUMAN	-	-	-	8.85541	9.05907	9.11691	#VALUE!	#VALUE!	#VALUE!	7.1682e+08	1.1457e+09	1.30891e+09	#VALUE!		10	10	10	31.5	31.5	31.5	0	24.076	3365700000	34	0	1	-	0
sp|P38646|GRP75_HUMAN	sp|P38646|GRP75_HUMAN	-	-	-	-	-	-	#VALUE!	#VALUE!	#VALUE!	#VALUE!	#VALUE!	#VALUE!	#VALUE!		2	1	1	8	6.9	6.9	0	53.464	574800000	8	-4.34294e-08	0	0	0
tr|A0A087X0K0|A0A087X0K0_HUMAN;sp|P39059|COFA1_HUMAN	tr|A0A087X0K0|A0A087X0K0_HUMAN;sp|P39059|COFA1_HUMAN	9.2858	9.34486	9.28881	8.93849	9.06457	8.98313	1.93108e+09	2.21238e+09	1.94451e+09	8.67941e+08	1.1603e+09	9.619e+08	0.491156	+	7	7	7	6.5	6.5	6.5	0	58.172	14702000000	106	2.76681	0.00672388	0.311096	7.47681
sp|P39060-2|COIA1_HUMAN;sp|P39060-1|COIA1_HUMAN;sp|P39060|COIA1_HUMAN;tr|H7C457|H7C457_HUMAN;tr|H7BXV5|H7BXV5_HUMAN	sp|P39060-2|COIA1_HUMAN;sp|P39060-1|COIA1_HUMAN;sp|P39060|COIA1_HUMAN;tr|H7C457|H7C457_HUMAN;tr|H7BXV5|H7BXV5_HUMAN	8.83693	8.85638	8.84679	8.42513	8.49907	8.43498	6.86958e+08	7.18423e+08	7.02732e+08	2.66152e+08	3.15551e+08	2.72258e+08	0.405083	+	11	11	11	10.8	10.8	10.8	0	49.818	5576900000	61	4.10282	0.000880044	0.393638	16.5045
sp|P39656-2|OST48_HUMAN;sp|P39656-3|OST48_HUMAN;tr|A0A0C4DGS1|A0A0C4DGS1_HUMAN;sp|P39656|OST48_HUMAN	sp|P39656-2|OST48_HUMAN;sp|P39656-3|OST48_HUMAN;tr|A0A0C4DGS1|A0A0C4DGS1_HUMAN;sp|P39656|OST48_HUMAN	-	-	-	-	-	-	#VALUE!	#VALUE!	#VALUE!	#VALUE!	#VALUE!	#VALUE!	#VALUE!		2	2	2	11.9	11.9	11.9	0	2.8129	52327000	2	-4.34294e-08	0	0	0
tr|H7BZ09|H7BZ09_HUMAN;tr|H0YN26|H0YN26_HUMAN;sp|P39687|AN32A_HUMAN	tr|H7BZ09|H7BZ09_HUMAN;tr|H0YN26|H0YN26_HUMAN;sp|P39687|AN32A_HUMAN	-	-	-	-	-	-	#VALUE!	#VALUE!	#VALUE!	#VALUE!	#VALUE!	#VALUE!	#VALUE!		1	1	1	36.7	36.7	36.7	0	82.774	150130000	3	-4.34294e-08	0	0	0
sp|P40121-2|CAPG_HUMAN;sp|P40121|CAPG_HUMAN;tr|E7ENU9|E7ENU9_HUMAN;tr|B8ZZL6|B8ZZL6_HUMAN;tr|H7C0X8|H7C0X8_HUMAN	sp|P40121-2|CAPG_HUMAN;sp|P40121|CAPG_HUMAN;tr|E7ENU9|E7ENU9_HUMAN;tr|B8ZZL6|B8ZZL6_HUMAN	7.89237	8.38636	8.00741	8.66167	8.69103	8.63457	7.80495e+07	2.43422e+08	1.01721e+08	4.58849e+08	4.90942e+08	4.31092e+08	3.26301	+	8	8	8	27.6	27.6	27.6	0	36.988	2949400000	32	1.71038	0.045346	-0.567046	-3.77729
tr|A0A494BZU0|A0A494BZU0_HUMAN;sp|P40189|IL6RB_HUMAN;sp|P40189-3|IL6RB_HUMAN;sp|P40189-2|IL6RB_HUMAN;tr|D6RH03|D6RH03_HUMAN;tr|Q5FC05|Q5FC05_HUMAN	tr|A0A494BZU0|A0A494BZU0_HUMAN;sp|P40189|IL6RB_HUMAN;sp|P40189-3|IL6RB_HUMAN;sp|P40189-2|IL6RB_HUMAN;tr|D6RH03|D6RH03_HUMAN	8.39436	8.30231	8.32675	8.10003	8.135	-	2.47948e+08	2.0059e+08	2.12202e+08	1.25901e+08	1.36458e+08		0.595604	+	8	8	8	12.6	12.6	12.6	0	11.112	2191600000	43	2.0137	0.0253888	0.223624	5.9069
sp|P40197|GPV_HUMAN	sp|P40197|GPV_HUMAN	-	-	-	-	-	-	#VALUE!	#VALUE!	#VALUE!	#VALUE!	#VALUE!	#VALUE!	#VALUE!		1	1	1	2.7	2.7	2.7	0.0016287	2.3401	35767000	3	-4.34294e-08	0	0	0
sp|P40199|CEAM6_HUMAN	sp|P40199|CEAM6_HUMAN	-	-	-	-	-	-	#VALUE!	#VALUE!	#VALUE!	#VALUE!	#VALUE!	#VALUE!	#VALUE!		1	1	1	6.1	6.1	6.1	0	3.177	55490000	1	-4.34294e-08	0	0	0
sp|P40925|MDHC_HUMAN;sp|P40925-3|MDHC_HUMAN;tr|B9A041|B9A041_HUMAN;sp|P40925-2|MDHC_HUMAN;tr|C9JF79|C9JF79_HUMAN;tr|C9JRL4|C9JRL4_HUMAN;tr|B8ZZ51|B8ZZ51_HUMAN;tr|C9JLV6|C9JLV6_HUMAN	sp|P40925|MDHC_HUMAN;sp|P40925-3|MDHC_HUMAN;tr|B9A041|B9A041_HUMAN;sp|P40925-2|MDHC_HUMAN;tr|C9JF79|C9JF79_HUMAN;tr|C9JRL4|C9JRL4_HUMAN;tr|B8ZZ51|B8ZZ51_HUMAN	8.14873	8.28396	8.14392	8.07817	8.0887	8.17126	1.40841e+08	1.92291e+08	1.3929e+08	1.19721e+08	1.22659e+08	1.48341e+08	0.827057		6	6	6	20.7	20.7	20.7	0	18.107	1280800000	17	0.660329	0.380486	0.0794916	1.4579
sp|P41181|AQP2_HUMAN;tr|F8W0S2|F8W0S2_HUMAN;tr|F8VPL3|F8VPL3_HUMAN	sp|P41181|AQP2_HUMAN;tr|F8W0S2|F8W0S2_HUMAN;tr|F8VPL3|F8VPL3_HUMAN	-	-	-	-	-	-	#VALUE!	#VALUE!	#VALUE!	#VALUE!	#VALUE!	#VALUE!	#VALUE!		2	2	2	7.7	7.7	7.7	0	7.8742	1241400000	9	-4.34294e-08	0	0	0
tr|F8WC99|F8WC99_HUMAN;tr|U3KQG5|U3KQG5_HUMAN;sp|P41217-2|OX2G_HUMAN;sp|P41217|OX2G_HUMAN;sp|P41217-3|OX2G_HUMAN;tr|U3KQQ2|U3KQQ2_HUMAN	tr|F8WC99|F8WC99_HUMAN;tr|U3KQG5|U3KQG5_HUMAN;sp|P41217-2|OX2G_HUMAN;sp|P41217|OX2G_HUMAN;sp|P41217-3|OX2G_HUMAN;tr|U3KQQ2|U3KQQ2_HUMAN	7.8576	7.72602	-	-	-	-	7.20444e+07	5.32133e+07	#VALUE!	#VALUE!	#VALUE!	#VALUE!	#VALUE!		2	2	2	22	22	22	0.0016273	2.3299	640640000	9	0	1	-	0
sp|P41222|PTGDS_HUMAN;tr|Q5SQ11|Q5SQ11_HUMAN;tr|H0Y5A1|H0Y5A1_HUMAN	sp|P41222|PTGDS_HUMAN;tr|Q5SQ11|Q5SQ11_HUMAN;tr|H0Y5A1|H0Y5A1_HUMAN	11.0166	10.9312	10.9112	11.3306	11.291	11.3386	1.03896e+11	8.53493e+10	8.1508e+10	2.14092e+11	1.95434e+11	2.18072e+11	2.31797	+	10	10	10	56.3	56.3	56.3	0	170.29	1442500000000	1690	3.3066	0.00275228	-0.367098	-10.3404
tr|A3KFI5|A3KFI5_HUMAN;tr|E5RFZ1|E5RFZ1_HUMAN;sp|P41271|NBL1_HUMAN;tr|A0A087WTY6|A0A087WTY6_HUMAN;sp|P41271-2|NBL1_HUMAN;tr|A3KFI2|A3KFI2_HUMAN;tr|A3KFI3|A3KFI3_HUMAN;tr|A3KFI4|A3KFI4_HUMAN;tr|A3KFI1|A3KFI1_HUMAN	tr|A3KFI5|A3KFI5_HUMAN;tr|E5RFZ1|E5RFZ1_HUMAN;sp|P41271|NBL1_HUMAN;tr|A0A087WTY6|A0A087WTY6_HUMAN;sp|P41271-2|NBL1_HUMAN;tr|A3KFI2|A3KFI2_HUMAN;tr|A3KFI3|A3KFI3_HUMAN;tr|A3KFI4|A3KFI4_HUMAN;tr|A3KFI1|A3KFI1_HUMAN	8.32627	8.32137	8.29257	8.24733	8.26076	8.28099	2.11968e+08	2.0959e+08	1.96142e+08	1.76738e+08	1.82289e+08	1.90981e+08	0.890413		3	3	3	19.5	19.5	19.5	0	6.4115	2287600000	38	1.607	0.0549971	0.0503753	3.50797
tr|A0A087WXL1|A0A087WXL1_HUMAN;sp|P41439|FOLR3_HUMAN;tr|A0A087WYI3|A0A087WYI3_HUMAN;tr|A0A452Q700|A0A452Q700_HUMAN;tr|F5H2G8|F5H2G8_HUMAN	tr|A0A087WXL1|A0A087WXL1_HUMAN;sp|P41439|FOLR3_HUMAN;tr|A0A087WYI3|A0A087WYI3_HUMAN	7.99021	7.65175	-	9.11754	9.14579	9.22407	9.7771e+07	4.48487e+07		1.31081e+09	1.39891e+09	1.67521e+09	20.4971	+	8	8	6	44.5	44.5	34.3	0	50.258	5075200000	53	2.68602	0.00762962	-1.34148	-10.1112
tr|S4R3Z2|S4R3Z2_HUMAN;tr|A0A0A0MSS8|A0A0A0MSS8_HUMAN;sp|Q04828|AK1C1_HUMAN;sp|P42330|AK1C3_HUMAN;tr|S4R3D5|S4R3D5_HUMAN;sp|P42330-2|AK1C3_HUMAN;tr|A6NHU4|A6NHU4_HUMAN;tr|H0Y804|H0Y804_HUMAN;tr|B4DK69|B4DK69_HUMAN;sp|P17516|AK1C4_HUMAN;sp|P52895|AK1C2_HUMAN	tr|S4R3Z2|S4R3Z2_HUMAN;tr|A0A0A0MSS8|A0A0A0MSS8_HUMAN;sp|Q04828|AK1C1_HUMAN;sp|P42330|AK1C3_HUMAN;tr|S4R3D5|S4R3D5_HUMAN;sp|P42330-2|AK1C3_HUMAN;tr|A6NHU4|A6NHU4_HUMAN;tr|H0Y804|H0Y804_HUMAN;tr|B4DK69|B4DK69_HUMAN;sp|P17516|AK1C4_HUMAN;sp|P52895|AK1C2_HUMAN	-	-	-	-	-	-	#VALUE!	#VALUE!	#VALUE!	#VALUE!	#VALUE!	#VALUE!	#VALUE!		2	2	2	5.3	5.3	5.3	0.0031671	2.0992	120280000	4	-4.34294e-08	0	0	0
sp|P42704|LPPRC_HUMAN	sp|P42704|LPPRC_HUMAN	-	-	-	-	-	-	#VALUE!	#VALUE!	#VALUE!	#VALUE!	#VALUE!	#VALUE!	#VALUE!		1	1	1	2.1	2.1	2.1	0	20.894	57559000	1	-4.34294e-08	0	0	0
sp|P42785|PCP_HUMAN;sp|P42785-2|PCP_HUMAN;tr|E9PIG4|E9PIG4_HUMAN;tr|E9PQB5|E9PQB5_HUMAN;tr|E9PL85|E9PL85_HUMAN;tr|E9PQN3|E9PQN3_HUMAN;tr|E9PKN6|E9PKN6_HUMAN;tr|E9PNF7|E9PNF7_HUMAN;tr|E9PLY4|E9PLY4_HUMAN;tr|E9PNJ1|E9PNJ1_HUMAN;tr|E9PL49|E9PL49_HUMAN;tr|E9PR42|E9PR42_HUMAN	sp|P42785|PCP_HUMAN;sp|P42785-2|PCP_HUMAN;tr|E9PIG4|E9PIG4_HUMAN	9.41878	9.35301	9.35476	9.10164	9.06047	9.03161	2.62289e+09	2.25429e+09	2.26339e+09	1.26369e+09	1.1494e+09	1.0755e+09	0.488558	+	14	14	14	32.7	32.7	32.7	0	302.14	14740000000	193	3.32845	0.00269559	0.310943	10.4753
sp|P43115-3|PE2R3_HUMAN;sp|P43115-4|PE2R3_HUMAN;tr|A0A0A0MRP3|A0A0A0MRP3_HUMAN;sp|P43115-2|PE2R3_HUMAN;sp|P43115|PE2R3_HUMAN;sp|P43115-7|PE2R3_HUMAN;sp|P43115-8|PE2R3_HUMAN;tr|O00325|O00325_HUMAN;sp|P43115-9|PE2R3_HUMAN;tr|F8WAJ7|F8WAJ7_HUMAN;sp|P43115-5|PE2R3_HUMAN;sp|P43115-11|PE2R3_HUMAN;tr|A0A0B4J204|A0A0B4J204_HUMAN;sp|P43115-6|PE2R3_HUMAN;sp|P43115-12|PE2R3_HUMAN;sp|P43115-10|PE2R3_HUMAN	sp|P43115-3|PE2R3_HUMAN;sp|P43115-4|PE2R3_HUMAN;tr|A0A0A0MRP3|A0A0A0MRP3_HUMAN;sp|P43115-2|PE2R3_HUMAN;sp|P43115|PE2R3_HUMAN;sp|P43115-7|PE2R3_HUMAN;sp|P43115-8|PE2R3_HUMAN;tr|O00325|O00325_HUMAN;sp|P43115-9|PE2R3_HUMAN;tr|F8WAJ7|F8WAJ7_HUMAN;sp|P43115-5|PE2R3_HUMAN;sp|P43115-11|PE2R3_HUMAN;tr|A0A0B4J204|A0A0B4J204_HUMAN;sp|P43115-6|PE2R3_HUMAN;sp|P43115-12|PE2R3_HUMAN;sp|P43115-10|PE2R3_HUMAN	-	-	-	-	-	-	#VALUE!	#VALUE!	#VALUE!	#VALUE!	#VALUE!	#VALUE!	#VALUE!		1	1	1	3	3	3	0.0016407	2.3954	381290000	1	-4.34294e-08	0	0	0
sp|P43121|MUC18_HUMAN;sp|P43121-2|MUC18_HUMAN	sp|P43121|MUC18_HUMAN;sp|P43121-2|MUC18_HUMAN	8.91839	8.84707	8.85254	8.60654	8.56023	8.56496	8.28686e+08	7.03186e+08	7.12098e+08	4.04148e+08	3.6327e+08	3.67248e+08	0.505651	+	17	17	17	35.9	35.9	35.9	0	81.019	6771500000	101	3.38743	0.0025192	0.295422	10.8478
sp|P43251-4|BTD_HUMAN;sp|P43251|BTD_HUMAN;sp|P43251-3|BTD_HUMAN;sp|P43251-2|BTD_HUMAN;tr|C9JSN9|C9JSN9_HUMAN;tr|A0A2R8Y5J9|A0A2R8Y5J9_HUMAN;tr|F8WCU5|F8WCU5_HUMAN	sp|P43251-4|BTD_HUMAN;sp|P43251|BTD_HUMAN;sp|P43251-3|BTD_HUMAN;sp|P43251-2|BTD_HUMAN;tr|C9JSN9|C9JSN9_HUMAN	9.24509	9.19904	9.16385	9.24405	9.22188	9.28825	1.75829e+09	1.58139e+09	1.45831e+09	1.75408e+09	1.66679e+09	1.942e+09	1.11773		12	12	12	33.1	33.1	33.1	0	140.14	15043000000	173	0.730517	0.3303	-0.0487353	-1.59479
sp|P43652|AFAM_HUMAN;CON__REFSEQ:XP_585019	sp|P43652|AFAM_HUMAN	9.30722	9.37142	9.37044	9.86281	9.90419	9.90566	2.02871e+09	2.35191e+09	2.34661e+09	7.29138e+09	8.02029e+09	8.04748e+09	3.47233	+	24	24	24	41.2	41.2	41.2	0	183.23	40957000000	338	4.53805	0.000487406	-0.541194	-21.2547
sp|P45877|PPIC_HUMAN	sp|P45877|PPIC_HUMAN	8.00039	8.06647	7.80415	7.4823	7.51391	7.51742	1.0009e+08	1.16539e+08	6.37016e+07	3.03599e+07	3.2652e+07	3.2917e+07	0.3422	+	3	3	3	14.6	14.6	14.6	0	7.8084	604350000	19	2.32602	0.0140585	0.452462	5.68712
tr|Q5JSD2|Q5JSD2_HUMAN;tr|Q5JSD1|Q5JSD1_HUMAN;tr|A0A0A0MR02|A0A0A0MR02_HUMAN;sp|P45880-2|VDAC2_HUMAN;sp|P45880|VDAC2_HUMAN;sp|P45880-1|VDAC2_HUMAN	tr|Q5JSD2|Q5JSD2_HUMAN;tr|Q5JSD1|Q5JSD1_HUMAN;tr|A0A0A0MR02|A0A0A0MR02_HUMAN;sp|P45880-2|VDAC2_HUMAN;sp|P45880|VDAC2_HUMAN;sp|P45880-1|VDAC2_HUMAN	-	-	7.44573	-	-	-	#VALUE!	#VALUE!	2.79081e+07	#VALUE!	#VALUE!	#VALUE!	#VALUE!		1	1	1	6.7	6.7	6.7	0.0097087	1.633	89882000	2	0	1	-	0
tr|H0Y4Q3|H0Y4Q3_HUMAN;sp|P46060|RAGP1_HUMAN	tr|H0Y4Q3|H0Y4Q3_HUMAN;sp|P46060|RAGP1_HUMAN	-	-	-	-	-	-	#VALUE!	#VALUE!	#VALUE!	#VALUE!	#VALUE!	#VALUE!	#VALUE!		1	1	1	17.4	17.4	17.4	0	9.1736	71906000	2	-4.34294e-08	0	0	0
tr|A0A0J9YXZ5|A0A0J9YXZ5_HUMAN;sp|P46940|IQGA1_HUMAN	tr|A0A0J9YXZ5|A0A0J9YXZ5_HUMAN;sp|P46940|IQGA1_HUMAN	-	-	-	7.9231	-	-	#VALUE!	#VALUE!	#VALUE!	8.37722e+07	#VALUE!	#VALUE!	#VALUE!		2	2	2	2.1	2.1	2.1	0	11.183	316560000	7	0	1	-	0
tr|G5E9W8|G5E9W8_HUMAN;tr|C9JQ42|C9JQ42_HUMAN;sp|P46976-3|GLYG_HUMAN;sp|P46976-2|GLYG_HUMAN;sp|P46976|GLYG_HUMAN;tr|C9J8R8|C9J8R8_HUMAN;tr|C9J7C7|C9J7C7_HUMAN	tr|G5E9W8|G5E9W8_HUMAN;tr|C9JQ42|C9JQ42_HUMAN;sp|P46976-3|GLYG_HUMAN;sp|P46976-2|GLYG_HUMAN;sp|P46976|GLYG_HUMAN;tr|C9J8R8|C9J8R8_HUMAN;tr|C9J7C7|C9J7C7_HUMAN	-	-	-	8.01132	-	7.79805	#VALUE!	#VALUE!	#VALUE!	1.02641e+08	#VALUE!	6.28131e+07	#VALUE!		2	2	2	12.4	12.4	12.4	0	6.9084	231090000	5	0	1	-	0
tr|B1AK87|B1AK87_HUMAN;sp|P47756-2|CAPZB_HUMAN;sp|P47756|CAPZB_HUMAN;tr|B1AK88|B1AK88_HUMAN;tr|B1AK85|B1AK85_HUMAN	tr|B1AK87|B1AK87_HUMAN;sp|P47756-2|CAPZB_HUMAN;sp|P47756|CAPZB_HUMAN;tr|B1AK88|B1AK88_HUMAN;tr|B1AK85|B1AK85_HUMAN	-	-	-	8.18907	8.25498	-	#VALUE!	#VALUE!	#VALUE!	1.5455e+08	1.79879e+08	#VALUE!	#VALUE!		4	4	4	17.7	17.7	17.7	0	8.502	446130000	5	0	1	-	0
sp|P48061-2|SDF1_HUMAN;sp|P48061-5|SDF1_HUMAN;sp|P48061|SDF1_HUMAN;sp|P48061-6|SDF1_HUMAN;sp|P48061-3|SDF1_HUMAN;sp|P48061-4|SDF1_HUMAN	sp|P48061-2|SDF1_HUMAN;sp|P48061-5|SDF1_HUMAN;sp|P48061|SDF1_HUMAN;sp|P48061-6|SDF1_HUMAN;sp|P48061-3|SDF1_HUMAN;sp|P48061-4|SDF1_HUMAN	8.24866	8.20071	8.15171	8.06551	7.92573	7.90738	1.7728e+08	1.58749e+08	1.41811e+08	1.16281e+08	8.42811e+07	8.07942e+07	0.588809	+	3	3	3	33.7	33.7	33.7	0	11.384	1527600000	18	1.82488	0.0366142	0.234154	4.09071
tr|F8WDE1|F8WDE1_HUMAN;tr|C9JM33|C9JM33_HUMAN;sp|P48551-3|INAR2_HUMAN;sp|P48551-2|INAR2_HUMAN;sp|P48551|INAR2_HUMAN;tr|C9K067|C9K067_HUMAN;tr|C9JCU0|C9JCU0_HUMAN	tr|F8WDE1|F8WDE1_HUMAN;tr|C9JM33|C9JM33_HUMAN;sp|P48551-3|INAR2_HUMAN;sp|P48551-2|INAR2_HUMAN;sp|P48551|INAR2_HUMAN;tr|C9K067|C9K067_HUMAN;tr|C9JCU0|C9JCU0_HUMAN	-	-	-	-	-	-	#VALUE!	#VALUE!	#VALUE!	#VALUE!	#VALUE!	#VALUE!	#VALUE!		2	2	2	9.1	9.1	9.1	0	5.8761	1492300000	13	-4.34294e-08	0	0	0
sp|P48594|SPB4_HUMAN;tr|H0Y5H9|H0Y5H9_HUMAN;tr|C9JZ65|C9JZ65_HUMAN	sp|P48594|SPB4_HUMAN;tr|H0Y5H9|H0Y5H9_HUMAN;tr|C9JZ65|C9JZ65_HUMAN	-	-	7.69449	-	7.82366	7.70613	#VALUE!	#VALUE!	4.94869e+07	#VALUE!	6.66285e+07	5.08312e+07	#VALUE!		14	4	4	40.5	15.1	15.1	0	6.3603	378860000	13	0	1	-0.0704017	0
sp|P48595|SPB10_HUMAN	sp|P48595|SPB10_HUMAN	-	-	-	-	-	7.45257	#VALUE!	#VALUE!	#VALUE!	#VALUE!	#VALUE!	2.83511e+07	#VALUE!		1	1	1	3.8	3.8	3.8	0	3.2175	43961000	1	0	1	-	0
sp|P48643-2|TCPE_HUMAN;tr|E7ENZ3|E7ENZ3_HUMAN;tr|B7ZAR1|B7ZAR1_HUMAN;tr|E9PCA1|E9PCA1_HUMAN;sp|P48643|TCPE_HUMAN	sp|P48643-2|TCPE_HUMAN;tr|E7ENZ3|E7ENZ3_HUMAN;tr|B7ZAR1|B7ZAR1_HUMAN;tr|E9PCA1|E9PCA1_HUMAN;sp|P48643|TCPE_HUMAN	-	-	-	-	-	-	#VALUE!	#VALUE!	#VALUE!	#VALUE!	#VALUE!	#VALUE!	#VALUE!		1	1	1	4	4	4	0.00082508	2.4311	28421000	2	-4.34294e-08	0	0	0
sp|P48745|CCN3_HUMAN	sp|P48745|CCN3_HUMAN	8.93566	8.97752	8.9267	8.71844	8.76276	8.77143	8.62303e+08	9.49555e+08	8.44695e+08	5.22926e+08	5.79109e+08	5.90786e+08	0.637224	+	9	9	9	26.1	26.1	26.1	0	126.95	9484300000	97	3.00362	0.00448603	0.195752	8.62907
sp|P48960-2|CD97_HUMAN;sp|P48960-3|CD97_HUMAN;sp|P48960|CD97_HUMAN;tr|K7EKV5|K7EKV5_HUMAN;tr|K7EPE8|K7EPE8_HUMAN;tr|K7EPP8|K7EPP8_HUMAN	sp|P48960-2|CD97_HUMAN;sp|P48960-3|CD97_HUMAN;sp|P48960|CD97_HUMAN;tr|K7EKV5|K7EKV5_HUMAN;tr|K7EPE8|K7EPE8_HUMAN;tr|K7EPP8|K7EPP8_HUMAN	-	-	-	-	-	-	#VALUE!	#VALUE!	#VALUE!	#VALUE!	#VALUE!	#VALUE!	#VALUE!		2	2	2	6.1	6.1	6.1	0	10.367	176940000	4	-4.34294e-08	0	0	0
sp|P49006|MRP_HUMAN	sp|P49006|MRP_HUMAN	-	-	-	-	-	-	#VALUE!	#VALUE!	#VALUE!	#VALUE!	#VALUE!	#VALUE!	#VALUE!		1	1	1	6.7	6.7	6.7	0	2.5964	108220000	3	-4.34294e-08	0	0	0
sp|P49189-3|AL9A1_HUMAN;sp|P49189|AL9A1_HUMAN;sp|P49189-2|AL9A1_HUMAN	sp|P49189-3|AL9A1_HUMAN;sp|P49189|AL9A1_HUMAN	-	7.72841	7.70515	-	-	-	#VALUE!	5.35069e+07	5.07166e+07	#VALUE!	#VALUE!	#VALUE!	#VALUE!		3	3	3	6.2	6.2	6.2	0	3.6357	277550000	4	0	1	-	0
sp|P49747|COMP_HUMAN;tr|G3XAP6|G3XAP6_HUMAN;sp|P49747-2|COMP_HUMAN	sp|P49747|COMP_HUMAN;tr|G3XAP6|G3XAP6_HUMAN;sp|P49747-2|COMP_HUMAN	8.93073	8.99277	8.92442	8.62784	8.66028	8.64851	8.5257e+08	9.8349e+08	8.40272e+08	4.24463e+08	4.57383e+08	4.45154e+08	0.495828	+	14	14	12	33.4	33.4	30.3	0	90.613	9171700000	81	3.66471	0.00163419	0.303766	12.7741
tr|A0A182DWH7|A0A182DWH7_HUMAN;sp|P49908|SEPP1_HUMAN;tr|R4GMT5|R4GMT5_HUMAN;tr|A0A182DWH8|A0A182DWH8_HUMAN	tr|A0A182DWH7|A0A182DWH7_HUMAN;sp|P49908|SEPP1_HUMAN;tr|R4GMT5|R4GMT5_HUMAN;tr|A0A182DWH8|A0A182DWH8_HUMAN	8.3038	-	-	8.2039	-	8.28789	2.0128e+08	#VALUE!	#VALUE!	1.59919e+08	#VALUE!	1.94039e+08	#VALUE!		2	2	2	5.8	5.8	5.8	0.0031721	2.128	1926700000	9	0	1	0.0579033	0
sp|P49913|CAMP_HUMAN;tr|J3KNB4|J3KNB4_HUMAN	sp|P49913|CAMP_HUMAN;tr|J3KNB4|J3KNB4_HUMAN	8.67448	8.77381	8.73504	9.13818	9.27996	9.25811	4.72585e+08	5.94032e+08	5.433e+08	1.37461e+09	1.90529e+09	1.8118e+09	3.16271	+	9	9	9	40	40	40	0	45.641	14803000000	79	3.1539	0.0036175	-0.497639	-9.44197
sp|P50053|KHK_HUMAN;sp|P50053-2|KHK_HUMAN;tr|C9JDL1|C9JDL1_HUMAN	sp|P50053|KHK_HUMAN;sp|P50053-2|KHK_HUMAN;tr|C9JDL1|C9JDL1_HUMAN	7.70751	7.72667	7.81059	-	-	-	5.09929e+07	5.3293e+07	6.46532e+07	#VALUE!	#VALUE!	#VALUE!	#VALUE!		4	4	4	12.1	12.1	12.1	0	4.9401	264650000	9	0	1	-	0
sp|P50395|GDIB_HUMAN;sp|P50395-2|GDIB_HUMAN;tr|Q5SX87|Q5SX87_HUMAN;tr|Q5SX91|Q5SX91_HUMAN;sp|P31150|GDIA_HUMAN;tr|V9GYF8|V9GYF8_HUMAN;tr|Q5SX90|Q5SX90_HUMAN;tr|Q5SX86|Q5SX86_HUMAN	sp|P50395|GDIB_HUMAN;sp|P50395-2|GDIB_HUMAN;tr|Q5SX87|Q5SX87_HUMAN;tr|Q5SX91|Q5SX91_HUMAN	8.08654	8.2284	8.18466	8.47569	8.50755	8.49266	1.22051e+08	1.692e+08	1.52989e+08	2.99013e+08	3.21773e+08	3.10928e+08	2.09732	+	6	6	6	20	20	20	0	19.231	1836300000	22	2.78898	0.00649569	-0.325431	-7.57849
tr|H7C3I1|H7C3I1_HUMAN;tr|F6VDH7|F6VDH7_HUMAN;tr|Q3KNR6|Q3KNR6_HUMAN;sp|Q8IZP2|ST134_HUMAN;sp|P50502|F10A1_HUMAN;sp|Q8NFI4|F10A5_HUMAN	tr|H7C3I1|H7C3I1_HUMAN;tr|F6VDH7|F6VDH7_HUMAN;tr|Q3KNR6|Q3KNR6_HUMAN;sp|Q8IZP2|ST134_HUMAN;sp|P50502|F10A1_HUMAN;sp|Q8NFI4|F10A5_HUMAN	-	-	8.01758	-	-	-	#VALUE!	#VALUE!	1.04131e+08	#VALUE!	#VALUE!	#VALUE!	#VALUE!		2	2	2	18.5	18.5	18.5	0	7.0417	215280000	3	0	1	-	0
sp|P50552|VASP_HUMAN;tr|K7EM16|K7EM16_HUMAN	sp|P50552|VASP_HUMAN;tr|K7EM16|K7EM16_HUMAN	-	-	-	-	-	-	#VALUE!	#VALUE!	#VALUE!	#VALUE!	#VALUE!	#VALUE!	#VALUE!		2	2	2	6.1	6.1	6.1	0.0016353	2.3728	24692000	3	-4.34294e-08	0	0	0
tr|A0A087WXM8|A0A087WXM8_HUMAN;sp|P50895|BCAM_HUMAN;tr|K7ENU8|K7ENU8_HUMAN;tr|K7ERB7|K7ERB7_HUMAN	tr|A0A087WXM8|A0A087WXM8_HUMAN;sp|P50895|BCAM_HUMAN;tr|K7ENU8|K7ENU8_HUMAN	8.91943	8.84348	8.90056	8.58976	8.68439	8.67396	8.30673e+08	6.97397e+08	7.95353e+08	3.8883e+08	4.83493e+08	4.7202e+08	0.578604	+	14	14	14	33.2	33.2	33.2	0	52.102	6516600000	65	2.49673	0.0105365	0.238457	6.33099
tr|E9PSE5|E9PSE5_HUMAN;sp|P50897-2|PPT1_HUMAN;tr|E9PIA8|E9PIA8_HUMAN;tr|A0A2C9F2P4|A0A2C9F2P4_HUMAN;sp|P50897|PPT1_HUMAN;tr|A0A286YFF7|A0A286YFF7_HUMAN	tr|E9PSE5|E9PSE5_HUMAN;sp|P50897-2|PPT1_HUMAN;tr|E9PIA8|E9PIA8_HUMAN;tr|A0A2C9F2P4|A0A2C9F2P4_HUMAN;sp|P50897|PPT1_HUMAN;tr|A0A286YFF7|A0A286YFF7_HUMAN	-	-	-	-	-	-	#VALUE!	#VALUE!	#VALUE!	#VALUE!	#VALUE!	#VALUE!	#VALUE!		1	1	1	17.2	17.2	17.2	0	3.7426	241380000	10	-4.34294e-08	0	0	0
sp|P50995|ANX11_HUMAN;sp|P50995-2|ANX11_HUMAN;tr|H0Y6E1|H0Y6E1_HUMAN	sp|P50995|ANX11_HUMAN;sp|P50995-2|ANX11_HUMAN	7.97136	8.07664	8.04222	7.98851	8.01995	8.07379	9.36181e+07	1.193e+08	1.1021e+08	9.7389e+07	1.04701e+08	1.1852e+08	0.992206		7	7	7	16.8	16.8	16.8	0	18.428	1058500000	23	0.0223163	1	0.00265741	0.0668452
sp|P51148-2|RAB5C_HUMAN;sp|P51148|RAB5C_HUMAN;tr|K7EIP6|K7EIP6_HUMAN;tr|F8VWU4|F8VWU4_HUMAN;tr|F8VVZ0|F8VVZ0_HUMAN;tr|F8VUA5|F8VUA5_HUMAN;tr|F8VVK3|F8VVK3_HUMAN;tr|K7ENY4|K7ENY4_HUMAN;tr|K7ERI8|K7ERI8_HUMAN;sp|P61020-2|RAB5B_HUMAN;sp|P20339-2|RAB5A_HUMAN;sp|P61020|RAB5B_HUMAN;sp|P20339|RAB5A_HUMAN;tr|K7ERQ8|K7ERQ8_HUMAN	sp|P51148-2|RAB5C_HUMAN;sp|P51148|RAB5C_HUMAN	7.88154	7.66718	7.76717	-	-	-	7.61272e+07	4.64708e+07	5.85019e+07	#VALUE!	#VALUE!	#VALUE!	#VALUE!		3	3	3	19.7	19.7	19.7	0	11.963	376810000	5	0	1	-	0
tr|C9J592|C9J592_HUMAN;sp|P51149|RAB7A_HUMAN;tr|C9J7D1|C9J7D1_HUMAN;tr|C9J4S4|C9J4S4_HUMAN;tr|C9IZZ0|C9IZZ0_HUMAN;tr|C9J4V0|C9J4V0_HUMAN;tr|C9J8S3|C9J8S3_HUMAN	tr|C9J592|C9J592_HUMAN;sp|P51149|RAB7A_HUMAN;tr|C9J7D1|C9J7D1_HUMAN;tr|C9J4S4|C9J4S4_HUMAN;tr|C9IZZ0|C9IZZ0_HUMAN;tr|C9J4V0|C9J4V0_HUMAN;tr|C9J8S3|C9J8S3_HUMAN	-	-	-	-	-	-	#VALUE!	#VALUE!	#VALUE!	#VALUE!	#VALUE!	#VALUE!	#VALUE!		2	2	2	16	16	16	0	3.5435	100960000	2	-4.34294e-08	0	0	0
tr|A6NKZ2|A6NKZ2_HUMAN;sp|P51606|RENBP_HUMAN	tr|A6NKZ2|A6NKZ2_HUMAN;sp|P51606|RENBP_HUMAN	-	-	7.16646	-	-	-	#VALUE!	#VALUE!	1.4671e+07	#VALUE!	#VALUE!	#VALUE!	#VALUE!		1	1	1	3.4	3.4	3.4	0.0054054	1.8915	31747000	2	0	1	-	0
tr|K7EN73|K7EN73_HUMAN;tr|J3KTG1|J3KTG1_HUMAN;tr|C9JGJ2|C9JGJ2_HUMAN;tr|I3L0X1|I3L0X1_HUMAN;tr|J3QRD1|J3QRD1_HUMAN;sp|P51648|AL3A2_HUMAN;sp|P51648-2|AL3A2_HUMAN	tr|K7EN73|K7EN73_HUMAN;tr|J3KTG1|J3KTG1_HUMAN;tr|C9JGJ2|C9JGJ2_HUMAN;tr|I3L0X1|I3L0X1_HUMAN;tr|J3QRD1|J3QRD1_HUMAN;sp|P51648|AL3A2_HUMAN;sp|P51648-2|AL3A2_HUMAN	-	-	-	-	-	-	#VALUE!	#VALUE!	#VALUE!	#VALUE!	#VALUE!	#VALUE!	#VALUE!		1	1	1	24.6	24.6	24.6	0	42.486	640100000	4	-4.34294e-08	0	0	0
sp|P51654|GPC3_HUMAN;sp|P51654-3|GPC3_HUMAN;sp|P51654-2|GPC3_HUMAN;tr|H0Y3U6|H0Y3U6_HUMAN	sp|P51654|GPC3_HUMAN;sp|P51654-3|GPC3_HUMAN;sp|P51654-2|GPC3_HUMAN;tr|H0Y3U6|H0Y3U6_HUMAN	8.35058	8.36749	8.29323	-	7.87986	-	2.24171e+08	2.33072e+08	1.9644e+08	#VALUE!	7.58333e+07	#VALUE!	#VALUE!		6	6	6	14	14	14	0	26.251	1469000000	20	0	1	0.45724	0
sp|P51688|SPHM_HUMAN;tr|I3NI22|I3NI22_HUMAN;tr|I3L3T3|I3L3T3_HUMAN;tr|I3L2I6|I3L2I6_HUMAN;tr|I3L4B7|I3L4B7_HUMAN;tr|I3L2L4|I3L2L4_HUMAN	sp|P51688|SPHM_HUMAN	8.68167	8.75228	8.6466	8.60115	8.635	8.61903	4.80474e+08	5.65301e+08	4.432e+08	3.99163e+08	4.31519e+08	4.15939e+08	0.837234		11	11	11	30.7	30.7	30.7	0	57.994	4062800000	46	1.08409	0.157406	0.0751251	2.30597
sp|P51884|LUM_HUMAN;CON__Q05443	sp|P51884|LUM_HUMAN	9.38505	9.43169	9.43085	9.4735	9.55207	9.53108	2.42689e+09	2.70203e+09	2.69681e+09	2.97509e+09	3.56509e+09	3.39688e+09	1.26979	+	9	9	9	32	32	32	0	92.116	29589000000	178	1.66888	0.0489427	-0.103023	-3.66769
sp|P52209-2|6PGD_HUMAN;sp|P52209|6PGD_HUMAN;tr|K7EMN2|K7EMN2_HUMAN;tr|K7EM49|K7EM49_HUMAN;tr|K7EPF6|K7EPF6_HUMAN;tr|K7ELN9|K7ELN9_HUMAN	sp|P52209-2|6PGD_HUMAN;sp|P52209|6PGD_HUMAN;tr|K7EMN2|K7EMN2_HUMAN;tr|K7EM49|K7EM49_HUMAN	7.89152	7.92749	7.97999	9.06878	9.02321	8.92279	7.78969e+07	8.46233e+07	9.54971e+07	1.1716e+09	1.0549e+09	8.37124e+08	11.8737	+	12	12	12	32.3	32.3	32.3	0	61.053	4057700000	50	4.54619	0.000486904	-1.07193	-21.3552
tr|M0R0Y6|M0R0Y6_HUMAN;tr|M0QYQ7|M0QYQ7_HUMAN;tr|M0R0N3|M0R0N3_HUMAN;tr|M0R019|M0R019_HUMAN;tr|M0R2T0|M0R2T0_HUMAN;sp|P52272-2|HNRPM_HUMAN;tr|A0A087X0X3|A0A087X0X3_HUMAN;sp|P52272|HNRPM_HUMAN	tr|M0R0Y6|M0R0Y6_HUMAN;tr|M0QYQ7|M0QYQ7_HUMAN;tr|M0R0N3|M0R0N3_HUMAN;tr|M0R019|M0R019_HUMAN;tr|M0R2T0|M0R2T0_HUMAN;sp|P52272-2|HNRPM_HUMAN;tr|A0A087X0X3|A0A087X0X3_HUMAN;sp|P52272|HNRPM_HUMAN	-	-	-	-	-	-	#VALUE!	#VALUE!	#VALUE!	#VALUE!	#VALUE!	#VALUE!	#VALUE!		1	1	1	16.2	16.2	16.2	0	20.604	322110000	7	-4.34294e-08	0	0	0
tr|J3KTF8|J3KTF8_HUMAN;sp|P52565|GDIR1_HUMAN;tr|J3QQX2|J3QQX2_HUMAN;tr|J3KRE2|J3KRE2_HUMAN;sp|P52565-2|GDIR1_HUMAN;tr|J3KRY1|J3KRY1_HUMAN	tr|J3KTF8|J3KTF8_HUMAN;sp|P52565|GDIR1_HUMAN;tr|J3QQX2|J3QQX2_HUMAN;tr|J3KRE2|J3KRE2_HUMAN;sp|P52565-2|GDIR1_HUMAN;tr|J3KRY1|J3KRY1_HUMAN	7.55279	7.60353	7.8611	-	-	-	3.571e+07	4.01356e+07	7.26273e+07	#VALUE!	#VALUE!	#VALUE!	#VALUE!		2	2	2	9.3	9.3	9.3	0.003937	2.0355	400210000	4	0	1	-	0
sp|P52758|RIDA_HUMAN;tr|H0YBX3|H0YBX3_HUMAN;tr|H0YB34|H0YB34_HUMAN	sp|P52758|RIDA_HUMAN;tr|H0YBX3|H0YBX3_HUMAN;tr|H0YB34|H0YB34_HUMAN	8.11757	8.1428	7.98776	7.87581	-	-	1.3109e+08	1.38931e+08	9.7221e+07	7.51294e+07	#VALUE!	#VALUE!	#VALUE!		3	3	3	27	27	27	0	7.0094	1178000000	8	0	1	0.206896	0
tr|A0A087X240|A0A087X240_HUMAN;sp|P52803|EFNA5_HUMAN	tr|A0A087X240|A0A087X240_HUMAN;sp|P52803|EFNA5_HUMAN	-	-	-	-	-	-	#VALUE!	#VALUE!	#VALUE!	#VALUE!	#VALUE!	#VALUE!	#VALUE!		1	1	1	10.6	10.6	10.6	0.0031822	2.1601	42426000	1	-4.34294e-08	0	0	0
sp|P52823|STC1_HUMAN;sp|P52823-2|STC1_HUMAN	sp|P52823|STC1_HUMAN;sp|P52823-2|STC1_HUMAN	-	-	-	-	-	-	#VALUE!	#VALUE!	#VALUE!	#VALUE!	#VALUE!	#VALUE!	#VALUE!		2	2	2	10.1	10.1	10.1	0	13.507	154030000	6	-4.34294e-08	0	0	0
sp|P52907|CAZA1_HUMAN;tr|C9JUG7|C9JUG7_HUMAN;sp|P47755-2|CAZA2_HUMAN;tr|F8W9N7|F8W9N7_HUMAN;tr|A0A0D9SET8|A0A0D9SET8_HUMAN;sp|P47755|CAZA2_HUMAN	sp|P52907|CAZA1_HUMAN	7.38587	-	7.3027	-	-	-	2.43148e+07	#VALUE!	2.00771e+07	#VALUE!	#VALUE!	#VALUE!	#VALUE!		3	3	3	15.7	15.7	15.7	0	11.632	465730000	10	0	1	-	0
sp|P53634|CATC_HUMAN;tr|H0YCY8|H0YCY8_HUMAN;sp|P53634-2|CATC_HUMAN;sp|P53634-3|CATC_HUMAN	sp|P53634|CATC_HUMAN;tr|H0YCY8|H0YCY8_HUMAN	9.42849	9.42692	9.436	9.42474	9.42593	9.43677	2.68219e+09	2.67251e+09	2.72898e+09	2.65913e+09	2.66643e+09	2.73382e+09	0.996994		19	19	19	55.9	55.9	55.9	0	191.68	25352000000	210	0.100559	1	0.00132879	0.280075
tr|A8MZH8|A8MZH8_HUMAN;tr|A8MXQ1|A8MXQ1_HUMAN;sp|P53801|PTTG_HUMAN	tr|A8MZH8|A8MZH8_HUMAN;tr|A8MXQ1|A8MXQ1_HUMAN;sp|P53801|PTTG_HUMAN	-	-	-	-	-	-	#VALUE!	#VALUE!	#VALUE!	#VALUE!	#VALUE!	#VALUE!	#VALUE!		1	1	1	16.8	16.8	16.8	0	4.5127	240200000	8	-4.34294e-08	0	0	0
sp|P53990-2|IST1_HUMAN;sp|P53990|IST1_HUMAN;sp|P53990-4|IST1_HUMAN;tr|H3BQF7|H3BQF7_HUMAN;tr|H3BMU1|H3BMU1_HUMAN;tr|H3BUI0|H3BUI0_HUMAN;sp|P53990-3|IST1_HUMAN;sp|P53990-5|IST1_HUMAN;tr|F5GXM3|F5GXM3_HUMAN;tr|J3KR23|J3KR23_HUMAN;tr|H3BRE2|H3BRE2_HUMAN;tr|H3BPP6|H3BPP6_HUMAN;tr|H3BQ38|H3BQ38_HUMAN;tr|E9PF00|E9PF00_HUMAN;sp|P53990-6|IST1_HUMAN	sp|P53990-2|IST1_HUMAN;sp|P53990|IST1_HUMAN;sp|P53990-4|IST1_HUMAN;tr|H3BQF7|H3BQF7_HUMAN;tr|H3BMU1|H3BMU1_HUMAN;tr|H3BUI0|H3BUI0_HUMAN;sp|P53990-3|IST1_HUMAN;sp|P53990-5|IST1_HUMAN;tr|F5GXM3|F5GXM3_HUMAN;tr|J3KR23|J3KR23_HUMAN	8.54997	8.56951	8.65205	-	8.02506	-	3.54789e+08	3.71116e+08	4.48797e+08	#VALUE!	1.0594e+08	#VALUE!	#VALUE!		9	9	9	33.4	33.4	33.4	0	162.84	2980100000	32	0	1	0.565453	0
sp|P54108|CRIS3_HUMAN;sp|P54108-2|CRIS3_HUMAN;sp|P54108-3|CRIS3_HUMAN;tr|J3KPA1|J3KPA1_HUMAN;tr|I3L0A1|I3L0A1_HUMAN	sp|P54108|CRIS3_HUMAN;sp|P54108-2|CRIS3_HUMAN;sp|P54108-3|CRIS3_HUMAN;tr|J3KPA1|J3KPA1_HUMAN;tr|I3L0A1|I3L0A1_HUMAN	-	-	-	8.28208	8.18093	8.2184	#VALUE!	#VALUE!	#VALUE!	1.91461e+08	1.51681e+08	1.65348e+08	#VALUE!		4	4	4	16.3	16.3	16.3	0	8.6015	1365100000	14	0	1	-	0
sp|P54727|RD23B_HUMAN;tr|Q5W0S5|Q5W0S5_HUMAN;tr|Q5W0S4|Q5W0S4_HUMAN;tr|H0Y579|H0Y579_HUMAN;tr|K7ENJ0|K7ENJ0_HUMAN;tr|K7ELW1|K7ELW1_HUMAN;tr|A0A494C0B4|A0A494C0B4_HUMAN;sp|P54725-2|RD23A_HUMAN;sp|P54727-2|RD23B_HUMAN;sp|P54725-3|RD23A_HUMAN;sp|P54725|RD23A_HUMAN	sp|P54727|RD23B_HUMAN;tr|Q5W0S5|Q5W0S5_HUMAN	-	-	-	-	-	-	#VALUE!	#VALUE!	#VALUE!	#VALUE!	#VALUE!	#VALUE!	#VALUE!		3	3	3	6.1	6.1	6.1	0	3.6624	231500000	10	-4.34294e-08	0	0	0
sp|P54753|EPHB3_HUMAN;sp|P54762|EPHB1_HUMAN;tr|A0A3B3IRY8|A0A3B3IRY8_HUMAN	sp|P54753|EPHB3_HUMAN	7.88739	-	-	-	-	-	7.71596e+07	#VALUE!	#VALUE!	#VALUE!	#VALUE!	#VALUE!	#VALUE!		3	3	3	3.2	3.2	3.2	0	14.579	407160000	9	0	1	-	0
sp|P54760-2|EPHB4_HUMAN;tr|Q96L35|Q96L35_HUMAN;sp|P54760|EPHB4_HUMAN;sp|P54760-4|EPHB4_HUMAN;sp|P54760-3|EPHB4_HUMAN	sp|P54760-2|EPHB4_HUMAN;tr|Q96L35|Q96L35_HUMAN;sp|P54760|EPHB4_HUMAN;sp|P54760-4|EPHB4_HUMAN;sp|P54760-3|EPHB4_HUMAN	8.74872	8.69103	8.65533	8.24706	8.35708	8.29931	5.60686e+08	4.90942e+08	4.52199e+08	1.76628e+08	2.27552e+08	1.99209e+08	0.401236	+	12	12	12	30.2	30.2	30.2	0	22.586	3541100000	35	3.16345	0.00355789	0.39721	9.49599
sp|P54793|ARSF_HUMAN	sp|P54793|ARSF_HUMAN	8.00634	7.9833	7.91189	-	-	-	1.01471e+08	9.62277e+07	8.16376e+07	#VALUE!	#VALUE!	#VALUE!	#VALUE!		5	5	5	12.4	12.4	12.4	0	19.248	473990000	11	0	1	-	0
sp|P54802|ANAG_HUMAN;tr|K7ENX5|K7ENX5_HUMAN;tr|K7END1|K7END1_HUMAN;tr|K7EQH9|K7EQH9_HUMAN	sp|P54802|ANAG_HUMAN	9.77842	9.79071	9.78539	9.53258	9.57686	9.52844	6.00371e+09	6.17604e+09	6.10085e+09	3.40863e+09	3.7745e+09	3.37629e+09	0.57763	+	25	25	25	48.6	48.6	48.6	0	258.04	40152000000	333	3.94175	0.00105448	0.238881	15.0243
sp|P54826|GAS1_HUMAN	sp|P54826|GAS1_HUMAN	-	-	-	-	-	-	#VALUE!	#VALUE!	#VALUE!	#VALUE!	#VALUE!	#VALUE!	#VALUE!		4	4	4	20.3	20.3	20.3	0	6.8569	694410000	11	-4.34294e-08	0	0	0
sp|P55000|SLUR1_HUMAN	sp|P55000|SLUR1_HUMAN	9.76336	9.57438	9.63784	9.65716	9.47407	9.39185	5.79909e+09	3.75301e+09	4.3435e+09	4.54109e+09	2.979e+09	2.46519e+09	0.718592		4	4	4	66	66	66	0	78.64	47423000000	154	0.717748	0.337035	0.150832	1.56985
tr|J3QSS1|J3QSS1_HUMAN;sp|P55017|S12A3_HUMAN;sp|P55017-3|S12A3_HUMAN;sp|P55017-2|S12A3_HUMAN	tr|J3QSS1|J3QSS1_HUMAN;sp|P55017|S12A3_HUMAN;sp|P55017-3|S12A3_HUMAN;sp|P55017-2|S12A3_HUMAN	8.33413	8.20366	8.17397	-	-	-	2.15839e+08	1.59831e+08	1.49269e+08	#VALUE!	#VALUE!	#VALUE!	#VALUE!		6	6	6	5.8	5.8	5.8	0	21.921	959100000	17	0	1	-	0
sp|P55072|TERA_HUMAN;tr|C9JUP7|C9JUP7_HUMAN;tr|C9IZA5|C9IZA5_HUMAN	sp|P55072|TERA_HUMAN;tr|C9JUP7|C9JUP7_HUMAN;tr|C9IZA5|C9IZA5_HUMAN	-	-	7.30574	-	-	-	#VALUE!	#VALUE!	2.02181e+07	#VALUE!	#VALUE!	#VALUE!	#VALUE!		2	2	2	2	2	2	0.0016367	2.3766	104020000	6	0	1	-	0
sp|P55259-3|GP2_HUMAN;sp|P55259|GP2_HUMAN;sp|P55259-4|GP2_HUMAN;sp|P55259-2|GP2_HUMAN;tr|I3L4Y3|I3L4Y3_HUMAN;tr|I3L2Z7|I3L2Z7_HUMAN;tr|I3L3I2|I3L3I2_HUMAN;tr|I3L486|I3L486_HUMAN	sp|P55259-3|GP2_HUMAN;sp|P55259|GP2_HUMAN;sp|P55259-4|GP2_HUMAN;sp|P55259-2|GP2_HUMAN	-	-	-	-	-	-	#VALUE!	#VALUE!	#VALUE!	#VALUE!	#VALUE!	#VALUE!	#VALUE!		5	5	5	10.5	10.5	10.5	0	14.301	528580000	7	-4.34294e-08	0	0	0
sp|P55268|LAMB2_HUMAN	sp|P55268|LAMB2_HUMAN	-	-	-	-	-	-	#VALUE!	#VALUE!	#VALUE!	#VALUE!	#VALUE!	#VALUE!	#VALUE!		1	1	1	0.9	0.9	0.9	0.006135	1.7999	35942000	1	-4.34294e-08	0	0	0
tr|D6RF86|D6RF86_HUMAN;sp|P55285-2|CADH6_HUMAN;sp|P55285|CADH6_HUMAN;tr|D6RJG0|D6RJG0_HUMAN;sp|Q9Y6N8|CAD10_HUMAN;sp|Q9ULB4|CADH9_HUMAN	tr|D6RF86|D6RF86_HUMAN;sp|P55285-2|CADH6_HUMAN;sp|P55285|CADH6_HUMAN	8.36916	8.36271	8.34963	8.18648	8.06393	8.14687	2.3397e+08	2.30521e+08	2.23681e+08	1.53631e+08	1.15859e+08	1.40239e+08	0.595389	+	8	8	8	14.1	14.1	14.1	0	38.25	2125800000	33	2.47312	0.0109737	0.228072	6.23846
sp|P55287-2|CAD11_HUMAN;sp|P55287|CAD11_HUMAN;tr|H3BUU9|H3BUU9_HUMAN;tr|H3BQH2|H3BQH2_HUMAN;tr|J3KTG8|J3KTG8_HUMAN;tr|F5H5X9|F5H5X9_HUMAN;sp|P55289-2|CAD12_HUMAN;sp|Q9ULB5|CADH7_HUMAN;sp|P55289|CAD12_HUMAN	sp|P55287-2|CAD11_HUMAN;sp|P55287|CAD11_HUMAN;tr|H3BUU9|H3BUU9_HUMAN	9.2306	9.25563	9.19474	9.26816	9.2997	9.32031	1.70059e+09	1.80148e+09	1.56581e+09	1.85421e+09	1.99388e+09	2.09079e+09	1.17187		16	16	15	30.2	30.2	29	0	142.55	19372000000	212	1.38389	0.0857607	-0.0690667	-2.96582
sp|P55290|CAD13_HUMAN;sp|P55290-4|CAD13_HUMAN;sp|P55290-5|CAD13_HUMAN;sp|P55290-3|CAD13_HUMAN;sp|P55290-2|CAD13_HUMAN	sp|P55290|CAD13_HUMAN;sp|P55290-4|CAD13_HUMAN;sp|P55290-5|CAD13_HUMAN;sp|P55290-3|CAD13_HUMAN;sp|P55290-2|CAD13_HUMAN	9.87116	9.88798	9.8742	9.7252	9.76628	9.83772	7.43293e+09	7.72645e+09	7.48514e+09	5.31129e+09	5.83821e+09	6.88208e+09	0.796289		11	11	11	21	21	21	0	131.06	73662000000	283	1.41838	0.0804324	0.10138	3.04643
sp|P55291|CAD15_HUMAN	sp|P55291|CAD15_HUMAN	8.08454	8.14226	8.18127	8.39613	8.57659	8.47847	1.2149e+08	1.38759e+08	1.51799e+08	2.4896e+08	3.77216e+08	3.00933e+08	2.25	+	13	13	13	22	22	22	0	32.154	2188000000	30	2.3757	0.0130244	-0.347704	-5.86859
sp|P61956-2|SUMO2_HUMAN;sp|Q6EEV6|SUMO4_HUMAN;sp|P61956|SUMO2_HUMAN;sp|P55854|SUMO3_HUMAN;tr|A8MUA9|A8MUA9_HUMAN;sp|P55854-2|SUMO3_HUMAN;tr|A8MU27|A8MU27_HUMAN	sp|P61956-2|SUMO2_HUMAN;sp|Q6EEV6|SUMO4_HUMAN;sp|P61956|SUMO2_HUMAN;sp|P55854|SUMO3_HUMAN;tr|A8MUA9|A8MUA9_HUMAN;sp|P55854-2|SUMO3_HUMAN;tr|A8MU27|A8MU27_HUMAN	-	-	-	-	-	-	#VALUE!	#VALUE!	#VALUE!	#VALUE!	#VALUE!	#VALUE!	#VALUE!		1	1	1	16.9	16.9	16.9	0	4.0105	383860000	7	-4.34294e-08	0	0	0
sp|P55957-2|BID_HUMAN;sp|P55957|BID_HUMAN;sp|P55957-4|BID_HUMAN	sp|P55957-2|BID_HUMAN;sp|P55957|BID_HUMAN;sp|P55957-4|BID_HUMAN	-	7.95927	-	-	-	-	#VALUE!	9.10479e+07	#VALUE!	#VALUE!	#VALUE!	#VALUE!	#VALUE!		4	4	4	20.3	20.3	20.3	0	60.641	810800000	8	0	1	-	0
sp|P56537|IF6_HUMAN;tr|B7ZBH1|B7ZBH1_HUMAN;sp|P56537-2|IF6_HUMAN;tr|F8WD20|F8WD20_HUMAN;tr|A0A0B4J1Y7|A0A0B4J1Y7_HUMAN;tr|A0A0U1RQV5|A0A0U1RQV5_HUMAN;tr|F8WDS6|F8WDS6_HUMAN	sp|P56537|IF6_HUMAN;tr|B7ZBH1|B7ZBH1_HUMAN	8.475	8.47657	8.44606	8.16596	8.38641	8.19904	2.98538e+08	2.99619e+08	2.79293e+08	1.46541e+08	2.4345e+08	1.58139e+08	0.624686		6	6	6	36.7	36.7	36.7	0	38.825	2043500000	26	1.44358	0.0767415	0.215407	3.10603
tr|F8VTZ0|F8VTZ0_HUMAN;tr|F8W0G4|F8W0G4_HUMAN;sp|P57721-4|PCBP3_HUMAN;sp|Q15366-2|PCBP2_HUMAN;sp|Q15366|PCBP2_HUMAN;sp|Q15366-3|PCBP2_HUMAN;tr|E9PFP8|E9PFP8_HUMAN;sp|Q15366-6|PCBP2_HUMAN;sp|Q15365|PCBP1_HUMAN;sp|P57721-5|PCBP3_HUMAN;sp|P57721-3|PCBP3_HUMAN;sp|P57721-2|PCBP3_HUMAN;sp|Q15366-5|PCBP2_HUMAN;sp|Q15366-4|PCBP2_HUMAN;sp|Q15366-8|PCBP2_HUMAN;tr|J3QT27|J3QT27_HUMAN;tr|F8VZX2|F8VZX2_HUMAN;…	tr|F8VTZ0|F8VTZ0_HUMAN;tr|F8W0G4|F8W0G4_HUMAN;sp|P57721-4|PCBP3_HUMAN;sp|Q15366-2|PCBP2_HUMAN;sp|Q15366|PCBP2_HUMAN;sp|Q15366-3|PCBP2_HUMAN;tr|E9PFP8|E9PFP8_HUMAN;sp|Q15366-6|PCBP2_HUMAN;sp|Q15365|PCBP1_HUMAN;sp|P57721-5|PCBP3_HUMAN;sp|P57721-3|PCBP3_HUMAN;sp|P57721-2|PCBP3_HUMAN;sp|Q15366-5|PCBP2_HUMAN;sp|Q15366-4|PCBP2_HUMAN;sp|Q15366-8|PCBP2_HUMAN;tr|J3QT27|J3QT27_HUMAN;tr|F8VZX2|F8VZX2_HUMAN;…	-	-	-	-	-	-	#VALUE!	#VALUE!	#VALUE!	#VALUE!	#VALUE!	#VALUE!	#VALUE!		1	1	1	17.2	17.2	17.2	0.0091116	1.747	126650000	3	-4.34294e-08	0	0	0
tr|C9JL85|C9JL85_HUMAN;sp|P58546|MTPN_HUMAN	tr|C9JL85|C9JL85_HUMAN;sp|P58546|MTPN_HUMAN	-	-	-	-	-	-	#VALUE!	#VALUE!	#VALUE!	#VALUE!	#VALUE!	#VALUE!	#VALUE!		1	1	1	32.7	32.7	32.7	0.0076278	1.7761	190500000	3	-4.34294e-08	0	0	0
sp|P59666|DEF3_HUMAN;sp|P59665|DEF1_HUMAN	sp|P59666|DEF3_HUMAN;sp|P59665|DEF1_HUMAN	8.94458	8.88886	8.90126	9.94061	9.94374	9.90334	8.80197e+08	7.74212e+08	7.96636e+08	8.72188e+09	8.78496e+09	8.00461e+09	10.4084	+	2	2	2	19.1	19.1	19.1	0	4.949	55064000000	47	5.94009	0.000110085	-1.01767	-47.7797
tr|F8WDD7|F8WDD7_HUMAN;tr|H7C0A3|H7C0A3_HUMAN;sp|P59998|ARPC4_HUMAN;tr|F8WCF6|F8WCF6_HUMAN;sp|P59998-3|ARPC4_HUMAN;tr|A0A0A6YYG9|A0A0A6YYG9_HUMAN;sp|P59998-2|ARPC4_HUMAN	tr|F8WDD7|F8WDD7_HUMAN;tr|H7C0A3|H7C0A3_HUMAN;sp|P59998|ARPC4_HUMAN;tr|F8WCF6|F8WCF6_HUMAN;sp|P59998-3|ARPC4_HUMAN;tr|A0A0A6YYG9|A0A0A6YYG9_HUMAN;sp|P59998-2|ARPC4_HUMAN	-	-	-	-	-	-	#VALUE!	#VALUE!	#VALUE!	#VALUE!	#VALUE!	#VALUE!	#VALUE!		1	1	1	9.7	9.7	9.7	0	2.768	60992000	1	-4.34294e-08	0	0	0
sp|P60022|DEFB1_HUMAN	sp|P60022|DEFB1_HUMAN	9.89938	9.86759	9.86225	9.19098	9.33927	9.29732	7.93195e+09	7.37208e+09	7.28199e+09	1.55232e+09	2.18409e+09	1.98299e+09	0.253227	+	2	2	2	44.1	44.1	44.1	0	19.175	47833000000	81	3.71556	0.00151321	0.600549	13.1612
tr|E9PJK1|E9PJK1_HUMAN;tr|E9PRJ8|E9PRJ8_HUMAN;tr|H0YDL9|H0YDL9_HUMAN;tr|H0YDJ9|H0YDJ9_HUMAN;sp|P60033|CD81_HUMAN;tr|E9PIF1|E9PIF1_HUMAN;tr|A6NMH8|A6NMH8_HUMAN;tr|E9PM31|E9PM31_HUMAN;tr|H0YEE2|H0YEE2_HUMAN	tr|E9PJK1|E9PJK1_HUMAN;tr|E9PRJ8|E9PRJ8_HUMAN;tr|H0YDL9|H0YDL9_HUMAN;tr|H0YDJ9|H0YDJ9_HUMAN;sp|P60033|CD81_HUMAN;tr|E9PIF1|E9PIF1_HUMAN;tr|A6NMH8|A6NMH8_HUMAN;tr|E9PM31|E9PM31_HUMAN;tr|H0YEE2|H0YEE2_HUMAN	7.82558	8.00043	7.7868	-	-	-	6.69237e+07	1.00099e+08	6.12068e+07	#VALUE!	#VALUE!	#VALUE!	#VALUE!		2	2	2	21.8	21.8	21.8	0	8.0856	442640000	6	0	1	-	0
sp|P60174-1|TPIS_HUMAN;sp|P60174|TPIS_HUMAN;sp|P60174-4|TPIS_HUMAN;tr|U3KPZ0|U3KPZ0_HUMAN;tr|U3KQF3|U3KQF3_HUMAN;tr|U3KPS5|U3KPS5_HUMAN	sp|P60174-1|TPIS_HUMAN;sp|P60174|TPIS_HUMAN;sp|P60174-4|TPIS_HUMAN;tr|U3KPZ0|U3KPZ0_HUMAN	9.17467	9.1642	9.14799	9.14085	9.09262	9.14395	1.4951e+09	1.45949e+09	1.40602e+09	1.38309e+09	1.23771e+09	1.393e+09	0.920469		11	11	11	63.1	63.1	63.1	0	137.92	13144000000	117	0.929502	0.220316	0.0364796	1.98871
tr|F8VPF3|F8VPF3_HUMAN;tr|F8W1R7|F8W1R7_HUMAN;sp|P60660-2|MYL6_HUMAN;sp|P60660|MYL6_HUMAN;tr|J3KND3|J3KND3_HUMAN;tr|G8JLA2|G8JLA2_HUMAN;tr|G3V1V0|G3V1V0_HUMAN;tr|B7Z6Z4|B7Z6Z4_HUMAN;tr|F8VZU9|F8VZU9_HUMAN;tr|G3V1Y7|G3V1Y7_HUMAN;tr|F8W180|F8W180_HUMAN;tr|H0YI43|H0YI43_HUMAN;tr|F8W1I5|F8W1I5_HUMAN;sp|P14649|MYL6B_HUMAN;tr|F8VXL3|F8VXL3_HUMAN	tr|F8VPF3|F8VPF3_HUMAN;tr|F8W1R7|F8W1R7_HUMAN;sp|P60660-2|MYL6_HUMAN;sp|P60660|MYL6_HUMAN;tr|J3KND3|J3KND3_HUMAN;tr|G8JLA2|G8JLA2_HUMAN;tr|G3V1V0|G3V1V0_HUMAN;tr|B7Z6Z4|B7Z6Z4_HUMAN;tr|F8VZU9|F8VZU9_HUMAN;tr|G3V1Y7|G3V1Y7_HUMAN;tr|F8W180|F8W180_HUMAN	7.99753	8.07697	7.98169	8.33391	8.43506	8.4971	9.94329e+07	1.19391e+08	9.58716e+07	2.1573e+08	2.72308e+08	3.14123e+08	2.54901	+	5	5	5	47.7	47.7	47.7	0	24.222	2191800000	25	2.70689	0.00738568	-0.403293	-7.20805
sp|P60709|ACTB_HUMAN;tr|A0A2R8Y793|A0A2R8Y793_HUMAN;tr|E7EVS6|E7EVS6_HUMAN;tr|A0A2R8YGF8|A0A2R8YGF8_HUMAN;tr|G5E9R0|G5E9R0_HUMAN;sp|P63267-2|ACTH_HUMAN;sp|Q6S8J3|POTEE_HUMAN;tr|C9JZR7|C9JZR7_HUMAN;tr|C9JUM1|C9JUM1_HUMAN;tr|C9JTX5|C9JTX5_HUMAN;sp|A5A3E0|POTEF_HUMAN;tr|A0A2R8YEA7|A0A2R8YEA7_HUMAN;sp|Q562R1|ACTBL_HUMAN;sp|P0CG38|POTEI_HUMAN;tr|A0A2R8YFE2|A0A2R8YFE2_HUMAN;sp|Q9BYX7|ACTBM_HUMAN;sp|P0C…	sp|P60709|ACTB_HUMAN;tr|A0A2R8Y793|A0A2R8Y793_HUMAN	-	-	-	-	-	-	#VALUE!	#VALUE!	#VALUE!	#VALUE!	#VALUE!	#VALUE!	#VALUE!		16	1	1	59.7	4.5	4.5	0	53.904	1893300000	14	-4.34294e-08	0	0	0
tr|J3KS93|J3KS93_HUMAN;tr|J3QKZ9|J3QKZ9_HUMAN;tr|J3QLN6|J3QLN6_HUMAN;tr|J3KS25|J3KS25_HUMAN;tr|J3QR64|J3QR64_HUMAN;tr|J3KTB5|J3KTB5_HUMAN;tr|J3QL43|J3QL43_HUMAN;tr|J3QS69|J3QS69_HUMAN;tr|J3KT12|J3KT12_HUMAN;sp|P60842-2|IF4A1_HUMAN;sp|P60842|IF4A1_HUMAN	tr|J3KS93|J3KS93_HUMAN;tr|J3QKZ9|J3QKZ9_HUMAN;tr|J3QLN6|J3QLN6_HUMAN;tr|J3KS25|J3KS25_HUMAN;tr|J3QR64|J3QR64_HUMAN;tr|J3KTB5|J3KTB5_HUMAN;tr|J3QL43|J3QL43_HUMAN;tr|J3QS69|J3QS69_HUMAN;tr|J3KT12|J3KT12_HUMAN;sp|P60842-2|IF4A1_HUMAN;sp|P60842|IF4A1_HUMAN	-	-	-	-	-	-	#VALUE!	#VALUE!	#VALUE!	#VALUE!	#VALUE!	#VALUE!	#VALUE!		1	1	1	20	20	20	0	4.0359	109180000	2	-4.34294e-08	0	0	0
tr|G3V3U4|G3V3U4_HUMAN;tr|G3V3I1|G3V3I1_HUMAN;tr|G3V295|G3V295_HUMAN;sp|P60900-2|PSA6_HUMAN;sp|P60900|PSA6_HUMAN;tr|G3V5Z7|G3V5Z7_HUMAN	tr|G3V3U4|G3V3U4_HUMAN;tr|G3V3I1|G3V3I1_HUMAN;tr|G3V295|G3V295_HUMAN;sp|P60900-2|PSA6_HUMAN;sp|P60900|PSA6_HUMAN;tr|G3V5Z7|G3V5Z7_HUMAN	-	-	-	-	-	-	#VALUE!	#VALUE!	#VALUE!	#VALUE!	#VALUE!	#VALUE!	#VALUE!		1	1	1	11.2	11.2	11.2	0.0039124	1.9849	61949000	5	-4.34294e-08	0	0	0
sp|P60953|CDC42_HUMAN;tr|Q5JYX0|Q5JYX0_HUMAN;sp|P60953-1|CDC42_HUMAN	sp|P60953|CDC42_HUMAN	-	-	-	-	-	-	#VALUE!	#VALUE!	#VALUE!	#VALUE!	#VALUE!	#VALUE!	#VALUE!		3	3	3	20.9	20.9	20.9	0	5.2082	433530000	7	-4.34294e-08	0	0	0
sp|P60981|DEST_HUMAN;tr|F6RFD5|F6RFD5_HUMAN;sp|P60981-2|DEST_HUMAN	sp|P60981|DEST_HUMAN;tr|F6RFD5|F6RFD5_HUMAN;sp|P60981-2|DEST_HUMAN	-	-	-	-	-	-	#VALUE!	#VALUE!	#VALUE!	#VALUE!	#VALUE!	#VALUE!	#VALUE!		3	3	3	20.6	20.6	20.6	0	4.5022	275210000	4	-4.34294e-08	0	0	0
sp|P61026|RAB10_HUMAN;tr|A0A2R8YDI9|A0A2R8YDI9_HUMAN;sp|Q92928|RAB1C_HUMAN;tr|G3V196|G3V196_HUMAN;sp|P59190|RAB15_HUMAN;sp|P59190-2|RAB15_HUMAN;sp|Q92930|RAB8B_HUMAN;sp|P61006|RAB8A_HUMAN;sp|P61006-2|RAB8A_HUMAN;sp|P62820|RAB1A_HUMAN;sp|P51153|RAB13_HUMAN;sp|Q9H0U4|RAB1B_HUMAN;tr|H0YLJ8|H0YLJ8_HUMAN;tr|H0YNE9|H0YNE9_HUMAN;tr|E7END7|E7END7_HUMAN;tr|E9PLD0|E9PLD0_HUMAN;sp|P62820-2|RAB1A_HUMAN;sp|P6…	sp|P61026|RAB10_HUMAN	-	-	-	-	-	-	#VALUE!	#VALUE!	#VALUE!	#VALUE!	#VALUE!	#VALUE!	#VALUE!		3	3	3	17	17	17	0	4.7967	347870000	2	-4.34294e-08	0	0	0
sp|P61204-2|ARF3_HUMAN;sp|P84077|ARF1_HUMAN;sp|P61204|ARF3_HUMAN;tr|H0YGG7|H0YGG7_HUMAN;tr|C9J1Z8|C9J1Z8_HUMAN;sp|P84085|ARF5_HUMAN;tr|F5H423|F5H423_HUMAN	sp|P61204-2|ARF3_HUMAN;sp|P84077|ARF1_HUMAN;sp|P61204|ARF3_HUMAN;tr|H0YGG7|H0YGG7_HUMAN;tr|C9J1Z8|C9J1Z8_HUMAN;sp|P84085|ARF5_HUMAN;tr|F5H423|F5H423_HUMAN	7.4786	7.45806	7.62562	-	-	-	3.01023e+07	2.87118e+07	4.22299e+07	#VALUE!	#VALUE!	#VALUE!	#VALUE!		2	2	2	17.4	17.4	17.4	0	5.1946	249580000	14	0	1	-	0
sp|P61224|RAP1B_HUMAN;sp|P62834|RAP1A_HUMAN;sp|P61224-3|RAP1B_HUMAN;sp|P61224-2|RAP1B_HUMAN;tr|F5H4H0|F5H4H0_HUMAN;sp|A6NIZ1|RP1BL_HUMAN;tr|F5H7Y6|F5H7Y6_HUMAN;tr|E7ESV4|E7ESV4_HUMAN;sp|P61224-4|RAP1B_HUMAN;tr|F5GX62|F5GX62_HUMAN;tr|F5GYB5|F5GYB5_HUMAN;tr|A0A075B6Q0|A0A075B6Q0_HUMAN;tr|F5H004|F5H004_HUMAN;tr|F5H6R7|F5H6R7_HUMAN;tr|F5H500|F5H500_HUMAN;tr|F5H0B7|F5H0B7_HUMAN;tr|F5H491|F5H491_HUMAN;…	sp|P61224|RAP1B_HUMAN;sp|P62834|RAP1A_HUMAN;sp|P61224-3|RAP1B_HUMAN;sp|P61224-2|RAP1B_HUMAN;tr|F5H4H0|F5H4H0_HUMAN;sp|A6NIZ1|RP1BL_HUMAN;tr|F5H7Y6|F5H7Y6_HUMAN;tr|E7ESV4|E7ESV4_HUMAN;sp|P61224-4|RAP1B_HUMAN;tr|F5GX62|F5GX62_HUMAN;tr|F5GYB5|F5GYB5_HUMAN;tr|A0A075B6Q0|A0A075B6Q0_HUMAN;tr|F5H004|F5H004_HUMAN;tr|F5H6R7|F5H6R7_HUMAN;tr|F5H500|F5H500_HUMAN;tr|F5H0B7|F5H0B7_HUMAN;tr|F5H491|F5H491_HUMAN;…	-	-	-	-	-	-	#VALUE!	#VALUE!	#VALUE!	#VALUE!	#VALUE!	#VALUE!	#VALUE!		3	3	3	17.9	17.9	17.9	0	8.0349	390650000	7	-4.34294e-08	0	0	0
sp|P61278|SMS_HUMAN	sp|P61278|SMS_HUMAN	-	-	-	-	-	-	#VALUE!	#VALUE!	#VALUE!	#VALUE!	#VALUE!	#VALUE!	#VALUE!		1	1	1	9.5	9.5	9.5	0.0061491	1.8484	37425000	0	-4.34294e-08	0	0	0
sp|P61626|LYSC_HUMAN;tr|F8VV32|F8VV32_HUMAN;tr|A0A0B4J259|A0A0B4J259_HUMAN	sp|P61626|LYSC_HUMAN;tr|F8VV32|F8VV32_HUMAN;tr|A0A0B4J259|A0A0B4J259_HUMAN	8.55983	8.66621	8.68313	8.89198	8.98564	9.02926	3.62936e+08	4.63671e+08	4.82092e+08	7.79794e+08	9.67476e+08	1.0697e+09	2.15249	+	6	6	6	48.6	48.6	48.6	0	43.823	11044000000	43	2.39633	0.0127071	-0.332572	-5.94535
sp|P61769|B2MG_HUMAN;tr|H0YLF3|H0YLF3_HUMAN;tr|F5H6I0|F5H6I0_HUMAN	sp|P61769|B2MG_HUMAN;tr|H0YLF3|H0YLF3_HUMAN;tr|F5H6I0|F5H6I0_HUMAN	9.99586	10.038	9.95667	10.788	10.9178	10.8861	9.90513e+09	1.09144e+10	9.05045e+09	6.13762e+10	8.27561e+10	7.69308e+10	7.40084	+	6	6	6	60.5	60.5	60.5	0	141.75	306070000000	364	4.34671	0.000664042	-0.867113	-19.0206
tr|J3KMY5|J3KMY5_HUMAN;sp|P61916|NPC2_HUMAN;tr|G3V3E8|G3V3E8_HUMAN;tr|E7EMS2|E7EMS2_HUMAN;tr|G3V3D1|G3V3D1_HUMAN;tr|H0YIZ1|H0YIZ1_HUMAN;tr|G3V2V8|G3V2V8_HUMAN;sp|P61916-2|NPC2_HUMAN	tr|J3KMY5|J3KMY5_HUMAN;sp|P61916|NPC2_HUMAN;tr|G3V3E8|G3V3E8_HUMAN;tr|E7EMS2|E7EMS2_HUMAN;tr|G3V3D1|G3V3D1_HUMAN;tr|H0YIZ1|H0YIZ1_HUMAN;tr|G3V2V8|G3V2V8_HUMAN;sp|P61916-2|NPC2_HUMAN	9.2769	9.28513	9.33963	9.15912	9.17681	9.09363	1.89191e+09	1.9281e+09	2.1859e+09	1.44251e+09	1.50248e+09	1.24059e+09	0.696913	+	7	7	7	56.1	56.1	56.1	0	42.755	22563000000	93	2.09747	0.021892	0.157365	4.90942
sp|P61970|NTF2_HUMAN;tr|H3BRV9|H3BRV9_HUMAN	sp|P61970|NTF2_HUMAN;tr|H3BRV9|H3BRV9_HUMAN	9.20369	9.24959	9.23835	9.0323	9.09237	8.99463	1.59842e+09	1.7766e+09	1.73121e+09	1.07721e+09	1.237e+09	9.87711e+08	0.646646	+	6	6	6	76.4	76.4	76.4	0	89.811	12912000000	64	2.41892	0.0122244	0.190774	6.03035
tr|Q5T6W2|Q5T6W2_HUMAN;sp|P61978-3|HNRPK_HUMAN;sp|P61978|HNRPK_HUMAN;sp|P61978-2|HNRPK_HUMAN	tr|Q5T6W2|Q5T6W2_HUMAN;sp|P61978-3|HNRPK_HUMAN;sp|P61978|HNRPK_HUMAN;sp|P61978-2|HNRPK_HUMAN	-	-	-	-	-	-	#VALUE!	#VALUE!	#VALUE!	#VALUE!	#VALUE!	#VALUE!	#VALUE!		1	1	1	4.2	4.2	4.2	0	16.273	248030000	4	-4.34294e-08	0	0	0
sp|P61981|1433G_HUMAN	sp|P61981|1433G_HUMAN	-	-	-	-	-	-	#VALUE!	#VALUE!	#VALUE!	#VALUE!	#VALUE!	#VALUE!	#VALUE!		3	1	1	13	5.7	5.7	0	4.4861	11740000	1	-4.34294e-08	0	0	0
sp|P62258|1433E_HUMAN;sp|P62258-2|1433E_HUMAN;tr|B4DJF2|B4DJF2_HUMAN;tr|I3L3T1|I3L3T1_HUMAN;tr|K7EM20|K7EM20_HUMAN;tr|K7EIT4|K7EIT4_HUMAN;tr|I3L0W5|I3L0W5_HUMAN	sp|P62258|1433E_HUMAN;sp|P62258-2|1433E_HUMAN	8.53739	8.46526	8.45046	8.15324	8.07547	8.21785	3.44659e+08	2.91917e+08	2.82137e+08	1.42312e+08	1.18979e+08	1.65139e+08	0.464159	+	8	6	6	36.5	29.4	29.4	0	22.534	1952900000	34	2.61855	0.0086126	0.335519	6.82734
sp|P62328|TYB4_HUMAN	sp|P62328|TYB4_HUMAN	-	-	-	8.91417	8.89448	8.92672	#VALUE!	#VALUE!	#VALUE!	8.20673e+08	7.84296e+08	8.44734e+08	#VALUE!		2	2	2	31.8	31.8	31.8	0	7.9728	8329000000	25	0	1	-	0
sp|P62805|H4_HUMAN	sp|P62805|H4_HUMAN	8.91479	8.86797	8.9326	8.64185	8.72922	8.73359	8.21845e+08	7.37853e+08	8.56249e+08	4.38379e+08	5.36068e+08	5.41489e+08	0.627471	+	6	6	6	53.4	53.4	53.4	0	13.913	10659000000	51	2.33663	0.0137619	0.203569	5.72549
sp|P62873|GBB1_HUMAN;sp|P62873-2|GBB1_HUMAN;tr|B3KVK2|B3KVK2_HUMAN;sp|P62879|GBB2_HUMAN;sp|Q9HAV0|GBB4_HUMAN;tr|E7EP32|E7EP32_HUMAN;tr|F5H0S8|F5H0S8_HUMAN;sp|P16520|GBB3_HUMAN;tr|E9PCP0|E9PCP0_HUMAN;sp|P16520-2|GBB3_HUMAN;tr|C9JD14|C9JD14_HUMAN;tr|B1AKQ8|B1AKQ8_HUMAN;sp|P62879-2|GBB2_HUMAN;tr|F5H8J8|F5H8J8_HUMAN;tr|C9JIS1|C9JIS1_HUMAN;tr|F5H100|F5H100_HUMAN;tr|F6UT28|F6UT28_HUMAN;tr|F6X3N5|F6X3N5…	sp|P62873|GBB1_HUMAN;sp|P62873-2|GBB1_HUMAN;tr|B3KVK2|B3KVK2_HUMAN;sp|P62879|GBB2_HUMAN;sp|Q9HAV0|GBB4_HUMAN;tr|E7EP32|E7EP32_HUMAN	8.1401	8.14414	8.17806	7.7778	7.80683	-	1.3807e+08	1.39361e+08	1.50682e+08	5.99515e+07	6.40959e+07		0.434631	+	4	4	4	14.7	14.7	14.7	0	11.527	1131900000	15	3.50449	0.00208432	0.36178	19.1088
sp|P62937|PPIA_HUMAN;sp|P62937-2|PPIA_HUMAN;tr|F8WE65|F8WE65_HUMAN;tr|C9J5S7|C9J5S7_HUMAN;tr|A0A0H2UH34|A0A0H2UH34_HUMAN;sp|Q9Y536|PAL4A_HUMAN;sp|P0DN26|PAL4F_HUMAN;sp|F5H284|PAL4D_HUMAN;sp|A0A0B4J2A2|PAL4C_HUMAN;sp|A0A075B767|PAL4H_HUMAN;sp|A0A075B759|PAL4E_HUMAN;tr|E5RIZ5|E5RIZ5_HUMAN;sp|P0DN37|PAL4G_HUMAN	sp|P62937|PPIA_HUMAN;sp|P62937-2|PPIA_HUMAN;tr|F8WE65|F8WE65_HUMAN;tr|C9J5S7|C9J5S7_HUMAN	8.59412	8.60114	8.65276	8.42667	8.53507	8.41358	3.92753e+08	3.99154e+08	4.49531e+08	2.67098e+08	3.42823e+08	2.59167e+08	0.700065	+	7	7	7	58.8	58.8	58.8	0	24.149	3920900000	50	1.67713	0.0483677	0.157562	3.6893
sp|P62942|FKB1A_HUMAN;tr|Q1JUQ3|Q1JUQ3_HUMAN;tr|Q1JUQ5|Q1JUQ5_HUMAN;tr|A0A087WTS4|A0A087WTS4_HUMAN;tr|Q5W0X3|Q5W0X3_HUMAN;tr|A0A087WV48|A0A087WV48_HUMAN;tr|A0A087WZM5|A0A087WZM5_HUMAN	sp|P62942|FKB1A_HUMAN;tr|Q1JUQ3|Q1JUQ3_HUMAN;tr|Q1JUQ5|Q1JUQ5_HUMAN;tr|A0A087WTS4|A0A087WTS4_HUMAN;tr|Q5W0X3|Q5W0X3_HUMAN;tr|A0A087WV48|A0A087WV48_HUMAN;tr|A0A087WZM5|A0A087WZM5_HUMAN	7.55178	-	-	-	7.74806	7.82724	3.56271e+07	#VALUE!	#VALUE!	#VALUE!	5.59835e+07	6.718e+07	#VALUE!		2	2	2	25	25	25	0	4.8033	488180000	12	0	1	-0.235873	0
tr|J3QRU4|J3QRU4_HUMAN;sp|P63027|VAMP2_HUMAN;tr|F8WCA0|F8WCA0_HUMAN;tr|L7N2F9|L7N2F9_HUMAN	tr|J3QRU4|J3QRU4_HUMAN;sp|P63027|VAMP2_HUMAN;tr|F8WCA0|F8WCA0_HUMAN;tr|L7N2F9|L7N2F9_HUMAN	-	-	-	-	-	-	#VALUE!	#VALUE!	#VALUE!	#VALUE!	#VALUE!	#VALUE!	#VALUE!		1	1	1	14.2	14.2	14.2	0	3.5275	0	1	-4.34294e-08	0	0	0
sp|P63104|1433Z_HUMAN;tr|E7EX29|E7EX29_HUMAN;tr|E7ESK7|E7ESK7_HUMAN;tr|B0AZS6|B0AZS6_HUMAN;tr|E5RIR4|E5RIR4_HUMAN;tr|E9PD24|E9PD24_HUMAN;tr|E7EVZ2|E7EVZ2_HUMAN;tr|B7Z2E6|B7Z2E6_HUMAN;tr|H0YB80|H0YB80_HUMAN;sp|P63104-2|1433Z_HUMAN;tr|E5RGE1|E5RGE1_HUMAN	sp|P63104|1433Z_HUMAN;tr|E7EX29|E7EX29_HUMAN;tr|E7ESK7|E7ESK7_HUMAN;tr|B0AZS6|B0AZS6_HUMAN	8.79833	8.7697	8.73648	8.74512	8.73274	8.77947	6.28536e+08	5.88437e+08	5.45105e+08	5.56058e+08	5.40431e+08	6.01825e+08	0.963813		11	11	8	52.2	52.2	41.2	0	52.123	6093500000	80	0.278747	0.834289	0.0157258	0.693212
tr|E5RJR5|E5RJR5_HUMAN;sp|P63208|SKP1_HUMAN	tr|E5RJR5|E5RJR5_HUMAN;sp|P63208|SKP1_HUMAN	-	-	-	-	-	-	#VALUE!	#VALUE!	#VALUE!	#VALUE!	#VALUE!	#VALUE!	#VALUE!		1	1	1	7.4	7.4	7.4	0	9.0789	0	1	-4.34294e-08	0	0	0
sp|Q6IS14|IF5AL_HUMAN;sp|P63241|IF5A1_HUMAN;sp|P63241-2|IF5A1_HUMAN	sp|Q6IS14|IF5AL_HUMAN;sp|P63241|IF5A1_HUMAN;sp|P63241-2|IF5A1_HUMAN	-	-	-	-	-	-	#VALUE!	#VALUE!	#VALUE!	#VALUE!	#VALUE!	#VALUE!	#VALUE!		1	1	1	15.6	15.6	15.6	0	19.795	18249000	1	-4.34294e-08	0	0	0
sp|P63261|ACTG_HUMAN;tr|I3L3I0|I3L3I0_HUMAN;tr|I3L1U9|I3L1U9_HUMAN;tr|I3L4N8|I3L4N8_HUMAN;tr|K7EM38|K7EM38_HUMAN;tr|I3L3R2|I3L3R2_HUMAN;tr|J3KT65|J3KT65_HUMAN	sp|P63261|ACTG_HUMAN;tr|I3L3I0|I3L3I0_HUMAN;tr|I3L1U9|I3L1U9_HUMAN;tr|I3L4N8|I3L4N8_HUMAN	9.7809	9.73294	9.78495	9.75551	9.77367	9.77951	6.0381e+09	5.4068e+09	6.09467e+09	5.69521e+09	5.93841e+09	6.0188e+09	1.00643		16	16	1	59.7	59.7	4.5	0	261.52	65722000000	300	0.0630385	1	-0.00330067	-0.181378
sp|P63313|TYB10_HUMAN	sp|P63313|TYB10_HUMAN	-	-	-	-	-	-	#VALUE!	#VALUE!	#VALUE!	#VALUE!	#VALUE!	#VALUE!	#VALUE!		1	1	1	31.8	31.8	31.8	0	4.3181	462480000	8	-4.34294e-08	0	0	0
tr|A0A2R8YGX3|A0A2R8YGX3_HUMAN;tr|A0A2R8Y5V9|A0A2R8Y5V9_HUMAN;sp|P67936|TPM4_HUMAN;tr|A0A2R8YEU4|A0A2R8YEU4_HUMAN;tr|A0A2R8YH90|A0A2R8YH90_HUMAN;tr|A0A2R8YE05|A0A2R8YE05_HUMAN;tr|K7ENT6|K7ENT6_HUMAN;tr|Q5TCU3|Q5TCU3_HUMAN;sp|P67936-2|TPM4_HUMAN;sp|P07951|TPM2_HUMAN;tr|Q5TCU8|Q5TCU8_HUMAN;tr|A0A2R8YHD2|A0A2R8YHD2_HUMAN;tr|K7EPV9|K7EPV9_HUMAN;tr|K7EMU5|K7EMU5_HUMAN;tr|K7EPB9|K7EPB9_HUMAN;tr|U3KQK2|…	tr|A0A2R8YGX3|A0A2R8YGX3_HUMAN;tr|A0A2R8Y5V9|A0A2R8Y5V9_HUMAN;sp|P67936|TPM4_HUMAN;tr|A0A2R8YEU4|A0A2R8YEU4_HUMAN;tr|A0A2R8YH90|A0A2R8YH90_HUMAN;tr|A0A2R8YE05|A0A2R8YE05_HUMAN;tr|K7ENT6|K7ENT6_HUMAN;tr|Q5TCU3|Q5TCU3_HUMAN;sp|P67936-2|TPM4_HUMAN;sp|P07951|TPM2_HUMAN;tr|Q5TCU8|Q5TCU8_HUMAN	-	-	-	-	-	-	#VALUE!	#VALUE!	#VALUE!	#VALUE!	#VALUE!	#VALUE!	#VALUE!		4	2	2	21.9	12.6	12.6	0	5.0749	129780000	3	-4.34294e-08	0	0	0
sp|Q5VTE0|EF1A3_HUMAN;sp|P68104|EF1A1_HUMAN;tr|A0A087WV01|A0A087WV01_HUMAN;tr|A0A087WVQ9|A0A087WVQ9_HUMAN;sp|P68104-2|EF1A1_HUMAN;sp|Q05639|EF1A2_HUMAN;tr|A0A2U3TZH3|A0A2U3TZH3_HUMAN;tr|Q5JR01|Q5JR01_HUMAN;tr|A0A2R8Y488|A0A2R8Y488_HUMAN;tr|A6PW80|A6PW80_HUMAN;tr|A0A2R8Y660|A0A2R8Y660_HUMAN	sp|Q5VTE0|EF1A3_HUMAN;sp|P68104|EF1A1_HUMAN;tr|A0A087WV01|A0A087WV01_HUMAN;tr|A0A087WVQ9|A0A087WVQ9_HUMAN;sp|P68104-2|EF1A1_HUMAN;sp|Q05639|EF1A2_HUMAN;tr|A0A2U3TZH3|A0A2U3TZH3_HUMAN	8.71356	8.63891	8.68094	8.16319	8.20911	8.23739	5.17083e+08	4.35422e+08	4.79667e+08	1.4561e+08	1.61849e+08	1.72739e+08	0.335293	+	7	7	7	19	19	19	0	59.806	3435400000	43	3.99797	0.00099329	0.474571	15.5257
sp|P68133|ACTS_HUMAN;tr|A6NL76|A6NL76_HUMAN;sp|P68032|ACTC_HUMAN;sp|P63267|ACTH_HUMAN;sp|P62736|ACTA_HUMAN;tr|F8WB63|F8WB63_HUMAN;tr|B8ZZJ2|B8ZZJ2_HUMAN;tr|C9JFL5|C9JFL5_HUMAN;tr|F6UVQ4|F6UVQ4_HUMAN;tr|F6QUT6|F6QUT6_HUMAN	sp|P68133|ACTS_HUMAN;tr|A6NL76|A6NL76_HUMAN;sp|P68032|ACTC_HUMAN;sp|P63267|ACTH_HUMAN;sp|P62736|ACTA_HUMAN	8.68773	8.54475	8.47844	8.66784	8.59611	8.61037	4.87225e+08	3.5055e+08	3.00912e+08	4.65415e+08	3.94557e+08	4.07727e+08	1.1133		13	4	4	35.5	12.5	12.5	0	29.946	5302600000	68	0.344289	0.727035	-0.0544701	-0.831204
tr|F5H5D3|F5H5D3_HUMAN;sp|Q71U36|TBA1A_HUMAN;tr|A0A1W2PQM2|A0A1W2PQM2_HUMAN;sp|Q9BQE3|TBA1C_HUMAN;sp|P68363|TBA1B_HUMAN;sp|Q71U36-2|TBA1A_HUMAN;tr|F8VRZ4|F8VRZ4_HUMAN;tr|F8VS66|F8VS66_HUMAN;tr|F8VQQ4|F8VQQ4_HUMAN;tr|F8VVB9|F8VVB9_HUMAN;sp|P68363-2|TBA1B_HUMAN;sp|P0DPH8|TBA3D_HUMAN;sp|P0DPH7|TBA3C_HUMAN;sp|P0DPH7-2|TBA3C_HUMAN;sp|Q9NY65|TBA8_HUMAN;tr|C9J2C0|C9J2C0_HUMAN;sp|P68366|TBA4A_HUMAN;sp|P6…	tr|F5H5D3|F5H5D3_HUMAN;sp|Q71U36|TBA1A_HUMAN;tr|A0A1W2PQM2|A0A1W2PQM2_HUMAN;sp|Q9BQE3|TBA1C_HUMAN;sp|P68363|TBA1B_HUMAN;sp|Q71U36-2|TBA1A_HUMAN;tr|F8VRZ4|F8VRZ4_HUMAN;tr|F8VS66|F8VS66_HUMAN;tr|F8VQQ4|F8VQQ4_HUMAN;tr|F8VVB9|F8VVB9_HUMAN;sp|P68363-2|TBA1B_HUMAN;sp|P0DPH8|TBA3D_HUMAN;sp|P0DPH7|TBA3C_HUMAN;sp|P0DPH7-2|TBA3C_HUMAN;sp|Q9NY65|TBA8_HUMAN;tr|C9J2C0|C9J2C0_HUMAN;sp|P68366|TBA4A_HUMAN;sp|P6…	7.96036	7.89101	7.954	-	7.65394	7.71455	9.12767e+07	7.78054e+07	8.99498e+07		4.50754e+07	5.18263e+07	0.561138	+	4	4	4	9.8	9.8	9.8	0	10.544	697850000	12	2.20285	0.0178379	0.250882	6.88815
sp|P68371|TBB4B_HUMAN;tr|M0R0X0|M0R0X0_HUMAN;tr|M0QY85|M0QY85_HUMAN;tr|M0QY37|M0QY37_HUMAN;tr|M0QX14|M0QX14_HUMAN;tr|A0A075B724|A0A075B724_HUMAN;tr|M0QZL7|M0QZL7_HUMAN;tr|M0R278|M0R278_HUMAN;sp|Q3ZCM7|TBB8_HUMAN;sp|P04350|TBB4A_HUMAN	sp|P68371|TBB4B_HUMAN	7.52411	7.53871	7.66075	-	-	-	3.3428e+07	3.45708e+07	4.57878e+07	#VALUE!	#VALUE!	#VALUE!	#VALUE!		3	3	1	10.1	10.1	3.4	0	13.756	468440000	14	0	1	-	0
sp|P68402-3|PA1B2_HUMAN;sp|P68402-2|PA1B2_HUMAN;sp|P68402-4|PA1B2_HUMAN;sp|P68402|PA1B2_HUMAN	sp|P68402-3|PA1B2_HUMAN;sp|P68402-2|PA1B2_HUMAN;sp|P68402-4|PA1B2_HUMAN;sp|P68402|PA1B2_HUMAN	-	-	-	-	-	-	#VALUE!	#VALUE!	#VALUE!	#VALUE!	#VALUE!	#VALUE!	#VALUE!		1	1	1	18.2	18.2	18.2	0	5.7936	22485000	1	-4.34294e-08	0	0	0
sp|P68431|H31_HUMAN;tr|K7EMV3|K7EMV3_HUMAN;tr|B4DEB1|B4DEB1_HUMAN;tr|K7EK07|K7EK07_HUMAN;sp|Q71DI3|H32_HUMAN;sp|Q16695|H31T_HUMAN;sp|P84243|H33_HUMAN;tr|K7ES00|K7ES00_HUMAN;tr|K7EP01|K7EP01_HUMAN;sp|Q6NXT2|H3C_HUMAN	sp|P68431|H31_HUMAN;tr|K7EMV3|K7EMV3_HUMAN;tr|B4DEB1|B4DEB1_HUMAN;tr|K7EK07|K7EK07_HUMAN;sp|Q71DI3|H32_HUMAN;sp|Q16695|H31T_HUMAN;sp|P84243|H33_HUMAN;tr|K7ES00|K7ES00_HUMAN;tr|K7EP01|K7EP01_HUMAN;sp|Q6NXT2|H3C_HUMAN	8.37612	8.59987	8.18865	8.05907	7.91765	7.85603	2.3775e+08	3.97988e+08	1.54401e+08	1.1457e+08	8.27275e+07	7.17844e+07	0.34055		4	4	2	40.4	40.4	28.7	0	14.373	3236700000	23	1.5373	0.0633945	0.443961	3.33316
sp|P68871|HBB_HUMAN;tr|A0A2R8Y7R2|A0A2R8Y7R2_HUMAN;tr|F8W6P5|F8W6P5_HUMAN;tr|A0A0J9YWK4|A0A0J9YWK4_HUMAN	sp|P68871|HBB_HUMAN;tr|A0A2R8Y7R2|A0A2R8Y7R2_HUMAN;tr|F8W6P5|F8W6P5_HUMAN	9.57415	9.53772	9.6233	9.43659	9.51453	9.55121	3.75103e+09	3.44921e+09	4.20049e+09	2.73269e+09	3.26987e+09	3.55803e+09	0.838594		11	11	5	83	83	44.9	0	84.108	38198000000	248	0.86098	0.25449	0.0776113	1.85164
sp|P69905|HBA_HUMAN;tr|A0A2R8Y7C0|A0A2R8Y7C0_HUMAN;CON__P01966;sp|P02008|HBAZ_HUMAN	sp|P69905|HBA_HUMAN;tr|A0A2R8Y7C0|A0A2R8Y7C0_HUMAN	9.33546	9.26482	9.29664	9.07522	9.00454	8.9307	2.16501e+09	1.84001e+09	1.97989e+09	1.1891e+09	1.01051e+09	8.52511e+08	0.50997	+	8	8	2	67.6	67.6	15.5	0	57.138	19514000000	179	2.50434	0.0104253	0.295487	6.36107
sp|P78324|SHPS1_HUMAN;sp|P78324-2|SHPS1_HUMAN;sp|P78324-4|SHPS1_HUMAN;sp|Q5TFQ8|SIRBL_HUMAN;tr|H3BUA5|H3BUA5_HUMAN;sp|Q9P1W8-3|SIRPG_HUMAN;tr|H3BQ21|H3BQ21_HUMAN;sp|Q9P1W8-4|SIRPG_HUMAN;tr|H3BTT9|H3BTT9_HUMAN;tr|H3BU43|H3BU43_HUMAN;tr|H3BSK5|H3BSK5_HUMAN	sp|P78324|SHPS1_HUMAN;sp|P78324-2|SHPS1_HUMAN;sp|P78324-4|SHPS1_HUMAN;sp|Q5TFQ8|SIRBL_HUMAN	9.20949	9.19324	9.23862	9.1012	9.19989	9.2237	1.61991e+09	1.56041e+09	1.73229e+09	1.26241e+09	1.58449e+09	1.67379e+09	0.920221		13	13	8	30.6	30.6	21.8	0	98.626	21264000000	170	0.415588	0.631775	0.0388514	0.976585
tr|H0YMT6|H0YMT6_HUMAN;sp|P78325-3|ADAM8_HUMAN;sp|P78325|ADAM8_HUMAN	tr|H0YMT6|H0YMT6_HUMAN;sp|P78325-3|ADAM8_HUMAN;sp|P78325|ADAM8_HUMAN	-	-	-	-	-	-	#VALUE!	#VALUE!	#VALUE!	#VALUE!	#VALUE!	#VALUE!	#VALUE!		1	1	1	11.4	11.4	11.4	0	13.322	130730000	2	-4.34294e-08	0	0	0
tr|F8VQ14|F8VQ14_HUMAN;sp|P78371-2|TCPB_HUMAN;tr|F5GWF6|F5GWF6_HUMAN;sp|P78371|TCPB_HUMAN	tr|F8VQ14|F8VQ14_HUMAN;sp|P78371-2|TCPB_HUMAN;tr|F5GWF6|F5GWF6_HUMAN;sp|P78371|TCPB_HUMAN	-	-	-	-	-	-	#VALUE!	#VALUE!	#VALUE!	#VALUE!	#VALUE!	#VALUE!	#VALUE!		1	1	1	7	7	7	0	8.4044	22245000	1	-4.34294e-08	0	0	0
tr|F5H7N8|F5H7N8_HUMAN;sp|P78380|OLR1_HUMAN;sp|P78380-3|OLR1_HUMAN;tr|F5H001|F5H001_HUMAN;tr|J3QTI8|J3QTI8_HUMAN;tr|F5GZH1|F5GZH1_HUMAN;sp|P78380-2|OLR1_HUMAN;tr|F5H0N6|F5H0N6_HUMAN;tr|B7ZAN8|B7ZAN8_HUMAN	tr|F5H7N8|F5H7N8_HUMAN;sp|P78380|OLR1_HUMAN;sp|P78380-3|OLR1_HUMAN	8.61951	8.27021	8.28108	-	8.33526	-	4.16399e+08	1.86299e+08	1.91021e+08	#VALUE!	2.16401e+08	#VALUE!	#VALUE!		5	5	3	35.5	35.5	24.3	0	23.027	2835800000	27	0	1	0.0550102	0
tr|Q5TA02|Q5TA02_HUMAN;sp|P78417-3|GSTO1_HUMAN;sp|P78417|GSTO1_HUMAN;tr|Q5TA01|Q5TA01_HUMAN;sp|P78417-2|GSTO1_HUMAN	tr|Q5TA02|Q5TA02_HUMAN;sp|P78417-3|GSTO1_HUMAN;sp|P78417|GSTO1_HUMAN;tr|Q5TA01|Q5TA01_HUMAN;sp|P78417-2|GSTO1_HUMAN	7.88564	7.9017	7.76719	7.9972	8.09892	8.13878	7.68493e+07	7.97444e+07	5.85046e+07	9.93574e+07	1.2558e+08	1.37651e+08	1.68569	+	4	4	4	20	20	20	0	19.031	632760000	15	1.71615	0.0448571	-0.226791	-3.79268
tr|J3QRA1|J3QRA1_HUMAN;sp|P78423|X3CL1_HUMAN;tr|H3BSR6|H3BSR6_HUMAN	tr|J3QRA1|J3QRA1_HUMAN;sp|P78423|X3CL1_HUMAN;tr|H3BSR6|H3BSR6_HUMAN	-	-	-	-	-	-	#VALUE!	#VALUE!	#VALUE!	#VALUE!	#VALUE!	#VALUE!	#VALUE!		1	1	1	4.5	4.5	4.5	0	3.0679	346000000	2	-4.34294e-08	0	0	0
sp|P78527-2|PRKDC_HUMAN;sp|P78527|PRKDC_HUMAN	sp|P78527-2|PRKDC_HUMAN;sp|P78527|PRKDC_HUMAN	-	-	-	-	-	-	#VALUE!	#VALUE!	#VALUE!	#VALUE!	#VALUE!	#VALUE!	#VALUE!		3	3	3	2.3	2.3	2.3	0	33.388	73296000	3	-4.34294e-08	0	0	0
sp|P80188|NGAL_HUMAN;sp|P80188-2|NGAL_HUMAN;tr|X6R8F3|X6R8F3_HUMAN	sp|P80188|NGAL_HUMAN;sp|P80188-2|NGAL_HUMAN;tr|X6R8F3|X6R8F3_HUMAN	9.16155	9.17105	9.18665	9.78528	9.8022	9.81657	1.45061e+09	1.48269e+09	1.53692e+09	6.0993e+09	6.34162e+09	6.55496e+09	4.24944	+	8	8	8	50.5	50.5	50.5	0	67.867	31675000000	116	6.1528	8.43204e-05	-0.628269	-54.0118
sp|P80294|MT1H_HUMAN;sp|P0DM35|M1BL1_HUMAN	sp|P80294|MT1H_HUMAN;sp|P0DM35|M1BL1_HUMAN	-	-	-	-	-	-	#VALUE!	#VALUE!	#VALUE!	#VALUE!	#VALUE!	#VALUE!	#VALUE!		2	1	1	32.8	19.7	19.7	0	4.2085	492080000	5	-4.34294e-08	0	0	0
sp|P80297|MT1X_HUMAN;tr|U3KQD7|U3KQD7_HUMAN	sp|P80297|MT1X_HUMAN	-	-	-	-	-	-	#VALUE!	#VALUE!	#VALUE!	#VALUE!	#VALUE!	#VALUE!	#VALUE!		3	1	1	65.6	32.8	32.8	0.009841	1.7364	216920000	2	-4.34294e-08	0	0	0
sp|P80370|DLK1_HUMAN;sp|P80370-2|DLK1_HUMAN	sp|P80370|DLK1_HUMAN	9.04836	8.98278	9.069	8.59685	8.69486	8.89476	1.11779e+09	9.61125e+08	1.1722e+09	3.9523e+08	4.95291e+08	7.84802e+08	0.515308		3	3	3	7	7	7	0	6.3253	18309000000	35	1.53642	0.063236	0.304558	3.33097
sp|P80511|S10AC_HUMAN	sp|P80511|S10AC_HUMAN	8.0393	7.86235	7.97429	9.6283	9.84203	9.7458	1.09471e+08	7.28367e+07	9.42519e+07	4.24913e+09	6.95072e+09	5.56929e+09	60.6348	+	8	8	8	83.7	83.7	83.7	0	102.78	17662000000	86	4.60504	0.000440944	-1.78007	-22.0964
sp|P80723|BASP1_HUMAN;sp|P80723-2|BASP1_HUMAN	sp|P80723|BASP1_HUMAN;sp|P80723-2|BASP1_HUMAN	7.88113	7.71251	7.83899	8.18033	8.05907	8.0389	7.60554e+07	5.15834e+07	6.90224e+07	1.51471e+08	1.1457e+08	1.0937e+08	1.90892	+	5	5	5	36.1	36.1	36.1	0	42.213	1115900000	22	1.86131	0.0339281	-0.281886	-4.19398
sp|P80748|LV321_HUMAN	sp|P80748|LV321_HUMAN	7.75379	8.34698	8.23852	-	8.48703	8.34199	5.6727e+07	2.22321e+08	1.73189e+08	#VALUE!	3.06923e+08	2.19781e+08	#VALUE!		5	2	2	48.7	25.6	25.6	0	4.6855	1854400000	12	0.52197	0.50847	-0.30141	-1.2478
sp|P81605|DCD_HUMAN;sp|P81605-2|DCD_HUMAN	sp|P81605|DCD_HUMAN;sp|P81605-2|DCD_HUMAN	8.51399	8.54539	8.40931	8.3772	8.36907	-	3.2658e+08	3.51067e+08	2.56632e+08	2.38342e+08	2.33921e+08	#VALUE!	#VALUE!		2	2	2	20	20	20	0	6.3347	3036600000	20	0.934054	0.218446	0.116431	2.18868
sp|P82980|RET5_HUMAN;tr|A0A0B4J233|A0A0B4J233_HUMAN	sp|P82980|RET5_HUMAN;tr|A0A0B4J233|A0A0B4J233_HUMAN	7.85015	7.9848	7.9448	-	-	-	7.0819e+07	9.65606e+07	8.80643e+07	#VALUE!	#VALUE!	#VALUE!	#VALUE!		5	5	5	45.2	45.2	45.2	0	12.854	471940000	16	0	1	-	0
sp|P98095-2|FBLN2_HUMAN;sp|P98095|FBLN2_HUMAN;tr|C9JQS6|C9JQS6_HUMAN	sp|P98095-2|FBLN2_HUMAN;sp|P98095|FBLN2_HUMAN	8.72109	8.6126	8.64368	8.5702	8.60204	8.57501	5.26126e+08	4.09826e+08	4.4023e+08	3.71706e+08	3.99982e+08	3.75846e+08	0.833853		8	8	8	11.3	11.3	11.3	0	63.629	5191500000	85	1.06843	0.162864	0.0767066	2.27322
sp|P98160|PGBM_HUMAN;tr|A0A3B3IT11|A0A3B3IT11_HUMAN;tr|H0Y5A9|H0Y5A9_HUMAN;tr|H7BYA5|H7BYA5_HUMAN	sp|P98160|PGBM_HUMAN	10.73	10.7249	10.7155	10.615	10.6576	10.6674	5.37032e+10	5.30762e+10	5.19398e+10	4.12098e+10	4.54569e+10	4.64943e+10	0.838972	+	73	73	73	23.5	23.5	23.5	0	323.31	531040000000	1395	2.00452	0.0256506	0.076801	4.61793
sp|P98164|LRP2_HUMAN;tr|E9PC35|E9PC35_HUMAN;tr|A0A3B3IT64|A0A3B3IT64_HUMAN;tr|A0A3B3IRR0|A0A3B3IRR0_HUMAN	sp|P98164|LRP2_HUMAN	10.1663	10.1489	10.1694	9.84983	9.82227	9.85599	1.46656e+10	1.40896e+10	1.47707e+10	7.07669e+09	6.64156e+09	7.17778e+09	0.480082	+	108	108	108	30.1	30.1	30.1	0	323.31	99825000000	931	4.89924	0.000390137	0.318848	26.1997
sp|P98172|EFNB1_HUMAN	sp|P98172|EFNB1_HUMAN	8.30903	8.34003	8.37929	8.42893	8.39257	8.40417	2.03718e+08	2.18791e+08	2.39491e+08	2.68491e+08	2.46928e+08	2.53612e+08	1.16168		4	4	4	16.2	16.2	16.2	0	20.167	2279200000	40	1.33878	0.0941283	-0.0657733	-2.86199
sp|Q00610-2|CLH1_HUMAN;sp|Q00610|CLH1_HUMAN;tr|A0A087WVQ6|A0A087WVQ6_HUMAN;tr|J3KS13|J3KS13_HUMAN	sp|Q00610-2|CLH1_HUMAN;sp|Q00610|CLH1_HUMAN;tr|A0A087WVQ6|A0A087WVQ6_HUMAN;tr|J3KS13|J3KS13_HUMAN	-	-	-	-	-	-	#VALUE!	#VALUE!	#VALUE!	#VALUE!	#VALUE!	#VALUE!	#VALUE!		2	2	2	2.7	2.7	2.7	0	43.795	1227600000	10	-4.34294e-08	0	0	0
tr|H0YLA4|H0YLA4_HUMAN;sp|Q00796|DHSO_HUMAN;sp|Q00796-2|DHSO_HUMAN;tr|H0YKB3|H0YKB3_HUMAN	tr|H0YLA4|H0YLA4_HUMAN;sp|Q00796|DHSO_HUMAN	7.98448	8.01974	7.98745	-	-	-	9.64895e+07	1.0465e+08	9.71516e+07	#VALUE!	#VALUE!	#VALUE!	#VALUE!		4	4	4	11.9	11.9	11.9	0	5.7236	544650000	8	0	1	-	0
tr|A0A1W2PNG3|A0A1W2PNG3_HUMAN;tr|A0A1W2PRI6|A0A1W2PRI6_HUMAN;tr|A0A1W2PQ74|A0A1W2PQ74_HUMAN;tr|A0A1W2PQL0|A0A1W2PQL0_HUMAN;tr|A0A1W2PP34|A0A1W2PP34_HUMAN;tr|A0A1W2PPL4|A0A1W2PPL4_HUMAN;tr|A0A1W2PPH7|A0A1W2PPH7_HUMAN;tr|Q5RI18|Q5RI18_HUMAN;tr|A0A1W2PP35|A0A1W2PP35_HUMAN;tr|A0A1X7SBS1|A0A1X7SBS1_HUMAN;tr|A0A1W2PPS1|A0A1W2PPS1_HUMAN;sp|Q00839-2|HNRPU_HUMAN;sp|Q00839|HNRPU_HUMAN	tr|A0A1W2PNG3|A0A1W2PNG3_HUMAN;tr|A0A1W2PRI6|A0A1W2PRI6_HUMAN;tr|A0A1W2PQ74|A0A1W2PQ74_HUMAN;tr|A0A1W2PQL0|A0A1W2PQL0_HUMAN;tr|A0A1W2PP34|A0A1W2PP34_HUMAN;tr|A0A1W2PPL4|A0A1W2PPL4_HUMAN;tr|A0A1W2PPH7|A0A1W2PPH7_HUMAN;tr|Q5RI18|Q5RI18_HUMAN;tr|A0A1W2PP35|A0A1W2PP35_HUMAN;tr|A0A1X7SBS1|A0A1X7SBS1_HUMAN;tr|A0A1W2PPS1|A0A1W2PPS1_HUMAN;sp|Q00839-2|HNRPU_HUMAN;sp|Q00839|HNRPU_HUMAN	-	-	-	-	-	-	#VALUE!	#VALUE!	#VALUE!	#VALUE!	#VALUE!	#VALUE!	#VALUE!		1	1	1	27.1	27.1	27.1	0	3.2922	45305000	2	-4.34294e-08	0	0	0
sp|Q01082-3|SPTB2_HUMAN;sp|Q01082-2|SPTB2_HUMAN;sp|Q01082|SPTB2_HUMAN;tr|A0A087WUZ3|A0A087WUZ3_HUMAN;tr|F8W6C1|F8W6C1_HUMAN	sp|Q01082-3|SPTB2_HUMAN;sp|Q01082-2|SPTB2_HUMAN;sp|Q01082|SPTB2_HUMAN;tr|A0A087WUZ3|A0A087WUZ3_HUMAN;tr|F8W6C1|F8W6C1_HUMAN	-	-	-	-	-	-	#VALUE!	#VALUE!	#VALUE!	#VALUE!	#VALUE!	#VALUE!	#VALUE!		2	2	2	1.9	1.9	1.9	0	94.569	1188200000	6	-4.34294e-08	0	0	0
sp|Q01105-3|SET_HUMAN;tr|A0A0C4DFV9|A0A0C4DFV9_HUMAN;sp|Q01105-4|SET_HUMAN;sp|Q01105-2|SET_HUMAN;sp|Q01105|SET_HUMAN;tr|A0A087X027|A0A087X027_HUMAN;sp|P0DME0|SETLP_HUMAN	sp|Q01105-3|SET_HUMAN;tr|A0A0C4DFV9|A0A0C4DFV9_HUMAN;sp|Q01105-4|SET_HUMAN;sp|Q01105-2|SET_HUMAN;sp|Q01105|SET_HUMAN;tr|A0A087X027|A0A087X027_HUMAN;sp|P0DME0|SETLP_HUMAN	7.60942	-	-	8.04198	8.01326	8.11261	4.06837e+07	#VALUE!	#VALUE!	1.10149e+08	1.031e+08	1.29601e+08	#VALUE!		4	4	4	25.3	25.3	25.3	0	9.8269	681400000	12	0	1	-0.446526	0
tr|A0A087WX61|A0A087WX61_HUMAN;sp|Q01151|CD83_HUMAN	tr|A0A087WX61|A0A087WX61_HUMAN;sp|Q01151|CD83_HUMAN	-	-	-	-	-	-	#VALUE!	#VALUE!	#VALUE!	#VALUE!	#VALUE!	#VALUE!	#VALUE!		1	1	1	6.8	6.8	6.8	0	6.6782	92901000	1	-4.34294e-08	0	0	0
sp|Q01459|DIAC_HUMAN	sp|Q01459|DIAC_HUMAN	9.41571	9.34056	9.36271	9.29973	9.2929	9.28131	2.60441e+09	2.19058e+09	2.30521e+09	1.99402e+09	1.96291e+09	1.91122e+09	0.826476		13	13	13	46.2	46.2	46.2	0	69.979	19956000000	180	1.62808	0.0528829	0.0816832	3.56188
sp|Q01469|FABP5_HUMAN;tr|I6L8B7|I6L8B7_HUMAN;sp|A8MUU1|FB5L3_HUMAN	sp|Q01469|FABP5_HUMAN;tr|I6L8B7|I6L8B7_HUMAN	8.96491	9.0114	8.9984	9.75707	9.68335	9.70704	9.2238e+08	1.0266e+09	9.96323e+08	5.71571e+09	4.82336e+09	5.09378e+09	5.30773	+	11	11	11	71.9	71.9	71.9	0	84.076	28015000000	139	5.02087	0.000415459	-0.724252	-28.1087
sp|Q01518|CAP1_HUMAN;sp|Q01518-2|CAP1_HUMAN;tr|Q5T0R7|Q5T0R7_HUMAN;tr|Q5T0R6|Q5T0R6_HUMAN;tr|Q5T0R5|Q5T0R5_HUMAN;tr|Q5T0R4|Q5T0R4_HUMAN;tr|Q5T0R3|Q5T0R3_HUMAN;tr|Q5T0R2|Q5T0R2_HUMAN;tr|Q5T0R1|Q5T0R1_HUMAN;tr|Q5T0R9|Q5T0R9_HUMAN	sp|Q01518|CAP1_HUMAN;sp|Q01518-2|CAP1_HUMAN	7.91336	8.12892	8.01883	8.85636	8.90784	8.58644	8.19144e+07	1.34561e+08	1.04431e+08	7.1839e+08	8.08798e+08	3.85869e+08	5.96141	+	12	12	12	35.6	35.6	35.6	0	39.817	3583400000	50	2.53791	0.0098203	-0.763179	-6.49519
sp|Q01973-3|ROR1_HUMAN;tr|A0A0A0MTJ5|A0A0A0MTJ5_HUMAN;sp|Q01973|ROR1_HUMAN	sp|Q01973-3|ROR1_HUMAN;tr|A0A0A0MTJ5|A0A0A0MTJ5_HUMAN;sp|Q01973|ROR1_HUMAN	-	8.07225	7.94432	-	-	-	#VALUE!	1.181e+08	8.7967e+07	#VALUE!	#VALUE!	#VALUE!	#VALUE!		5	5	4	15.3	15.3	12.7	0	24.991	997790000	19	0	1	-	0
sp|Q01974|ROR2_HUMAN;tr|B1APY4|B1APY4_HUMAN	sp|Q01974|ROR2_HUMAN	-	-	-	-	-	-	#VALUE!	#VALUE!	#VALUE!	#VALUE!	#VALUE!	#VALUE!	#VALUE!		3	2	2	3.3	2.2	2.2	0	4.9379	103550000	3	-4.34294e-08	0	0	0
sp|Q02383|SEMG2_HUMAN	sp|Q02383|SEMG2_HUMAN	9.67105	9.9172	9.69821	7.88458	-	-	4.68867e+09	8.26418e+09	4.99126e+09	7.6662e+07	#VALUE!	#VALUE!	#VALUE!		21	21	18	48.5	48.5	41.4	0	135.44	19533000000	106	0	1	1.87757	0
sp|Q02413|DSG1_HUMAN	sp|Q02413|DSG1_HUMAN	7.73305	8.00432	7.88704	7.71635	-	7.64937	5.40817e+07	1.01e+08	7.70974e+07	5.20415e+07	#VALUE!	4.46036e+07	#VALUE!		4	4	4	5.4	5.4	5.4	0	13.509	671440000	11	0.786836	0.295045	0.191942	1.83797
sp|Q02487|DSC2_HUMAN;sp|Q02487-2|DSC2_HUMAN;tr|A0A3B3ISU0|A0A3B3ISU0_HUMAN	sp|Q02487|DSC2_HUMAN;sp|Q02487-2|DSC2_HUMAN;tr|A0A3B3ISU0|A0A3B3ISU0_HUMAN	9.24127	9.19432	9.22706	9.15737	9.20303	9.23852	1.74289e+09	1.5643e+09	1.68679e+09	1.43671e+09	1.59599e+09	1.73189e+09	0.954068		17	17	17	24.4	24.4	24.4	0	204.92	15929000000	191	0.31891	0.764385	0.021245	0.778355
sp|Q02747|GUC2A_HUMAN	sp|Q02747|GUC2A_HUMAN	9.02751	9.01389	8.88707	8.96094	8.95984	9.059	1.06539e+09	1.0325e+09	7.71028e+08	9.13987e+08	9.11675e+08	1.14551e+09	1.03564		4	4	4	43.5	43.5	43.5	0	23.182	11289000000	48	0.111626	1	-0.0171016	-0.308152
sp|Q02790|FKBP4_HUMAN	sp|Q02790|FKBP4_HUMAN	-	-	-	-	-	-	#VALUE!	#VALUE!	#VALUE!	#VALUE!	#VALUE!	#VALUE!	#VALUE!		1	1	1	3.7	3.7	3.7	0	3.6901	42182000	1	-4.34294e-08	0	0	0
sp|Q02818|NUCB1_HUMAN;tr|H7BZI1|H7BZI1_HUMAN;tr|C9JKZ2|C9JKZ2_HUMAN;tr|C9JBD3|C9JBD3_HUMAN;tr|C9J3C1|C9J3C1_HUMAN	sp|Q02818|NUCB1_HUMAN;tr|H7BZI1|H7BZI1_HUMAN	8.97026	9.00479	8.92645	8.63167	8.67151	8.66577	9.33813e+08	1.01109e+09	8.44209e+08	4.28223e+08	4.69364e+08	4.63202e+08	0.487893	+	16	16	16	47.9	47.9	47.9	0	90.3	8764000000	104	3.56157	0.00189337	0.310852	12.0223
tr|A0A1B0GU86|A0A1B0GU86_HUMAN;sp|Q03154|ACY1_HUMAN;tr|A0A1B0GW23|A0A1B0GW23_HUMAN;sp|Q03154-2|ACY1_HUMAN;sp|Q03154-3|ACY1_HUMAN;sp|Q03154-4|ACY1_HUMAN;tr|C9JMV9|C9JMV9_HUMAN;tr|A0A1B0GV31|A0A1B0GV31_HUMAN;tr|C9JYZ0|C9JYZ0_HUMAN;tr|A0A1B0GVA5|A0A1B0GVA5_HUMAN;tr|F8WC59|F8WC59_HUMAN;tr|A0A1B0GTG3|A0A1B0GTG3_HUMAN;tr|A0A1B0GVZ3|A0A1B0GVZ3_HUMAN;tr|A0A1B0GVG0|A0A1B0GVG0_HUMAN;tr|A0A1B0GU36|A0A1B0GU3…	tr|A0A1B0GU86|A0A1B0GU86_HUMAN;sp|Q03154|ACY1_HUMAN;tr|A0A1B0GW23|A0A1B0GW23_HUMAN;sp|Q03154-2|ACY1_HUMAN;sp|Q03154-3|ACY1_HUMAN;sp|Q03154-4|ACY1_HUMAN;tr|C9JMV9|C9JMV9_HUMAN;tr|A0A1B0GV31|A0A1B0GV31_HUMAN;tr|C9JYZ0|C9JYZ0_HUMAN;tr|A0A1B0GVA5|A0A1B0GVA5_HUMAN	9.087	9.0244	9.06277	8.38989	8.58362	8.45935	1.2218e+09	1.05779e+09	1.1555e+09	2.45409e+08	3.83372e+08	2.87972e+08	0.266879	+	15	15	15	46.1	46.1	46.1	0	45.073	6145600000	59	3.20798	0.00326414	0.580439	9.75147
sp|Q03403|TFF2_HUMAN	sp|Q03403|TFF2_HUMAN	10.0397	10.0288	10.0019	9.52324	9.49244	9.45477	1.09572e+10	1.06856e+10	1.00438e+10	3.33611e+09	3.10771e+09	2.84951e+09	0.293288	+	4	4	4	62.8	62.8	62.8	0	59.522	103140000000	182	4.70604	0.000419341	0.533281	23.4279
sp|Q03405|UPAR_HUMAN;tr|M0QYR6|M0QYR6_HUMAN;sp|Q03405-2|UPAR_HUMAN;tr|M0R0H5|M0R0H5_HUMAN;tr|M0R1I2|M0R1I2_HUMAN;sp|Q03405-3|UPAR_HUMAN;tr|M0R2E9|M0R2E9_HUMAN;tr|M0R0Y4|M0R0Y4_HUMAN;tr|M0QYS6|M0QYS6_HUMAN;tr|M0QX27|M0QX27_HUMAN;tr|M0R383|M0R383_HUMAN	sp|Q03405|UPAR_HUMAN;tr|M0QYR6|M0QYR6_HUMAN;sp|Q03405-2|UPAR_HUMAN;tr|M0R0H5|M0R0H5_HUMAN;tr|M0R1I2|M0R1I2_HUMAN;sp|Q03405-3|UPAR_HUMAN;tr|M0R2E9|M0R2E9_HUMAN;tr|M0R0Y4|M0R0Y4_HUMAN	8.48233	8.50157	8.46586	8.55639	8.48933	8.44779	3.0362e+08	3.17373e+08	2.92321e+08	3.60073e+08	3.08553e+08	2.80408e+08	1.03911		7	7	7	35.2	35.2	35.2	0	24.88	3303100000	40	0.165055	1	-0.0145836	-0.438262
tr|B1AKG0|B1AKG0_HUMAN;sp|Q03591|FHR1_HUMAN;sp|Q9BXR6|FHR5_HUMAN	tr|B1AKG0|B1AKG0_HUMAN;sp|Q03591|FHR1_HUMAN	8.78704	8.83462	8.8127	8.26107	8.31988	8.29667	6.12407e+08	6.83313e+08	6.49681e+08	1.82419e+08	2.08872e+08	1.98002e+08	0.302916	+	7	4	1	35.8	26.2	4.8	0	49.105	4139200000	39	4.72227	0.000422751	0.518918	23.6491
tr|A0A0G2JPD0|A0A0G2JPD0_HUMAN;tr|A0A0G2JNB4|A0A0G2JNB4_HUMAN;sp|Q04118|PRB3_HUMAN;tr|F5H7C1|F5H7C1_HUMAN;tr|E7EXA8|E7EXA8_HUMAN;tr|E9PAL0|E9PAL0_HUMAN;sp|P10163|PRB4_HUMAN	tr|A0A0G2JPD0|A0A0G2JPD0_HUMAN;tr|A0A0G2JNB4|A0A0G2JNB4_HUMAN;sp|Q04118|PRB3_HUMAN;tr|F5H7C1|F5H7C1_HUMAN;tr|E7EXA8|E7EXA8_HUMAN;tr|E9PAL0|E9PAL0_HUMAN;sp|P10163|PRB4_HUMAN	-	-	-	-	-	-	#VALUE!	#VALUE!	#VALUE!	#VALUE!	#VALUE!	#VALUE!	#VALUE!		2	2	2	7.4	7.4	7.4	0	5.3101	164890000	4	-4.34294e-08	0	0	0
tr|A0A087WTZ5|A0A087WTZ5_HUMAN;tr|E9PJ81|E9PJ81_HUMAN;tr|E9PRQ7|E9PRQ7_HUMAN;sp|Q04323|UBXN1_HUMAN;sp|Q04323-2|UBXN1_HUMAN	tr|A0A087WTZ5|A0A087WTZ5_HUMAN;tr|E9PJ81|E9PJ81_HUMAN;tr|E9PRQ7|E9PRQ7_HUMAN;sp|Q04323|UBXN1_HUMAN;sp|Q04323-2|UBXN1_HUMAN	-	-	-	-	-	-	#VALUE!	#VALUE!	#VALUE!	#VALUE!	#VALUE!	#VALUE!	#VALUE!		1	1	1	6.7	6.7	6.7	0	36.221	238820000	4	-4.34294e-08	0	0	0
tr|E9PGM4|E9PGM4_HUMAN;sp|Q04446|GLGB_HUMAN	tr|E9PGM4|E9PGM4_HUMAN;sp|Q04446|GLGB_HUMAN	-	-	-	-	-	-	#VALUE!	#VALUE!	#VALUE!	#VALUE!	#VALUE!	#VALUE!	#VALUE!		1	1	1	3.3	3.3	3.3	1	-2	2209800000	1	-4.34294e-08	0	0	0
tr|D6RAR4|D6RAR4_HUMAN;sp|Q04756|HGFA_HUMAN;CON__ENSEMBL:ENSBTAP00000023055	tr|D6RAR4|D6RAR4_HUMAN;sp|Q04756|HGFA_HUMAN	8.61238	8.56813	8.55068	8.31877	8.36076	8.30978	4.09619e+08	3.69939e+08	3.55369e+08	2.08339e+08	2.29488e+08	2.0407e+08	0.565584	+	7	7	7	10.6	10.6	10.6	0	31.474	3626800000	50	3.28895	0.00283349	0.247293	10.2326
sp|Q04760-2|LGUL_HUMAN;sp|Q04760|LGUL_HUMAN	sp|Q04760-2|LGUL_HUMAN;sp|Q04760|LGUL_HUMAN	-	-	7.84154	-	-	-	#VALUE!	#VALUE!	6.94289e+07	#VALUE!	#VALUE!	#VALUE!	#VALUE!		2	2	2	11.2	11.2	11.2	0	3.8406	377240000	3	0	1	-	0
sp|Q04771|ACVR1_HUMAN;tr|A0A1B0GXA9|A0A1B0GXA9_HUMAN;tr|C9JHJ7|C9JHJ7_HUMAN	sp|Q04771|ACVR1_HUMAN;tr|A0A1B0GXA9|A0A1B0GXA9_HUMAN;tr|C9JHJ7|C9JHJ7_HUMAN	-	-	-	-	-	-	#VALUE!	#VALUE!	#VALUE!	#VALUE!	#VALUE!	#VALUE!	#VALUE!		2	2	2	5.7	5.7	5.7	0	6.3641	418690000	6	-4.34294e-08	0	0	0
tr|J3QT83|J3QT83_HUMAN;sp|Q05707-3|COEA1_HUMAN;sp|Q05707-2|COEA1_HUMAN;sp|Q05707|COEA1_HUMAN	tr|J3QT83|J3QT83_HUMAN;sp|Q05707-3|COEA1_HUMAN;sp|Q05707-2|COEA1_HUMAN;sp|Q05707|COEA1_HUMAN	8.29183	8.37723	8.35591	8.13504	8.15503	8.10998	1.95808e+08	2.38358e+08	2.26939e+08	1.36471e+08	1.42899e+08	1.28819e+08	0.617434	+	3	3	3	5.3	5.3	5.3	0	33.899	2255000000	36	2.7136	0.00732992	0.208309	7.23772
tr|A0A087WW43|A0A087WW43_HUMAN;tr|E7ET33|E7ET33_HUMAN;sp|Q06033-2|ITIH3_HUMAN;sp|Q06033|ITIH3_HUMAN	tr|A0A087WW43|A0A087WW43_HUMAN;tr|E7ET33|E7ET33_HUMAN;sp|Q06033-2|ITIH3_HUMAN;sp|Q06033|ITIH3_HUMAN	-	-	-	-	-	7.63079	#VALUE!	#VALUE!	#VALUE!	#VALUE!	#VALUE!	4.27356e+07	#VALUE!		1	1	1	2.2	2.2	2.2	0	4.8903	107960000	6	0	1	-	0
tr|H0YLU2|H0YLU2_HUMAN;sp|Q06323-3|PSME1_HUMAN;sp|Q06323|PSME1_HUMAN;sp|Q06323-2|PSME1_HUMAN	tr|H0YLU2|H0YLU2_HUMAN;sp|Q06323-3|PSME1_HUMAN;sp|Q06323|PSME1_HUMAN;sp|Q06323-2|PSME1_HUMAN	-	-	-	-	-	-	#VALUE!	#VALUE!	#VALUE!	#VALUE!	#VALUE!	#VALUE!	#VALUE!		2	2	2	15.8	15.8	15.8	0	2.6599	41764000	4	-4.34294e-08	0	0	0
sp|Q06418|TYRO3_HUMAN;tr|H0YNK6|H0YNK6_HUMAN;tr|H0YN24|H0YN24_HUMAN	sp|Q06418|TYRO3_HUMAN;tr|H0YNK6|H0YNK6_HUMAN	-	-	-	-	-	-	#VALUE!	#VALUE!	#VALUE!	#VALUE!	#VALUE!	#VALUE!	#VALUE!		3	3	3	8	8	8	0	2.5686	99640000	4	-4.34294e-08	0	0	0
sp|Q06481-3|APLP2_HUMAN;sp|Q06481-6|APLP2_HUMAN;sp|Q06481|APLP2_HUMAN	sp|Q06481-3|APLP2_HUMAN;sp|Q06481-6|APLP2_HUMAN;sp|Q06481|APLP2_HUMAN	-	7.56902	-	-	-	-	#VALUE!	3.70698e+07	#VALUE!	#VALUE!	#VALUE!	#VALUE!	#VALUE!		4	3	3	6	4.9	4.9	0	6.1796	281030000	8	0	1	-	0
sp|Q06830|PRDX1_HUMAN;tr|A0A0A0MSI0|A0A0A0MSI0_HUMAN;tr|A0A0A0MRQ5|A0A0A0MRQ5_HUMAN;tr|H7C3T4|H7C3T4_HUMAN;sp|Q13162|PRDX4_HUMAN	sp|Q06830|PRDX1_HUMAN;tr|A0A0A0MSI0|A0A0A0MSI0_HUMAN;tr|A0A0A0MRQ5|A0A0A0MRQ5_HUMAN	8.8419	8.84739	8.88479	8.94309	9.00342	8.96446	6.94864e+08	7.03704e+08	7.66991e+08	8.77183e+08	1.00791e+09	9.21425e+08	1.29598	+	11	11	10	60.3	60.3	54.8	0	28.21	7337200000	58	2.14235	0.0199709	-0.112294	-5.05508
sp|Q07075|AMPE_HUMAN;tr|H0YA67|H0YA67_HUMAN	sp|Q07075|AMPE_HUMAN	9.76889	9.76105	9.7602	9.77423	9.7436	9.74884	5.87341e+09	5.76833e+09	5.75705e+09	5.94607e+09	5.54115e+09	5.60841e+09	0.982576		31	31	31	34.3	34.3	34.3	0	139.74	38875000000	313	0.326533	0.754847	0.00782681	0.7943
sp|Q07507|DERM_HUMAN	sp|Q07507|DERM_HUMAN	9.21762	9.22435	9.25079	9.35122	9.32964	9.4129	1.65052e+09	1.67629e+09	1.78152e+09	2.24502e+09	2.13619e+09	2.58762e+09	1.36421	+	5	5	5	41.3	41.3	41.3	0	59.377	14083000000	60	2.11474	0.0211592	-0.133668	-4.9651
tr|X6R3S7|X6R3S7_HUMAN;sp|Q07654|TFF3_HUMAN	tr|X6R3S7|X6R3S7_HUMAN;sp|Q07654|TFF3_HUMAN	9.11066	8.88304	9.0136	8.62676	8.40302	8.40514	1.29021e+09	7.63906e+08	1.03181e+09	4.23409e+08	2.52941e+08	2.54179e+08	0.30154	+	3	3	3	36.5	36.5	36.5	0	5.7195	9943300000	39	2.20932	0.0176787	0.524125	5.2787
sp|Q07954|LRP1_HUMAN	sp|Q07954|LRP1_HUMAN	8.37332	8.30533	8.27999	7.97017	8.06479	7.92655	2.36222e+08	2.0199e+08	1.90542e+08	9.3362e+07	1.16089e+08	8.44403e+07	0.467418	+	4	4	4	0.8	0.8	0.8	0	8.0633	2287600000	27	2.59452	0.00890317	0.332375	6.72688
sp|Q08174|PCDH1_HUMAN;sp|Q08174-2|PCDH1_HUMAN;tr|D6RAX3|D6RAX3_HUMAN;tr|D6RBG2|D6RBG2_HUMAN;tr|H0Y9F5|H0Y9F5_HUMAN	sp|Q08174|PCDH1_HUMAN;sp|Q08174-2|PCDH1_HUMAN;tr|D6RAX3|D6RAX3_HUMAN	8.69464	8.5647	8.63158	8.37608	8.47353	8.44143	4.9504e+08	3.67029e+08	4.28134e+08	2.37728e+08	2.97529e+08	2.76331e+08	0.62904	+	9	9	9	13.3	13.3	13.3	0	65.771	4240400000	57	1.87557	0.033173	0.199958	4.23491
sp|Q08188|TGM3_HUMAN;tr|A0A494C0J7|A0A494C0J7_HUMAN	sp|Q08188|TGM3_HUMAN;tr|A0A494C0J7|A0A494C0J7_HUMAN	7.72354	7.57556	-	-	-	-	5.29103e+07	3.76322e+07	#VALUE!	#VALUE!	#VALUE!	#VALUE!	#VALUE!		4	4	4	6.8	6.8	6.8	0	4.3173	309020000	8	0	1	-	0
sp|Q08211|DHX9_HUMAN	sp|Q08211|DHX9_HUMAN	-	-	-	-	-	-	#VALUE!	#VALUE!	#VALUE!	#VALUE!	#VALUE!	#VALUE!	#VALUE!		1	1	1	0.7	0.7	0.7	0.0097744	1.7005	445100000	2	-4.34294e-08	0	0	0
sp|Q08257|QOR_HUMAN;sp|Q08257-3|QOR_HUMAN;sp|Q08257-2|QOR_HUMAN;tr|A6NP24|A6NP24_HUMAN;tr|C9JH92|C9JH92_HUMAN	sp|Q08257|QOR_HUMAN;sp|Q08257-3|QOR_HUMAN;sp|Q08257-2|QOR_HUMAN;tr|A6NP24|A6NP24_HUMAN	7.70639	7.87346	7.85738	-	-	-	5.08616e+07	7.4724e+07	7.20079e+07	#VALUE!	#VALUE!	#VALUE!	#VALUE!		5	5	5	15.5	15.5	15.5	0	6.4883	340500000	9	0	1	-	0
sp|Q08334|I10R2_HUMAN;tr|H0Y3Z8|H0Y3Z8_HUMAN;tr|H7C0Z5|H7C0Z5_HUMAN;tr|F8WDX2|F8WDX2_HUMAN	sp|Q08334|I10R2_HUMAN;tr|H0Y3Z8|H0Y3Z8_HUMAN;tr|H7C0Z5|H7C0Z5_HUMAN	8.47969	8.30758	8.85724	8.16909	8.41566	8.21558	3.0178e+08	2.03039e+08	7.19847e+08	1.47601e+08	2.60411e+08	1.64278e+08	0.467304		4	4	4	13.2	13.2	13.2	0	11.86	3013500000	15	0.718493	0.337075	0.281393	1.5713
sp|Q08345-5|DDR1_HUMAN;tr|A0A0G2JNZ7|A0A0G2JNZ7_HUMAN;tr|A0A0A0MSX3|A0A0A0MSX3_HUMAN;sp|Q08345-2|DDR1_HUMAN;sp|Q08345-6|DDR1_HUMAN;sp|Q08345|DDR1_HUMAN;tr|E7EPN2|E7EPN2_HUMAN;tr|E7EUP7|E7EUP7_HUMAN;tr|A2ABL2|A2ABL2_HUMAN;sp|Q08345-4|DDR1_HUMAN;tr|A0A0G2JIZ7|A0A0G2JIZ7_HUMAN;tr|E7EQ30|E7EQ30_HUMAN;tr|A0A0G2JIA2|A0A0G2JIA2_HUMAN;tr|E7EPH4|E7EPH4_HUMAN;tr|A0A140T972|A0A140T972_HUMAN;tr|E7ERI6|E7ERI6…	sp|Q08345-5|DDR1_HUMAN;tr|A0A0G2JNZ7|A0A0G2JNZ7_HUMAN;tr|A0A0A0MSX3|A0A0A0MSX3_HUMAN;sp|Q08345-2|DDR1_HUMAN;sp|Q08345-6|DDR1_HUMAN;sp|Q08345|DDR1_HUMAN;tr|E7EPN2|E7EPN2_HUMAN;tr|E7EUP7|E7EUP7_HUMAN;tr|A2ABL2|A2ABL2_HUMAN;sp|Q08345-4|DDR1_HUMAN;tr|A0A0G2JIZ7|A0A0G2JIZ7_HUMAN;tr|E7EQ30|E7EQ30_HUMAN;tr|A0A0G2JIA2|A0A0G2JIA2_HUMAN;tr|E7EPH4|E7EPH4_HUMAN	8.44679	8.38536	8.33718	7.92643	8.00732	7.93172	2.79763e+08	2.42862e+08	2.1736e+08	8.4417e+07	1.017e+08	8.54516e+07	0.366992	+	7	7	7	10.7	10.7	10.7	0	14.602	1936200000	35	3.34465	0.00266062	0.434618	10.5764
sp|Q08380|LG3BP_HUMAN;tr|K7EP36|K7EP36_HUMAN;tr|K7ESM3|K7ESM3_HUMAN;tr|K7EKQ5|K7EKQ5_HUMAN;tr|K7ERZ6|K7ERZ6_HUMAN;tr|K7EJD3|K7EJD3_HUMAN;tr|K7ES75|K7ES75_HUMAN;tr|K7EN99|K7EN99_HUMAN;tr|K7EJY8|K7EJY8_HUMAN;tr|K7EQT9|K7EQT9_HUMAN	sp|Q08380|LG3BP_HUMAN	10.2934	10.3336	10.3606	9.99537	10.0456	10.0271	1.96517e+10	2.15576e+10	2.29403e+10	9.89396e+09	1.11071e+10	1.06439e+10	0.493299	+	21	21	21	46	46	46	0	323.31	159780000000	525	3.63505	0.00164602	0.306538	12.5534
sp|Q09666|AHNK_HUMAN	sp|Q09666|AHNK_HUMAN	-	-	-	-	-	-	#VALUE!	#VALUE!	#VALUE!	#VALUE!	#VALUE!	#VALUE!	#VALUE!		4	4	4	2.2	2.2	2.2	0	4.1513	1459900000	6	-4.34294e-08	0	0	0
sp|Q10588|BST1_HUMAN;tr|A6NC48|A6NC48_HUMAN;tr|H0Y984|H0Y984_HUMAN;sp|Q10588-2|BST1_HUMAN;tr|H0Y9Q9|H0Y9Q9_HUMAN;tr|H0Y8G4|H0Y8G4_HUMAN	sp|Q10588|BST1_HUMAN;tr|A6NC48|A6NC48_HUMAN;tr|H0Y984|H0Y984_HUMAN;sp|Q10588-2|BST1_HUMAN;tr|H0Y9Q9|H0Y9Q9_HUMAN;tr|H0Y8G4|H0Y8G4_HUMAN	8.04123	8.07682	8.18642	8.11793	8.04005	7.99459	1.09959e+08	1.19349e+08	1.5361e+08	1.31199e+08	1.0966e+08	9.8762e+07	0.886929		4	4	4	14.5	14.5	14.5	0	8.6361	1208900000	20	0.374996	0.685442	0.0506361	0.894318
sp|Q12794-7|HYAL1_HUMAN;sp|Q12794-2|HYAL1_HUMAN;sp|Q12794|HYAL1_HUMAN;sp|Q12794-3|HYAL1_HUMAN;sp|Q12794-4|HYAL1_HUMAN	sp|Q12794-7|HYAL1_HUMAN;sp|Q12794-2|HYAL1_HUMAN;sp|Q12794|HYAL1_HUMAN;sp|Q12794-3|HYAL1_HUMAN	8.49892	8.52939	8.56158	8.09733	8.14594	8.04984	3.15442e+08	3.38369e+08	3.64401e+08	1.25121e+08	1.39939e+08	1.12161e+08	0.370474	+	4	4	4	14.9	14.9	14.9	0	16.551	1994500000	22	3.70124	0.00153872	0.432261	13.051
sp|Q12805-2|FBLN3_HUMAN;sp|Q12805-4|FBLN3_HUMAN;sp|Q12805-3|FBLN3_HUMAN;sp|Q12805|FBLN3_HUMAN;sp|Q12805-5|FBLN3_HUMAN;tr|A0A0U1RQV3|A0A0U1RQV3_HUMAN;tr|Q580Q6|Q580Q6_HUMAN;tr|C9JQX7|C9JQX7_HUMAN;tr|C9J4J8|C9J4J8_HUMAN;tr|C9JPZ9|C9JPZ9_HUMAN;tr|C9JUM4|C9JUM4_HUMAN	sp|Q12805-2|FBLN3_HUMAN;sp|Q12805-4|FBLN3_HUMAN;sp|Q12805-3|FBLN3_HUMAN;sp|Q12805|FBLN3_HUMAN;sp|Q12805-5|FBLN3_HUMAN;tr|A0A0U1RQV3|A0A0U1RQV3_HUMAN	9.82878	9.84331	9.85158	9.89417	9.89563	9.9002	6.74186e+09	6.97124e+09	7.10526e+09	7.83736e+09	7.86376e+09	7.94694e+09	1.13592	+	20	20	20	52.6	52.6	52.6	0	323.31	64924000000	383	2.88344	0.00538302	-0.0554393	-8.02566
sp|Q12841|FSTL1_HUMAN;sp|Q12841-2|FSTL1_HUMAN;tr|C9J5G4|C9J5G4_HUMAN;tr|H7C4W4|H7C4W4_HUMAN	sp|Q12841|FSTL1_HUMAN;sp|Q12841-2|FSTL1_HUMAN	8.38766	8.48875	8.40985	8.77581	8.23832	8.21352	2.44152e+08	3.08141e+08	2.56951e+08	5.96774e+08	1.73109e+08	1.63501e+08	1.1534		8	8	8	32.8	32.8	32.8	0	35.432	3523500000	29	0.0355511	1	0.0195354	0.105039
sp|Q12860-2|CNTN1_HUMAN;sp|Q12860|CNTN1_HUMAN;sp|Q12860-3|CNTN1_HUMAN;tr|H0YIJ1|H0YIJ1_HUMAN;tr|F8VUI9|F8VUI9_HUMAN	sp|Q12860-2|CNTN1_HUMAN;sp|Q12860|CNTN1_HUMAN	8.69399	8.65966	8.6781	8.30194	8.31332	8.11461	4.94299e+08	4.5673e+08	4.76541e+08	2.0042e+08	2.05741e+08	1.302e+08	0.375715	+	19	19	19	25.6	25.6	25.6	0	60.507	3720200000	77	2.57777	0.00921973	0.43396	6.65758
tr|E7EN24|E7EN24_HUMAN;sp|Q12864|CAD17_HUMAN	tr|E7EN24|E7EN24_HUMAN;sp|Q12864|CAD17_HUMAN	7.76277	-	-	-	-	-	5.79122e+07	#VALUE!	#VALUE!	#VALUE!	#VALUE!	#VALUE!	#VALUE!		3	3	3	6.6	6.6	6.6	0	12.028	546740000	9	0	1	-	0
sp|Q12874|SF3A3_HUMAN	sp|Q12874|SF3A3_HUMAN	-	-	-	-	-	-	#VALUE!	#VALUE!	#VALUE!	#VALUE!	#VALUE!	#VALUE!	#VALUE!		1	1	1	3	3	3	0	2.7688	11418000	1	-4.34294e-08	0	0	0
tr|H7BZY0|H7BZY0_HUMAN;tr|A6NNK5|A6NNK5_HUMAN;sp|Q12888|TP53B_HUMAN;sp|Q12888-3|TP53B_HUMAN;sp|Q12888-2|TP53B_HUMAN	tr|H7BZY0|H7BZY0_HUMAN;tr|A6NNK5|A6NNK5_HUMAN;sp|Q12888|TP53B_HUMAN;sp|Q12888-3|TP53B_HUMAN;sp|Q12888-2|TP53B_HUMAN	-	-	-	-	-	-	#VALUE!	#VALUE!	#VALUE!	#VALUE!	#VALUE!	#VALUE!	#VALUE!		1	1	1	6.7	6.7	6.7	0.0046512	1.9056	774070000	1	-4.34294e-08	0	0	0
tr|D6RBV2|D6RBV2_HUMAN;sp|Q12907|LMAN2_HUMAN;tr|D6RDX1|D6RDX1_HUMAN;tr|D6RIU4|D6RIU4_HUMAN;tr|D6RBH1|D6RBH1_HUMAN	tr|D6RBV2|D6RBV2_HUMAN;sp|Q12907|LMAN2_HUMAN;tr|D6RDX1|D6RDX1_HUMAN;tr|D6RIU4|D6RIU4_HUMAN	10.5058	10.4205	10.4747	10.4847	10.4198	10.4063	3.20479e+10	2.6333e+10	2.98332e+10	3.05281e+10	2.62906e+10	2.54859e+10	0.933009		16	16	16	61.2	61.2	61.2	0	309.36	246400000000	829	0.361049	0.704231	0.0300627	0.865755
sp|Q12913|PTPRJ_HUMAN;tr|A0A087WTK0|A0A087WTK0_HUMAN;tr|A0A087WVC6|A0A087WVC6_HUMAN;sp|Q12913-2|PTPRJ_HUMAN;tr|E9PPH3|E9PPH3_HUMAN;tr|E9PJ83|E9PJ83_HUMAN	sp|Q12913|PTPRJ_HUMAN;tr|A0A087WTK0|A0A087WTK0_HUMAN;tr|A0A087WVC6|A0A087WVC6_HUMAN;sp|Q12913-2|PTPRJ_HUMAN	8.50769	8.55991	8.53561	8.16161	8.14154	8.10178	3.21877e+08	3.63003e+08	3.4325e+08	1.45081e+08	1.38529e+08	1.2641e+08	0.398801	+	12	12	12	12.3	12.3	12.3	0	86.845	3554700000	60	4.178	0.000816071	0.399426	17.2432
tr|M0R248|M0R248_HUMAN;sp|Q13011|ECH1_HUMAN	tr|M0R248|M0R248_HUMAN;sp|Q13011|ECH1_HUMAN	-	-	-	-	-	-	#VALUE!	#VALUE!	#VALUE!	#VALUE!	#VALUE!	#VALUE!	#VALUE!		2	2	2	8.2	8.2	8.2	0	6.6038	185400000	3	-4.34294e-08	0	0	0
sp|Q13145|BAMBI_HUMAN	sp|Q13145|BAMBI_HUMAN	7.94133	8.07185	8.0425	7.85414	7.90059	7.92621	8.73635e+07	1.17991e+08	1.10281e+08	7.14727e+07	7.95408e+07	8.43743e+07	0.745758		4	4	4	24.6	24.6	24.6	0	6.505	1016800000	24	1.30601	0.100859	0.124911	2.78765
tr|H7C1H2|H7C1H2_HUMAN;sp|Q13200-2|PSMD2_HUMAN;sp|Q13200-3|PSMD2_HUMAN;sp|Q13200|PSMD2_HUMAN	tr|H7C1H2|H7C1H2_HUMAN;sp|Q13200-2|PSMD2_HUMAN;sp|Q13200-3|PSMD2_HUMAN;sp|Q13200|PSMD2_HUMAN	-	-	-	-	-	-	#VALUE!	#VALUE!	#VALUE!	#VALUE!	#VALUE!	#VALUE!	#VALUE!		1	1	1	9.4	9.4	9.4	0	3.9658	81842000	1	-4.34294e-08	0	0	0
sp|Q13201-2|MMRN1_HUMAN;sp|Q13201|MMRN1_HUMAN	sp|Q13201-2|MMRN1_HUMAN;sp|Q13201|MMRN1_HUMAN	8.37271	8.35721	8.36524	8.23459	8.57338	8.11883	2.3589e+08	2.2762e+08	2.31868e+08	1.71629e+08	3.74438e+08	1.31471e+08	0.974345		2	2	2	3.8	3.8	3.8	0	6.2815	2839600000	17	0.153692	1	0.0561206	0.411274
sp|Q13228|SBP1_HUMAN;sp|Q13228-4|SBP1_HUMAN;sp|Q13228-2|SBP1_HUMAN;sp|Q13228-3|SBP1_HUMAN;tr|H0Y532|H0Y532_HUMAN;tr|A6PVX1|A6PVX1_HUMAN;tr|F2Z2W8|F2Z2W8_HUMAN;tr|F8WCR4|F8WCR4_HUMAN;tr|C9JVL0|C9JVL0_HUMAN	sp|Q13228|SBP1_HUMAN;sp|Q13228-4|SBP1_HUMAN;sp|Q13228-2|SBP1_HUMAN;sp|Q13228-3|SBP1_HUMAN;tr|H0Y532|H0Y532_HUMAN;tr|A6PVX1|A6PVX1_HUMAN	8.52903	8.50602	8.47178	8.39233	8.41691	8.39394	3.38088e+08	3.20642e+08	2.96333e+08	2.46791e+08	2.61162e+08	2.47708e+08	0.791216	+	11	11	11	31.1	31.1	31.1	0	30.933	2380400000	39	2.27105	0.0157115	0.101216	5.49168
tr|Q86X91|Q86X91_HUMAN;sp|Q13308-5|PTK7_HUMAN;sp|Q13308-3|PTK7_HUMAN;sp|Q13308-4|PTK7_HUMAN;sp|Q13308-2|PTK7_HUMAN;sp|Q13308|PTK7_HUMAN;sp|Q13308-6|PTK7_HUMAN;tr|F8WDG7|F8WDG7_HUMAN;tr|C9J9E8|C9J9E8_HUMAN;tr|H7C5L0|H7C5L0_HUMAN	tr|Q86X91|Q86X91_HUMAN;sp|Q13308-5|PTK7_HUMAN;sp|Q13308-3|PTK7_HUMAN;sp|Q13308-4|PTK7_HUMAN;sp|Q13308-2|PTK7_HUMAN;sp|Q13308|PTK7_HUMAN;sp|Q13308-6|PTK7_HUMAN;tr|F8WDG7|F8WDG7_HUMAN	7.74656	-	-	-	-	-	5.57905e+07	#VALUE!	#VALUE!	#VALUE!	#VALUE!	#VALUE!	#VALUE!		3	3	3	8.3	8.3	8.3	0	4.1964	242130000	6	0	1	-	0
sp|Q13332-6|PTPRS_HUMAN;sp|Q13332-3|PTPRS_HUMAN;sp|Q13332-4|PTPRS_HUMAN;sp|Q13332-2|PTPRS_HUMAN;sp|Q13332|PTPRS_HUMAN;tr|G8JL96|G8JL96_HUMAN;sp|Q13332-7|PTPRS_HUMAN;tr|A0A0A0MR60|A0A0A0MR60_HUMAN;sp|Q13332-5|PTPRS_HUMAN	sp|Q13332-6|PTPRS_HUMAN;sp|Q13332-3|PTPRS_HUMAN;sp|Q13332-4|PTPRS_HUMAN;sp|Q13332-2|PTPRS_HUMAN;sp|Q13332|PTPRS_HUMAN;tr|G8JL96|G8JL96_HUMAN;sp|Q13332-7|PTPRS_HUMAN;tr|A0A0A0MR60|A0A0A0MR60_HUMAN;sp|Q13332-5|PTPRS_HUMAN	8.41823	8.47194	8.42904	8.3002	8.11942	8.3195	2.61957e+08	2.96442e+08	2.68559e+08	1.99618e+08	1.3165e+08	2.08689e+08	0.652944		8	8	8	6.2	6.2	6.2	0	35.137	2689700000	30	1.3722	0.0879105	0.193362	2.93873
tr|H3BMA1|H3BMA1_HUMAN;tr|H3BUX1|H3BUX1_HUMAN;sp|Q13421-4|MSLN_HUMAN;sp|Q13421-3|MSLN_HUMAN;sp|Q13421-2|MSLN_HUMAN;sp|Q13421|MSLN_HUMAN;tr|H3BR90|H3BR90_HUMAN	tr|H3BMA1|H3BMA1_HUMAN;tr|H3BUX1|H3BUX1_HUMAN;sp|Q13421-4|MSLN_HUMAN;sp|Q13421-3|MSLN_HUMAN;sp|Q13421-2|MSLN_HUMAN;sp|Q13421|MSLN_HUMAN	8.62246	8.59853	8.59775	8.88517	8.88379	8.82302	4.19237e+08	3.96762e+08	3.9605e+08	7.67662e+08	7.65226e+08	6.65304e+08	1.81362	+	6	6	6	23.1	23.1	23.1	0	26.327	4466500000	55	3.51494	0.002049	-0.257748	-11.6965
sp|Q13445|TMED1_HUMAN	sp|Q13445|TMED1_HUMAN	-	-	-	-	-	-	#VALUE!	#VALUE!	#VALUE!	#VALUE!	#VALUE!	#VALUE!	#VALUE!		1	1	1	5.7	5.7	5.7	0.0024155	2.2572	88001000	2	-4.34294e-08	0	0	0
tr|F5H5G1|F5H5G1_HUMAN;sp|Q13449|LSAMP_HUMAN;tr|H3BLU2|H3BLU2_HUMAN;tr|C9J5G3|C9J5G3_HUMAN	tr|F5H5G1|F5H5G1_HUMAN;sp|Q13449|LSAMP_HUMAN;tr|H3BLU2|H3BLU2_HUMAN;tr|C9J5G3|C9J5G3_HUMAN	7.99523	8.08803	7.99382	7.95383	8.00698	7.9781	9.89077e+07	1.2247e+08	9.85871e+07	8.99146e+07	1.0162e+08	9.50824e+07	0.895777		5	5	5	22.6	22.6	22.6	0	12.135	1027900000	21	0.592349	0.436247	0.0460602	1.32546
sp|Q13477-2|MADCA_HUMAN;sp|Q13477-3|MADCA_HUMAN;sp|Q13477|MADCA_HUMAN;tr|A0A087WWC0|A0A087WWC0_HUMAN;tr|A0A087X1F1|A0A087X1F1_HUMAN;tr|A0A087X1M5|A0A087X1M5_HUMAN;tr|A0A087X0U8|A0A087X0U8_HUMAN;tr|A0A087WXC9|A0A087WXC9_HUMAN;sp|Q13477-4|MADCA_HUMAN	sp|Q13477-2|MADCA_HUMAN;sp|Q13477-3|MADCA_HUMAN;sp|Q13477|MADCA_HUMAN;tr|A0A087WWC0|A0A087WWC0_HUMAN;tr|A0A087X1F1|A0A087X1F1_HUMAN;tr|A0A087X1M5|A0A087X1M5_HUMAN;tr|A0A087X0U8|A0A087X0U8_HUMAN;tr|A0A087WXC9|A0A087WXC9_HUMAN	8.85153	8.76449	8.78924	8.59708	8.56668	8.54012	7.10444e+08	5.8142e+08	6.15517e+08	3.95439e+08	3.68706e+08	3.46833e+08	0.582462	+	6	6	6	28.8	28.8	28.8	0	76.632	6514000000	54	2.79798	0.00638916	0.233795	7.62009
sp|Q13508|NAR3_HUMAN;sp|Q13508-2|NAR3_HUMAN;sp|Q13508-3|NAR3_HUMAN;tr|E9PGR5|E9PGR5_HUMAN;tr|Q5J1K9|Q5J1K9_HUMAN;tr|E7EX61|E7EX61_HUMAN;tr|E7ER42|E7ER42_HUMAN;tr|E7ESB3|E7ESB3_HUMAN	sp|Q13508|NAR3_HUMAN;sp|Q13508-2|NAR3_HUMAN;sp|Q13508-3|NAR3_HUMAN	8.05208	8.17339	8.21005	8.61849	8.51029	8.48029	1.12741e+08	1.4907e+08	1.622e+08	4.15422e+08	3.2381e+08	3.02197e+08	2.45614	+	3	3	3	10	10	10	0	19.425	2271500000	20	2.45143	0.0114576	-0.391184	-6.15449
sp|Q13510-2|ASAH1_HUMAN;tr|E7EMM4|E7EMM4_HUMAN;sp|Q13510|ASAH1_HUMAN;tr|A0A1B0GTZ5|A0A1B0GTZ5_HUMAN;tr|A0A1B0GTM3|A0A1B0GTM3_HUMAN;tr|A0A1B0GUA4|A0A1B0GUA4_HUMAN;tr|A0A1B0GW68|A0A1B0GW68_HUMAN;tr|A0A1B0GUH5|A0A1B0GUH5_HUMAN;tr|A0A1B0GTP7|A0A1B0GTP7_HUMAN;tr|A0A1B0GUE3|A0A1B0GUE3_HUMAN;tr|A0A1B0GUW4|A0A1B0GUW4_HUMAN;tr|A0A1B0GUG1|A0A1B0GUG1_HUMAN;sp|Q13510-3|ASAH1_HUMAN;tr|A0A1B0GV06|A0A1B0GV06_HU…	sp|Q13510-2|ASAH1_HUMAN;tr|E7EMM4|E7EMM4_HUMAN;sp|Q13510|ASAH1_HUMAN;tr|A0A1B0GTZ5|A0A1B0GTZ5_HUMAN;tr|A0A1B0GTM3|A0A1B0GTM3_HUMAN;tr|A0A1B0GUA4|A0A1B0GUA4_HUMAN;tr|A0A1B0GW68|A0A1B0GW68_HUMAN;tr|A0A1B0GUH5|A0A1B0GUH5_HUMAN;tr|A0A1B0GTP7|A0A1B0GTP7_HUMAN;tr|A0A1B0GUE3|A0A1B0GUE3_HUMAN;tr|A0A1B0GUW4|A0A1B0GUW4_HUMAN;tr|A0A1B0GUG1|A0A1B0GUG1_HUMAN;sp|Q13510-3|ASAH1_HUMAN;tr|A0A1B0GV06|A0A1B0GV06_HU…	9.42032	9.40319	9.38175	9.54807	9.50636	9.44342	2.63221e+09	2.5304e+09	2.40852e+09	3.5324e+09	3.20893e+09	2.776e+09	1.25706		17	17	17	43.6	43.6	43.6	0	93.998	23372000000	167	1.403	0.0826048	-0.0975307	-3.01035
sp|Q13591|SEM5A_HUMAN;tr|D6RAF4|D6RAF4_HUMAN	sp|Q13591|SEM5A_HUMAN;tr|D6RAF4|D6RAF4_HUMAN	7.12274	-	7.21872	-	-	-	1.3266e+07	#VALUE!	1.6547e+07	#VALUE!	#VALUE!	#VALUE!	#VALUE!		2	2	2	2	2	2	0	3.4988	66544000	4	0	1	-	0
sp|Q13621-3|S12A1_HUMAN;sp|Q13621|S12A1_HUMAN;tr|A0A2R8Y6V7|A0A2R8Y6V7_HUMAN;tr|H0YLJ2|H0YLJ2_HUMAN;tr|H0YNW0|H0YNW0_HUMAN;tr|Q8IUN5|Q8IUN5_HUMAN	sp|Q13621-3|S12A1_HUMAN;sp|Q13621|S12A1_HUMAN;tr|A0A2R8Y6V7|A0A2R8Y6V7_HUMAN	8.29148	8.29697	8.26014	-	-	-	1.9565e+08	1.98139e+08	1.82029e+08	#VALUE!	#VALUE!	#VALUE!	#VALUE!		9	9	9	9.3	9.3	9.3	0	22.227	1259800000	27	0	1	-	0
sp|Q13740-2|CD166_HUMAN;sp|Q13740|CD166_HUMAN;tr|F5GXJ9|F5GXJ9_HUMAN;sp|Q13740-3|CD166_HUMAN	sp|Q13740-2|CD166_HUMAN;sp|Q13740|CD166_HUMAN;tr|F5GXJ9|F5GXJ9_HUMAN;sp|Q13740-3|CD166_HUMAN	7.69999	7.71569	7.59555	8.12555	7.90282	7.93383	5.01176e+07	5.19625e+07	3.94049e+07	1.33521e+08	7.99503e+07	8.58677e+07	2.1157	+	5	5	5	10	10	10	0	8.3702	729140000	14	1.79323	0.0387885	-0.316991	-4.00241
sp|Q13813-3|SPTN1_HUMAN;tr|A0A0D9SF54|A0A0D9SF54_HUMAN;sp|Q13813|SPTN1_HUMAN;sp|Q13813-2|SPTN1_HUMAN;tr|A0A0D9SGF6|A0A0D9SGF6_HUMAN	sp|Q13813-3|SPTN1_HUMAN;tr|A0A0D9SF54|A0A0D9SF54_HUMAN;sp|Q13813|SPTN1_HUMAN;sp|Q13813-2|SPTN1_HUMAN;tr|A0A0D9SGF6|A0A0D9SGF6_HUMAN	-	-	-	-	-	-	#VALUE!	#VALUE!	#VALUE!	#VALUE!	#VALUE!	#VALUE!	#VALUE!		1	1	1	0.9	0.9	0.9	0	3.3371	26959000	1	-4.34294e-08	0	0	0
tr|E5RIB9|E5RIB9_HUMAN;tr|E5RJ49|E5RJ49_HUMAN;sp|Q13822|ENPP2_HUMAN;tr|E7EUF1|E7EUF1_HUMAN;sp|Q13822-3|ENPP2_HUMAN;sp|Q13822-2|ENPP2_HUMAN	tr|E5RIB9|E5RIB9_HUMAN;tr|E5RJ49|E5RJ49_HUMAN;sp|Q13822|ENPP2_HUMAN;tr|E7EUF1|E7EUF1_HUMAN;sp|Q13822-3|ENPP2_HUMAN;sp|Q13822-2|ENPP2_HUMAN	-	-	-	-	-	-	#VALUE!	#VALUE!	#VALUE!	#VALUE!	#VALUE!	#VALUE!	#VALUE!		2	2	2	15.4	15.4	15.4	0	7.0526	261080000	6	-4.34294e-08	0	0	0
tr|K7ESE8|K7ESE8_HUMAN;sp|Q13867|BLMH_HUMAN;tr|J3KSD8|J3KSD8_HUMAN;tr|K7ES02|K7ES02_HUMAN	tr|K7ESE8|K7ESE8_HUMAN;sp|Q13867|BLMH_HUMAN;tr|J3KSD8|J3KSD8_HUMAN;tr|K7ES02|K7ES02_HUMAN	7.59052	7.68885	7.68056	-	-	-	3.89511e+07	4.88484e+07	4.79248e+07	#VALUE!	#VALUE!	#VALUE!	#VALUE!		2	2	2	10	10	10	0	7.9713	175910000	5	0	1	-	0
tr|A0A1W2PPB5|A0A1W2PPB5_HUMAN;sp|Q13873-2|BMPR2_HUMAN;sp|Q13873|BMPR2_HUMAN	tr|A0A1W2PPB5|A0A1W2PPB5_HUMAN;sp|Q13873-2|BMPR2_HUMAN;sp|Q13873|BMPR2_HUMAN	-	-	-	-	-	-	#VALUE!	#VALUE!	#VALUE!	#VALUE!	#VALUE!	#VALUE!	#VALUE!		1	1	1	2.6	2.6	2.6	0	12.081	691580000	5	-4.34294e-08	0	0	0
sp|Q14002|CEAM7_HUMAN;tr|A0A0A0MTT6|A0A0A0MTT6_HUMAN;sp|Q14002-2|CEAM7_HUMAN	sp|Q14002|CEAM7_HUMAN	-	-	-	-	-	-	#VALUE!	#VALUE!	#VALUE!	#VALUE!	#VALUE!	#VALUE!	#VALUE!		3	3	3	14	14	14	0	7.0506	106630000	8	-4.34294e-08	0	0	0
sp|Q14019|COTL1_HUMAN;tr|H3BT58|H3BT58_HUMAN	sp|Q14019|COTL1_HUMAN;tr|H3BT58|H3BT58_HUMAN	8.56559	8.60392	8.62289	8.72585	8.63733	8.76794	3.67782e+08	4.01717e+08	4.19653e+08	5.31925e+08	4.3384e+08	5.86057e+08	1.30498		6	6	6	54.9	54.9	54.9	0	11.669	4508000000	33	1.26104	0.110453	-0.112906	-2.68709
tr|A0A1W2PPX5|A0A1W2PPX5_HUMAN;tr|A0A1W2PQR6|A0A1W2PQR6_HUMAN;tr|A0A1W2PQB7|A0A1W2PQB7_HUMAN;tr|A0A1W2PS43|A0A1W2PS43_HUMAN;sp|Q14108|SCRB2_HUMAN;tr|A0A1W2PRS1|A0A1W2PRS1_HUMAN;tr|A0A1W2PSE4|A0A1W2PSE4_HUMAN;tr|A0A1W2PRF6|A0A1W2PRF6_HUMAN;sp|Q14108-2|SCRB2_HUMAN;tr|A0A1W2PPU6|A0A1W2PPU6_HUMAN;tr|D6RDG0|D6RDG0_HUMAN;tr|A0A1W2PS70|A0A1W2PS70_HUMAN;tr|A0A1W2PNX7|A0A1W2PNX7_HUMAN	tr|A0A1W2PPX5|A0A1W2PPX5_HUMAN;tr|A0A1W2PQR6|A0A1W2PQR6_HUMAN;tr|A0A1W2PQB7|A0A1W2PQB7_HUMAN;tr|A0A1W2PS43|A0A1W2PS43_HUMAN;sp|Q14108|SCRB2_HUMAN;tr|A0A1W2PRS1|A0A1W2PRS1_HUMAN;tr|A0A1W2PSE4|A0A1W2PSE4_HUMAN;tr|A0A1W2PRF6|A0A1W2PRF6_HUMAN;sp|Q14108-2|SCRB2_HUMAN;tr|A0A1W2PPU6|A0A1W2PPU6_HUMAN	-	8.84118	-	-	-	-	#VALUE!	6.93713e+08	#VALUE!	#VALUE!	#VALUE!	#VALUE!	#VALUE!		4	4	4	9.5	9.5	9.5	0	27.603	1030700000	9	0	1	-	0
sp|Q14112-2|NID2_HUMAN;sp|Q14112|NID2_HUMAN	sp|Q14112-2|NID2_HUMAN;sp|Q14112|NID2_HUMAN	7.56619	7.83705	-	-	-	-	3.6829e+07	6.87148e+07	#VALUE!	#VALUE!	#VALUE!	#VALUE!	#VALUE!		2	2	2	1.8	1.8	1.8	0	4.0732	424150000	7	0	1	-	0
sp|Q14118|DAG1_HUMAN;tr|C9JYS1|C9JYS1_HUMAN;tr|C9J196|C9J196_HUMAN;tr|C9JQL4|C9JQL4_HUMAN	sp|Q14118|DAG1_HUMAN	8.53675	8.51258	8.5296	8.29667	8.24534	8.15981	3.44152e+08	3.25522e+08	3.38532e+08	1.98002e+08	1.7593e+08	1.44481e+08	0.514194	+	6	6	6	9.2	9.2	9.2	0	17.855	2715900000	32	2.70715	0.00741027	0.29237	7.20921
sp|Q14126|DSG2_HUMAN;tr|J3KSI6|J3KSI6_HUMAN	sp|Q14126|DSG2_HUMAN;tr|J3KSI6|J3KSI6_HUMAN	-	-	-	-	-	-	#VALUE!	#VALUE!	#VALUE!	#VALUE!	#VALUE!	#VALUE!	#VALUE!		3	3	3	3.8	3.8	3.8	0	11.171	276390000	8	-4.34294e-08	0	0	0
tr|B7Z7P0|B7Z7P0_HUMAN;sp|Q14139|UBE4A_HUMAN;sp|Q14139-2|UBE4A_HUMAN	tr|B7Z7P0|B7Z7P0_HUMAN;sp|Q14139|UBE4A_HUMAN;sp|Q14139-2|UBE4A_HUMAN	-	-	-	-	-	-	#VALUE!	#VALUE!	#VALUE!	#VALUE!	#VALUE!	#VALUE!	#VALUE!		1	1	1	4.1	4.1	4.1	0	5.6234	40002000	1	-4.34294e-08	0	0	0
tr|H0YBT4|H0YBT4_HUMAN;tr|E9PD68|E9PD68_HUMAN;sp|Q14195|DPYL3_HUMAN;sp|Q14194|DPYL1_HUMAN;sp|Q14195-2|DPYL3_HUMAN;sp|Q14194-2|DPYL1_HUMAN;sp|Q14117|DPYS_HUMAN;sp|Q16555-2|DPYL2_HUMAN;sp|Q16555|DPYL2_HUMAN;tr|A0A1C7CYX9|A0A1C7CYX9_HUMAN	tr|H0YBT4|H0YBT4_HUMAN;tr|E9PD68|E9PD68_HUMAN;sp|Q14195|DPYL3_HUMAN;sp|Q14194|DPYL1_HUMAN;sp|Q14195-2|DPYL3_HUMAN;sp|Q14194-2|DPYL1_HUMAN;sp|Q14117|DPYS_HUMAN;sp|Q16555-2|DPYL2_HUMAN;sp|Q16555|DPYL2_HUMAN;tr|A0A1C7CYX9|A0A1C7CYX9_HUMAN	7.69044	-	-	-	-	-	4.90275e+07	#VALUE!	#VALUE!	#VALUE!	#VALUE!	#VALUE!	#VALUE!		2	2	2	7.2	7.2	7.2	0.0076161	1.7588	283060000	4	0	1	-	0
sp|Q14210|LY6D_HUMAN	sp|Q14210|LY6D_HUMAN	8.72134	8.68742	8.64274	8.87392	8.74191	8.77548	5.26429e+08	4.86878e+08	4.39279e+08	7.48032e+08	5.51963e+08	5.96321e+08	1.30548		2	2	2	14.8	14.8	14.8	0	5.4613	5456700000	29	1.16581	0.133328	-0.113268	-2.47929
sp|Q14247-3|SRC8_HUMAN;sp|Q14247|SRC8_HUMAN	sp|Q14247-3|SRC8_HUMAN;sp|Q14247|SRC8_HUMAN	-	-	-	-	-	-	#VALUE!	#VALUE!	#VALUE!	#VALUE!	#VALUE!	#VALUE!	#VALUE!		1	1	1	2.3	2.3	2.3	0	3.7711	1059300000	14	-4.34294e-08	0	0	0
sp|Q14314|FGL2_HUMAN;tr|A0A1B0GVK0|A0A1B0GVK0_HUMAN	sp|Q14314|FGL2_HUMAN;tr|A0A1B0GVK0|A0A1B0GVK0_HUMAN	8.47213	8.30993	8.33345	8.157	8.15152	8.21338	2.96572e+08	2.04141e+08	2.15501e+08	1.43549e+08	1.41749e+08	1.63448e+08	0.626553	+	9	9	9	19.6	19.6	19.6	0	27.762	2318100000	57	1.65903	0.0497108	0.197864	3.64196
sp|Q14315-2|FLNC_HUMAN;sp|Q14315|FLNC_HUMAN	sp|Q14315-2|FLNC_HUMAN;sp|Q14315|FLNC_HUMAN	8.47647	8.57582	8.48575	8.4974	8.36483	8.4462	2.9955e+08	3.76548e+08	3.0602e+08	3.1434e+08	2.31649e+08	2.79383e+08	0.8404		10	9	9	5.2	4.8	4.8	0	48.018	3165500000	47	0.698713	0.350208	0.0765384	1.5327
sp|Q14393-3|GAS6_HUMAN;sp|Q14393|GAS6_HUMAN;sp|Q14393-1|GAS6_HUMAN;sp|Q14393-5|GAS6_HUMAN;sp|Q14393-4|GAS6_HUMAN	sp|Q14393-3|GAS6_HUMAN;sp|Q14393|GAS6_HUMAN;sp|Q14393-1|GAS6_HUMAN;sp|Q14393-5|GAS6_HUMAN;sp|Q14393-4|GAS6_HUMAN	7.95316	8.14292	8.17719	-	-	-	8.97759e+07	1.3897e+08	1.5038e+08	#VALUE!	#VALUE!	#VALUE!	#VALUE!		6	6	6	11.5	11.5	11.5	0	13.972	581870000	11	0	1	-	0
sp|Q14508|WFDC2_HUMAN;sp|Q14508-2|WFDC2_HUMAN;sp|Q14508-3|WFDC2_HUMAN;tr|A8K2M3|A8K2M3_HUMAN;sp|Q14508-4|WFDC2_HUMAN;sp|Q14508-5|WFDC2_HUMAN	sp|Q14508|WFDC2_HUMAN;sp|Q14508-2|WFDC2_HUMAN;sp|Q14508-3|WFDC2_HUMAN	10.3856	10.3672	10.3545	10.33	10.328	10.325	2.42996e+10	2.32916e+10	2.26204e+10	2.13796e+10	2.12814e+10	2.11349e+10	0.908622	+	6	6	6	67.7	67.7	67.7	0	202.87	291170000000	252	1.97554	0.0269112	0.0414263	4.52976
sp|Q14515|SPRL1_HUMAN;sp|Q14515-2|SPRL1_HUMAN;tr|C9JJR8|C9JJR8_HUMAN;tr|E9PC64|E9PC64_HUMAN;tr|D6RA29|D6RA29_HUMAN;tr|F5H331|F5H331_HUMAN;tr|F5H4Y3|F5H4Y3_HUMAN	sp|Q14515|SPRL1_HUMAN;sp|Q14515-2|SPRL1_HUMAN	9.12746	9.19318	9.17228	9.28778	9.20104	9.15546	1.3411e+09	1.5602e+09	1.48689e+09	1.9399e+09	1.58869e+09	1.43041e+09	1.13008		21	21	21	47.9	47.9	47.9	0	145.78	15803000000	167	0.509357	0.521614	-0.0504519	-1.16298
sp|Q14574-2|DSC3_HUMAN;sp|Q14574|DSC3_HUMAN	sp|Q14574-2|DSC3_HUMAN;sp|Q14574|DSC3_HUMAN	-	7.469	-	-	-	-	#VALUE!	2.94442e+07	#VALUE!	#VALUE!	#VALUE!	#VALUE!	#VALUE!		2	2	2	3.8	3.8	3.8	0.0031873	2.1772	151760000	7	0	1	-	0
sp|Q14624-3|ITIH4_HUMAN;sp|Q14624-2|ITIH4_HUMAN;sp|Q14624|ITIH4_HUMAN;tr|B7ZKJ8|B7ZKJ8_HUMAN;tr|H7C0L5|H7C0L5_HUMAN;sp|Q14624-4|ITIH4_HUMAN;CON__Q3T052	sp|Q14624-3|ITIH4_HUMAN;sp|Q14624-2|ITIH4_HUMAN;sp|Q14624|ITIH4_HUMAN;tr|B7ZKJ8|B7ZKJ8_HUMAN;tr|H7C0L5|H7C0L5_HUMAN;sp|Q14624-4|ITIH4_HUMAN	10.4775	10.428	10.4484	10.4098	10.4069	10.3519	3.00262e+10	2.67917e+10	2.80802e+10	2.56921e+10	2.55211e+10	2.24854e+10	0.868084		27	27	27	36.3	36.3	36.3	0	323.31	284810000000	960	1.22524	0.118204	0.0617472	2.60818
tr|F5H6X6|F5H6X6_HUMAN;tr|E9PKU7|E9PKU7_HUMAN;sp|Q14697|GANAB_HUMAN;sp|Q14697-2|GANAB_HUMAN	tr|F5H6X6|F5H6X6_HUMAN;tr|E9PKU7|E9PKU7_HUMAN;sp|Q14697|GANAB_HUMAN;sp|Q14697-2|GANAB_HUMAN	-	-	-	-	-	-	#VALUE!	#VALUE!	#VALUE!	#VALUE!	#VALUE!	#VALUE!	#VALUE!		2	2	2	5.4	5.4	5.4	0	40.879	132940000	4	-4.34294e-08	0	0	0
sp|Q14764|MVP_HUMAN	sp|Q14764|MVP_HUMAN	7.70707	-	-	-	-	-	5.09413e+07	#VALUE!	#VALUE!	#VALUE!	#VALUE!	#VALUE!	#VALUE!		2	2	2	5.3	5.3	5.3	0	27.622	2734900000	17	0	1	-	0
sp|Q14766-3|LTBP1_HUMAN;tr|E7EV71|E7EV71_HUMAN;sp|Q14766-2|LTBP1_HUMAN;sp|Q14766-5|LTBP1_HUMAN;sp|Q14766|LTBP1_HUMAN;sp|Q14766-4|LTBP1_HUMAN;tr|C9JD84|C9JD84_HUMAN;tr|C9JDW2|C9JDW2_HUMAN;tr|H7C4L5|H7C4L5_HUMAN;tr|H7C0I7|H7C0I7_HUMAN	sp|Q14766-3|LTBP1_HUMAN;tr|E7EV71|E7EV71_HUMAN;sp|Q14766-2|LTBP1_HUMAN;sp|Q14766-5|LTBP1_HUMAN;sp|Q14766|LTBP1_HUMAN;sp|Q14766-4|LTBP1_HUMAN;tr|C9JD84|C9JD84_HUMAN	8.46626	8.44395	8.50656	8.79741	8.65097	8.78529	2.9259e+08	2.77939e+08	3.21041e+08	6.27206e+08	4.47682e+08	6.09944e+08	1.88974	+	9	9	9	8.4	8.4	8.4	0	52.686	4569400000	52	2.24629	0.0163828	-0.272302	-5.40544
sp|Q14767|LTBP2_HUMAN;tr|G3V3X5|G3V3X5_HUMAN;tr|G3V511|G3V511_HUMAN	sp|Q14767|LTBP2_HUMAN;tr|G3V3X5|G3V3X5_HUMAN;tr|G3V511|G3V511_HUMAN	9.24655	9.10836	9.10721	8.9604	8.96248	9.03934	1.76421e+09	1.28339e+09	1.28e+09	9.12851e+08	9.17234e+08	1.09481e+09	0.67587		16	16	16	10.8	10.8	10.8	0	95.711	16810000000	134	1.45833	0.0745086	0.166634	3.14122
sp|Q14847|LASP1_HUMAN;tr|C9J9W2|C9J9W2_HUMAN;sp|Q14847-3|LASP1_HUMAN;sp|Q14847-2|LASP1_HUMAN	sp|Q14847|LASP1_HUMAN;tr|C9J9W2|C9J9W2_HUMAN;sp|Q14847-3|LASP1_HUMAN;sp|Q14847-2|LASP1_HUMAN	8.12626	8.12024	7.99738	-	-	-	1.3374e+08	1.31899e+08	9.93985e+07	#VALUE!	#VALUE!	#VALUE!	#VALUE!		3	3	3	14.6	14.6	14.6	0	5.7547	1185200000	11	0	1	-	0
tr|I3NI53|I3NI53_HUMAN;tr|I3L2W5|I3L2W5_HUMAN;tr|I3L325|I3L325_HUMAN;sp|Q14894|CRYM_HUMAN	tr|I3NI53|I3NI53_HUMAN;tr|I3L2W5|I3L2W5_HUMAN;tr|I3L325|I3L325_HUMAN;sp|Q14894|CRYM_HUMAN	-	-	-	-	-	-	#VALUE!	#VALUE!	#VALUE!	#VALUE!	#VALUE!	#VALUE!	#VALUE!		1	1	1	7.1	7.1	7.1	0.0016234	2.3185	45230000	2	-4.34294e-08	0	0	0
tr|F2Z3J9|F2Z3J9_HUMAN;sp|Q14914-2|PTGR1_HUMAN;sp|Q14914|PTGR1_HUMAN	tr|F2Z3J9|F2Z3J9_HUMAN;sp|Q14914-2|PTGR1_HUMAN;sp|Q14914|PTGR1_HUMAN	7.94565	7.69106	7.701	-	-	-	8.82369e+07	4.90976e+07	5.02343e+07	#VALUE!	#VALUE!	#VALUE!	#VALUE!		3	3	3	13.3	13.3	13.3	0	8.2287	310410000	9	0	1	-	0
sp|Q14982-2|OPCM_HUMAN;sp|Q14982|OPCM_HUMAN;sp|Q14982-4|OPCM_HUMAN;sp|Q14982-3|OPCM_HUMAN	sp|Q14982-2|OPCM_HUMAN;sp|Q14982|OPCM_HUMAN;sp|Q14982-4|OPCM_HUMAN;sp|Q14982-3|OPCM_HUMAN	8.35474	8.48439	8.44025	8.06614	-	8.15667	2.26329e+08	3.05063e+08	2.75581e+08	1.1645e+08		1.4344e+08	0.483083	+	7	5	5	28.1	22.8	22.8	0	56.591	2613200000	37	1.87929	0.0329762	0.315053	5.28632
sp|Q14CN2|CLCA4_HUMAN	sp|Q14CN2|CLCA4_HUMAN	-	-	-	7.93995	7.79057	-	#VALUE!	#VALUE!	#VALUE!	8.70863e+07	6.17405e+07	#VALUE!	#VALUE!		3	3	3	4.1	4.1	4.1	0	5.1916	182550000	6	0	1	-	0
tr|H3BTX6|H3BTX6_HUMAN;tr|H3BS91|H3BS91_HUMAN;tr|H3BPJ2|H3BPJ2_HUMAN;sp|Q15041-3|AR6P1_HUMAN;sp|Q15041|AR6P1_HUMAN;tr|H3BN98|H3BN98_HUMAN	tr|H3BTX6|H3BTX6_HUMAN;tr|H3BS91|H3BS91_HUMAN;tr|H3BPJ2|H3BPJ2_HUMAN;sp|Q15041-3|AR6P1_HUMAN;sp|Q15041|AR6P1_HUMAN;tr|H3BN98|H3BN98_HUMAN	-	-	-	-	-	-	#VALUE!	#VALUE!	#VALUE!	#VALUE!	#VALUE!	#VALUE!	#VALUE!		1	1	1	31.8	31.8	31.8	0	25.622	8762600	1	-4.34294e-08	0	0	0
sp|Q15113|PCOC1_HUMAN	sp|Q15113|PCOC1_HUMAN	9.15391	9.14411	9.11945	9.38347	9.28598	9.46662	1.42531e+09	1.39351e+09	1.31659e+09	2.41808e+09	1.93188e+09	2.92833e+09	1.75999	+	9	9	9	28.5	28.5	28.5	0	136.29	18628000000	137	1.96666	0.0273947	-0.239536	-4.50298
tr|Q5SQT6|Q5SQT6_HUMAN;sp|Q15181|IPYR_HUMAN	tr|Q5SQT6|Q5SQT6_HUMAN;sp|Q15181|IPYR_HUMAN	-	-	-	-	-	-	#VALUE!	#VALUE!	#VALUE!	#VALUE!	#VALUE!	#VALUE!	#VALUE!		1	1	1	9	9	9	0	2.6199	13293000	1	-4.34294e-08	0	0	0
sp|Q15223-3|NECT1_HUMAN;sp|Q15223-2|NECT1_HUMAN;sp|Q15223|NECT1_HUMAN	sp|Q15223-3|NECT1_HUMAN;sp|Q15223-2|NECT1_HUMAN;sp|Q15223|NECT1_HUMAN	8.20074	8.04599	8.01528	-	-	-	1.5876e+08	1.11171e+08	1.03581e+08	#VALUE!	#VALUE!	#VALUE!	#VALUE!		4	4	4	15.3	15.3	15.3	0	19.71	962680000	20	0	1	-	0
sp|Q15274|NADC_HUMAN;tr|C9JCJ5|C9JCJ5_HUMAN;tr|H3BP73|H3BP73_HUMAN	sp|Q15274|NADC_HUMAN;tr|C9JCJ5|C9JCJ5_HUMAN	8.48827	8.52718	8.59687	8.06558	8.06517	8.18141	3.07801e+08	3.36651e+08	3.95248e+08	1.163e+08	1.1619e+08	1.51848e+08	0.369663	+	6	6	6	33.7	33.7	33.7	0	55.685	1859300000	30	3.00926	0.0044703	0.433386	8.65839
sp|Q15375-5|EPHA7_HUMAN;sp|Q15375-2|EPHA7_HUMAN;sp|Q15375-4|EPHA7_HUMAN;sp|Q15375|EPHA7_HUMAN;sp|Q15375-3|EPHA7_HUMAN;sp|Q5JZY3-2|EPHAA_HUMAN;tr|F8W9W0|F8W9W0_HUMAN;sp|Q5JZY3-3|EPHAA_HUMAN;sp|P54756-3|EPHA5_HUMAN;tr|F8VP57|F8VP57_HUMAN;sp|Q5JZY3|EPHAA_HUMAN;tr|J3KQG3|J3KQG3_HUMAN;sp|P54756-2|EPHA5_HUMAN;tr|B7ZKW7|B7ZKW7_HUMAN;sp|P54756|EPHA5_HUMAN;tr|B7ZKJ3|B7ZKJ3_HUMAN	sp|Q15375-5|EPHA7_HUMAN;sp|Q15375-2|EPHA7_HUMAN;sp|Q15375-4|EPHA7_HUMAN;sp|Q15375|EPHA7_HUMAN;sp|Q15375-3|EPHA7_HUMAN	8.05881	8.16355	7.97552	8.10978	-	8.02816	1.14501e+08	1.4573e+08	9.45192e+07	1.2876e+08	#VALUE!	1.06699e+08	#VALUE!		6	6	6	18.7	18.7	18.7	0	28.895	955780000	20	0.0127587	1	-0.00301504	-0.0393965
sp|Q15485-2|FCN2_HUMAN;sp|Q15485|FCN2_HUMAN;sp|O00602|FCN1_HUMAN;tr|A0A087WVE2|A0A087WVE2_HUMAN	sp|Q15485-2|FCN2_HUMAN;sp|Q15485|FCN2_HUMAN	8.71835	8.77208	8.69539	8.58157	8.48044	8.54266	5.22817e+08	5.91671e+08	4.95895e+08	3.81566e+08	3.02301e+08	3.48867e+08	0.641297	+	7	7	7	38.2	38.2	38.2	0	48.577	4070000000	58	2.18823	0.0182855	0.193717	5.20747
tr|Q2L6G8|Q2L6G8_HUMAN;tr|G8JLG2|G8JLG2_HUMAN;sp|Q15517|CDSN_HUMAN	tr|Q2L6G8|Q2L6G8_HUMAN;tr|G8JLG2|G8JLG2_HUMAN;sp|Q15517|CDSN_HUMAN	-	-	-	-	-	-	#VALUE!	#VALUE!	#VALUE!	#VALUE!	#VALUE!	#VALUE!	#VALUE!		1	1	1	2.3	2.3	2.3	0.0024331	2.3105	233760000	5	-4.34294e-08	0	0	0
sp|Q15746-10|MYLK_HUMAN;sp|Q15746-8|MYLK_HUMAN;sp|Q15746-9|MYLK_HUMAN;sp|Q15746-11|MYLK_HUMAN;sp|Q15746-7|MYLK_HUMAN;sp|Q15746-4|MYLK_HUMAN;sp|Q15746-5|MYLK_HUMAN;sp|Q15746-2|MYLK_HUMAN;sp|Q15746-3|MYLK_HUMAN;sp|Q15746-6|MYLK_HUMAN;sp|Q15746|MYLK_HUMAN	sp|Q15746-10|MYLK_HUMAN;sp|Q15746-8|MYLK_HUMAN;sp|Q15746-9|MYLK_HUMAN;sp|Q15746-11|MYLK_HUMAN;sp|Q15746-7|MYLK_HUMAN;sp|Q15746-4|MYLK_HUMAN;sp|Q15746-5|MYLK_HUMAN;sp|Q15746-2|MYLK_HUMAN;sp|Q15746-3|MYLK_HUMAN;sp|Q15746-6|MYLK_HUMAN;sp|Q15746|MYLK_HUMAN	8.22298	-	8.1784	-	-	-	1.67101e+08	#VALUE!	1.508e+08	#VALUE!	#VALUE!	#VALUE!	#VALUE!		2	2	2	15.7	15.7	15.7	0	9.4923	1378600000	8	0	1	-	0
sp|Q15828|CYTM_HUMAN	sp|Q15828|CYTM_HUMAN	9.60561	9.52965	9.52682	9.83604	9.82935	9.85916	4.03283e+09	3.38571e+09	3.36372e+09	6.85551e+09	6.75072e+09	7.23036e+09	1.93249	+	6	6	6	62.4	62.4	62.4	0	259.84	48117000000	136	3.33498	0.00270395	-0.287491	-10.5159
sp|Q15847|ADIRF_HUMAN	sp|Q15847|ADIRF_HUMAN	-	-	-	-	-	-	#VALUE!	#VALUE!	#VALUE!	#VALUE!	#VALUE!	#VALUE!	#VALUE!		2	2	2	59.2	59.2	59.2	0	12.09	773880000	12	-4.34294e-08	0	0	0
sp|Q15848|ADIPO_HUMAN	sp|Q15848|ADIPO_HUMAN	-	-	-	-	-	-	#VALUE!	#VALUE!	#VALUE!	#VALUE!	#VALUE!	#VALUE!	#VALUE!		1	1	1	6.1	6.1	6.1	0	2.502	151830000	2	-4.34294e-08	0	0	0
sp|Q15904|VAS1_HUMAN;tr|A6QRJ1|A6QRJ1_HUMAN;tr|A0A0C4DGX8|A0A0C4DGX8_HUMAN	sp|Q15904|VAS1_HUMAN;tr|A6QRJ1|A6QRJ1_HUMAN;tr|A0A0C4DGX8|A0A0C4DGX8_HUMAN	-	-	-	-	-	-	#VALUE!	#VALUE!	#VALUE!	#VALUE!	#VALUE!	#VALUE!	#VALUE!		3	3	3	9.8	9.8	9.8	0	10.463	151630000	8	-4.34294e-08	0	0	0
sp|Q16270-2|IBP7_HUMAN;sp|Q16270|IBP7_HUMAN	sp|Q16270-2|IBP7_HUMAN;sp|Q16270|IBP7_HUMAN	10.0201	10.011	10.0311	9.77255	9.82944	9.77195	1.04737e+10	1.02565e+10	1.07424e+10	5.92311e+09	6.75212e+09	5.91494e+09	0.590678	+	15	15	15	57	57	57	0	323.31	110640000000	421	3.48817	0.00210566	0.229428	11.5132
tr|E5RK79|E5RK79_HUMAN;tr|E5RFD7|E5RFD7_HUMAN;tr|E5RHF3|E5RHF3_HUMAN;sp|Q16363-3|LAMA4_HUMAN;tr|Q6LET9|Q6LET9_HUMAN;tr|E5RFQ2|E5RFQ2_HUMAN;tr|A0A0A0MTC7|A0A0A0MTC7_HUMAN;sp|Q16363-2|LAMA4_HUMAN;tr|A0A0A0MQS9|A0A0A0MQS9_HUMAN;sp|Q16363|LAMA4_HUMAN	tr|E5RK79|E5RK79_HUMAN;tr|E5RFD7|E5RFD7_HUMAN;tr|E5RHF3|E5RHF3_HUMAN;sp|Q16363-3|LAMA4_HUMAN;tr|Q6LET9|Q6LET9_HUMAN;tr|E5RFQ2|E5RFQ2_HUMAN;tr|A0A0A0MTC7|A0A0A0MTC7_HUMAN;sp|Q16363-2|LAMA4_HUMAN;tr|A0A0A0MQS9|A0A0A0MQS9_HUMAN;sp|Q16363|LAMA4_HUMAN	-	-	-	-	-	-	#VALUE!	#VALUE!	#VALUE!	#VALUE!	#VALUE!	#VALUE!	#VALUE!		1	1	1	12.3	12.3	12.3	0	3.4532	1808900000	14	-4.34294e-08	0	0	0
tr|A0A0U1RQT9|A0A0U1RQT9_HUMAN;tr|C9JYN0|C9JYN0_HUMAN;sp|Q16563-2|SYPL1_HUMAN;sp|Q16563|SYPL1_HUMAN	tr|A0A0U1RQT9|A0A0U1RQT9_HUMAN;tr|C9JYN0|C9JYN0_HUMAN;sp|Q16563-2|SYPL1_HUMAN;sp|Q16563|SYPL1_HUMAN	-	-	-	-	-	-	#VALUE!	#VALUE!	#VALUE!	#VALUE!	#VALUE!	#VALUE!	#VALUE!		1	1	1	8.1	8.1	8.1	0.0008244	2.4302	681170000	0	-4.34294e-08	0	0	0
sp|Q16581|C3AR_HUMAN	sp|Q16581|C3AR_HUMAN	-	7.67584	7.77363	-	-	-	#VALUE!	4.74067e+07	5.93786e+07	#VALUE!	#VALUE!	#VALUE!	#VALUE!		2	2	2	4.8	4.8	4.8	0	5.0067	288360000	5	0	1	-	0
sp|Q16610-2|ECM1_HUMAN;sp|Q16610|ECM1_HUMAN;sp|Q16610-4|ECM1_HUMAN;sp|Q16610-3|ECM1_HUMAN	sp|Q16610-2|ECM1_HUMAN;sp|Q16610|ECM1_HUMAN;sp|Q16610-4|ECM1_HUMAN	7.96276	-	7.93538	-	-	-	9.17825e+07	#VALUE!	8.61747e+07	#VALUE!	#VALUE!	#VALUE!	#VALUE!		4	4	4	10.6	10.6	10.6	0	27.397	668020000	7	0	1	-	0
sp|Q16620-2|NTRK2_HUMAN;sp|Q16620-3|NTRK2_HUMAN;sp|Q16620-5|NTRK2_HUMAN;sp|Q16620-6|NTRK2_HUMAN;sp|Q16620|NTRK2_HUMAN;sp|Q16620-4|NTRK2_HUMAN	sp|Q16620-2|NTRK2_HUMAN;sp|Q16620-3|NTRK2_HUMAN;sp|Q16620-5|NTRK2_HUMAN;sp|Q16620-6|NTRK2_HUMAN;sp|Q16620|NTRK2_HUMAN;sp|Q16620-4|NTRK2_HUMAN	-	-	-	-	-	-	#VALUE!	#VALUE!	#VALUE!	#VALUE!	#VALUE!	#VALUE!	#VALUE!		1	1	1	3.1	3.1	3.1	0	2.5014	80952000	1	-4.34294e-08	0	0	0
sp|Q16651|PRSS8_HUMAN;sp|Q16651-2|PRSS8_HUMAN;tr|H3BUJ8|H3BUJ8_HUMAN;tr|H3BVC8|H3BVC8_HUMAN	sp|Q16651|PRSS8_HUMAN;sp|Q16651-2|PRSS8_HUMAN	9.40519	9.36048	9.39233	9.1547	9.20014	9.1533	2.54208e+09	2.2934e+09	2.46791e+09	1.42791e+09	1.5854e+09	1.42331e+09	0.607474	+	6	6	6	36.2	36.2	36.2	0	74.253	19622000000	77	3.35712	0.00266712	0.216622	10.6548
sp|Q16661|GUC2B_HUMAN	sp|Q16661|GUC2B_HUMAN	-	-	7.86036	8.29962	8.23437	8.37614	#VALUE!	#VALUE!	7.25037e+07	1.99352e+08	1.71542e+08	2.37761e+08	#VALUE!		2	2	2	17.9	17.9	17.9	0	20.085	806660000	17	0	1	-0.443011	0
tr|A0A087X1J9|A0A087X1J9_HUMAN;tr|A0A0B4J2E2|A0A0B4J2E2_HUMAN;sp|Q16663|CCL15_HUMAN	tr|A0A087X1J9|A0A087X1J9_HUMAN;tr|A0A0B4J2E2|A0A0B4J2E2_HUMAN;sp|Q16663|CCL15_HUMAN	-	-	-	-	-	-	#VALUE!	#VALUE!	#VALUE!	#VALUE!	#VALUE!	#VALUE!	#VALUE!		1	1	1	18	18	18	0	3.273	95693000	2	-4.34294e-08	0	0	0
sp|Q16706|MA2A1_HUMAN	sp|Q16706|MA2A1_HUMAN	-	-	-	-	-	-	#VALUE!	#VALUE!	#VALUE!	#VALUE!	#VALUE!	#VALUE!	#VALUE!		3	3	3	2.8	2.8	2.8	0	9.9804	43788000	5	-4.34294e-08	0	0	0
sp|Q16769|QPCT_HUMAN;sp|Q16769-2|QPCT_HUMAN;tr|B5MCZ9|B5MCZ9_HUMAN;tr|A0A3B3IUD5|A0A3B3IUD5_HUMAN;tr|C9JS14|C9JS14_HUMAN	sp|Q16769|QPCT_HUMAN;sp|Q16769-2|QPCT_HUMAN;tr|B5MCZ9|B5MCZ9_HUMAN	9.63953	9.81072	9.80855	9.55689	9.57181	9.53395	4.36044e+09	6.46726e+09	6.43502e+09	3.60487e+09	3.73087e+09	3.4194e+09	0.623027		12	12	12	60.1	60.1	60.1	0	302.51	40770000000	297	1.58014	0.0581018	0.198714	3.43998
sp|Q16777|H2A2C_HUMAN;sp|Q6FI13|H2A2A_HUMAN	sp|Q16777|H2A2C_HUMAN;sp|Q6FI13|H2A2A_HUMAN	8.51993	8.50155	8.49714	8.47619	8.45245	-	3.31078e+08	3.17358e+08	3.14152e+08	2.99357e+08	2.83433e+08	#VALUE!	#VALUE!		3	3	1	34.9	34.9	22.5	0	56.619	5335500000	30	1.34511	0.092966	0.0418878	3.31643
sp|Q16819|MEP1A_HUMAN;tr|B7ZL91|B7ZL91_HUMAN	sp|Q16819|MEP1A_HUMAN;tr|B7ZL91|B7ZL91_HUMAN	8.37889	8.41347	8.30105	-	-	-	2.39271e+08	2.59102e+08	2.00009e+08	#VALUE!	#VALUE!	#VALUE!	#VALUE!		1	1	1	2.4	2.4	2.4	0	17.264	2161900000	29	0	1	-	0
sp|Q16832|DDR2_HUMAN	sp|Q16832|DDR2_HUMAN	-	-	-	-	-	-	#VALUE!	#VALUE!	#VALUE!	#VALUE!	#VALUE!	#VALUE!	#VALUE!		1	1	1	1.8	1.8	1.8	0	10.105	413360000	6	-4.34294e-08	0	0	0
sp|Q16849-3|PTPRN_HUMAN;sp|Q16849-2|PTPRN_HUMAN;sp|Q16849|PTPRN_HUMAN	sp|Q16849-3|PTPRN_HUMAN;sp|Q16849-2|PTPRN_HUMAN;sp|Q16849|PTPRN_HUMAN	8.84827	8.83045	8.81541	8.60853	8.55289	8.57906	7.05131e+08	6.76784e+08	6.53747e+08	4.06004e+08	3.57182e+08	3.79367e+08	0.561269	+	3	3	3	4	4	4	0	20.928	8152300000	42	3.75357	0.00143339	0.251219	13.4579
sp|Q17RC7|EX3L4_HUMAN;tr|H0YNV0|H0YNV0_HUMAN	sp|Q17RC7|EX3L4_HUMAN;tr|H0YNV0|H0YNV0_HUMAN	7.94471	8.17577	8.00337	7.45681	7.48537	-	8.80461e+07	1.49889e+08	1.00779e+08	2.86293e+07	3.05752e+07		0.262188	+	2	2	2	2.2	2.2	2.2	0.0076394	1.7858	608390000	12	2.09744	0.0218307	0.570199	6.32484
sp|Q27J81-3|INF2_HUMAN;sp|Q27J81-2|INF2_HUMAN;sp|Q27J81|INF2_HUMAN	sp|Q27J81-3|INF2_HUMAN;sp|Q27J81-2|INF2_HUMAN;sp|Q27J81|INF2_HUMAN	-	-	-	-	-	-	#VALUE!	#VALUE!	#VALUE!	#VALUE!	#VALUE!	#VALUE!	#VALUE!		1	1	1	11.5	11.5	11.5	0	22.085	298860000	3	-4.34294e-08	0	0	0
sp|Q29974|2B1G_HUMAN;sp|Q30154|DRB5_HUMAN;sp|P13760|2B14_HUMAN;sp|P04229|2B11_HUMAN;tr|A0A140T958|A0A140T958_HUMAN;sp|Q30167|2B1A_HUMAN;tr|A0A182DWH4|A0A182DWH4_HUMAN;sp|Q9TQE0|2B19_HUMAN;sp|Q9GIY3|2B1E_HUMAN;sp|Q30134|2B18_HUMAN;sp|P79483|DRB3_HUMAN;sp|P13761|2B17_HUMAN	sp|Q29974|2B1G_HUMAN;sp|Q30154|DRB5_HUMAN;sp|P13760|2B14_HUMAN;sp|P04229|2B11_HUMAN	7.82108	7.85541	7.98468	-	-	-	6.62338e+07	7.1682e+07	9.65339e+07	#VALUE!	#VALUE!	#VALUE!	#VALUE!		3	3	1	10.2	10.2	3.4	0	5.3744	325070000	12	0	1	-	0
sp|Q2TAY7|SMU1_HUMAN	sp|Q2TAY7|SMU1_HUMAN	-	-	-	-	-	-	#VALUE!	#VALUE!	#VALUE!	#VALUE!	#VALUE!	#VALUE!	#VALUE!		1	1	1	3.3	3.3	3.3	0	33.852	81711000	1	-4.34294e-08	0	0	0
tr|H7BZU0|H7BZU0_HUMAN;tr|H7C3P2|H7C3P2_HUMAN;sp|Q2UY09|COSA1_HUMAN	tr|H7BZU0|H7BZU0_HUMAN;tr|H7C3P2|H7C3P2_HUMAN;sp|Q2UY09|COSA1_HUMAN	-	-	-	-	-	-	#VALUE!	#VALUE!	#VALUE!	#VALUE!	#VALUE!	#VALUE!	#VALUE!		2	2	2	31.2	31.2	31.2	0	3.0338	789530000	3	-4.34294e-08	0	0	0
tr|H0YCY6|H0YCY6_HUMAN;sp|Q3LXA3-2|TKFC_HUMAN;sp|Q3LXA3|TKFC_HUMAN;tr|I3L252|I3L252_HUMAN;tr|E9PJG8|E9PJG8_HUMAN	tr|H0YCY6|H0YCY6_HUMAN;sp|Q3LXA3-2|TKFC_HUMAN;sp|Q3LXA3|TKFC_HUMAN;tr|I3L252|I3L252_HUMAN	7.93357	7.91054	7.80824	-	-	-	8.58163e+07	8.13842e+07	6.43043e+07	#VALUE!	#VALUE!	#VALUE!	#VALUE!		5	5	5	11.6	11.6	11.6	0	3.6852	277970000	8	0	1	-	0
sp|Q496F6|CLM2_HUMAN;tr|C9JDD2|C9JDD2_HUMAN	sp|Q496F6|CLM2_HUMAN;tr|C9JDD2|C9JDD2_HUMAN	8.27063	8.28137	-	7.96242	8.01465	8.03846	1.86479e+08	1.91148e+08		9.17107e+07	1.03431e+08	1.0926e+08	0.537393	+	2	2	2	10.2	10.2	10.2	0	18.124	1859500000	20	2.57351	0.00924328	0.270827	9.25424
sp|Q4G0I0|CSMT1_HUMAN	sp|Q4G0I0|CSMT1_HUMAN	-	-	-	-	-	-	#VALUE!	#VALUE!	#VALUE!	#VALUE!	#VALUE!	#VALUE!	#VALUE!		1	1	1	9.1	9.1	9.1	0	2.6261	144200000	2	-4.34294e-08	0	0	0
sp|Q4G0P3|HYDIN_HUMAN;tr|H0YF91|H0YF91_HUMAN;tr|J3QL79|J3QL79_HUMAN;sp|Q4G0P3-6|HYDIN_HUMAN;tr|F8WD03|F8WD03_HUMAN;sp|Q4G0P3-10|HYDIN_HUMAN;sp|Q4G0P3-8|HYDIN_HUMAN;sp|Q4G0P3-5|HYDIN_HUMAN;sp|Q4G0P3-2|HYDIN_HUMAN	sp|Q4G0P3|HYDIN_HUMAN;tr|H0YF91|H0YF91_HUMAN;tr|J3QL79|J3QL79_HUMAN;sp|Q4G0P3-6|HYDIN_HUMAN;tr|F8WD03|F8WD03_HUMAN;sp|Q4G0P3-10|HYDIN_HUMAN;sp|Q4G0P3-8|HYDIN_HUMAN;sp|Q4G0P3-5|HYDIN_HUMAN;sp|Q4G0P3-2|HYDIN_HUMAN	-	-	-	-	-	-	#VALUE!	#VALUE!	#VALUE!	#VALUE!	#VALUE!	#VALUE!	#VALUE!		2	2	2	0.3	0.3	0.3	0.004644	1.9035	1887200000	8	-4.34294e-08	0	0	0
sp|Q4KMZ1-3|IQCC_HUMAN	sp|Q4KMZ1-3|IQCC_HUMAN	-	-	-	-	-	-	#VALUE!	#VALUE!	#VALUE!	#VALUE!	#VALUE!	#VALUE!	#VALUE!		1	1	1	1.3	1.3	1.3	0	2.9679	69270000000	27	-4.34294e-08	0	0	0
tr|H0Y5I3|H0Y5I3_HUMAN;tr|A0A0G2JIN1|A0A0G2JIN1_HUMAN;tr|A0A0G2JL76|A0A0G2JL76_HUMAN;sp|Q53GD3-3|CTL4_HUMAN;sp|Q53GD3|CTL4_HUMAN;sp|Q53GD3-2|CTL4_HUMAN;sp|Q53GD3-4|CTL4_HUMAN	tr|H0Y5I3|H0Y5I3_HUMAN;tr|A0A0G2JIN1|A0A0G2JIN1_HUMAN;tr|A0A0G2JL76|A0A0G2JL76_HUMAN;sp|Q53GD3-3|CTL4_HUMAN;sp|Q53GD3|CTL4_HUMAN;sp|Q53GD3-2|CTL4_HUMAN;sp|Q53GD3-4|CTL4_HUMAN	7.66806	-	7.8569	-	-	-	4.6565e+07	#VALUE!	7.19283e+07	#VALUE!	#VALUE!	#VALUE!	#VALUE!		2	2	2	5.6	5.6	5.6	0	6.1699	149080000	6	0	1	-	0
tr|Q8IY13|Q8IY13_HUMAN;sp|Q53RD9-3|FBLN7_HUMAN;sp|Q53RD9-2|FBLN7_HUMAN;sp|Q53RD9|FBLN7_HUMAN;sp|Q53RD9-4|FBLN7_HUMAN;tr|H7BZ65|H7BZ65_HUMAN;tr|B8ZZC1|B8ZZC1_HUMAN	tr|Q8IY13|Q8IY13_HUMAN;sp|Q53RD9-3|FBLN7_HUMAN;sp|Q53RD9-2|FBLN7_HUMAN;sp|Q53RD9|FBLN7_HUMAN;sp|Q53RD9-4|FBLN7_HUMAN;tr|H7BZ65|H7BZ65_HUMAN	8.50455	8.52495	8.58086	8.65438	8.4822	8.59787	3.19558e+08	3.34927e+08	3.80943e+08	4.51211e+08	3.03529e+08	3.96159e+08	1.11152		10	10	10	34.1	34.1	34.1	0	17.467	4033500000	44	0.302761	0.790717	-0.0413628	-0.744359
sp|Q53TN4-3|CYBR1_HUMAN;sp|Q53TN4|CYBR1_HUMAN	sp|Q53TN4-3|CYBR1_HUMAN;sp|Q53TN4|CYBR1_HUMAN	-	-	-	-	-	-	#VALUE!	#VALUE!	#VALUE!	#VALUE!	#VALUE!	#VALUE!	#VALUE!		1	1	1	4.4	4.4	4.4	0.0039032	1.9682	55469000	3	-4.34294e-08	0	0	0
sp|Q5BJE1-3|CC178_HUMAN;sp|Q5BJE1-2|CC178_HUMAN;sp|Q5BJE1-4|CC178_HUMAN;sp|Q5BJE1|CC178_HUMAN;tr|F8W7A7|F8W7A7_HUMAN;tr|J3KSU3|J3KSU3_HUMAN	sp|Q5BJE1-3|CC178_HUMAN;sp|Q5BJE1-2|CC178_HUMAN;sp|Q5BJE1-4|CC178_HUMAN;sp|Q5BJE1|CC178_HUMAN;tr|F8W7A7|F8W7A7_HUMAN;tr|J3KSU3|J3KSU3_HUMAN	-	-	-	-	-	-	#VALUE!	#VALUE!	#VALUE!	#VALUE!	#VALUE!	#VALUE!	#VALUE!		2	2	2	2.6	2.6	2.6	0.0091047	1.7408	189490000	3	-4.34294e-08	0	0	0
sp|Q5IJ48-3|CRUM2_HUMAN;sp|Q5IJ48-2|CRUM2_HUMAN;sp|Q5IJ48|CRUM2_HUMAN	sp|Q5IJ48-3|CRUM2_HUMAN;sp|Q5IJ48-2|CRUM2_HUMAN;sp|Q5IJ48|CRUM2_HUMAN	-	-	-	-	-	-	#VALUE!	#VALUE!	#VALUE!	#VALUE!	#VALUE!	#VALUE!	#VALUE!		1	1	1	1.3	1.3	1.3	0	8.2283	96962000	3	-4.34294e-08	0	0	0
sp|Q5JRA6-3|TGO1_HUMAN;sp|Q5JRA6-2|TGO1_HUMAN;sp|Q5JRA6|TGO1_HUMAN	sp|Q5JRA6-3|TGO1_HUMAN;sp|Q5JRA6-2|TGO1_HUMAN;sp|Q5JRA6|TGO1_HUMAN	7.89256	7.88903	7.89483	7.85955	-	7.92401	7.80836e+07	7.74515e+07	7.84928e+07	7.23686e+07	#VALUE!	8.39479e+07	#VALUE!		3	3	3	7.6	7.6	7.6	0	30.721	529940000	10	0.00478639	1	0.000359694	0.0149109
sp|Q5JS37|NHLC3_HUMAN;sp|Q5JS37-2|NHLC3_HUMAN;tr|C9J973|C9J973_HUMAN	sp|Q5JS37|NHLC3_HUMAN;sp|Q5JS37-2|NHLC3_HUMAN;tr|C9J973|C9J973_HUMAN	8.51009	8.24925	8.24871	-	-	8.15008	3.23661e+08	1.77521e+08	1.77301e+08	#VALUE!	#VALUE!	1.4128e+08	#VALUE!		3	3	3	13.8	13.8	13.8	0	22.017	1296200000	13	0	1	0.185934	0
sp|Q5KU26|COL12_HUMAN	sp|Q5KU26|COL12_HUMAN	8.94954	8.95337	9.00924	8.89631	9.0472	8.92395	8.90307e+08	8.98194e+08	1.0215e+09	7.87608e+08	1.11481e+09	8.39363e+08	0.97572		7	7	7	8.6	8.6	8.6	0	17.211	11187000000	52	0.107045	1	0.0148986	0.296583
tr|H7C089|H7C089_HUMAN;sp|Q5R3I4|TTC38_HUMAN	tr|H7C089|H7C089_HUMAN;sp|Q5R3I4|TTC38_HUMAN	-	-	7.17949	-	-	-	#VALUE!	#VALUE!	1.51178e+07	#VALUE!	#VALUE!	#VALUE!	#VALUE!		2	2	2	16.8	16.8	16.8	0.0031847	2.166	43036000	1	0	1	-	0
sp|Q5SZK8-2|FREM2_HUMAN;sp|Q5SZK8|FREM2_HUMAN	sp|Q5SZK8-2|FREM2_HUMAN;sp|Q5SZK8|FREM2_HUMAN	7.82353	7.82149	7.85054	-	-	-	6.66086e+07	6.62964e+07	7.08827e+07	#VALUE!	#VALUE!	#VALUE!	#VALUE!		5	5	5	2.7	2.7	2.7	0	10.007	234180000	10	0	1	-	0
sp|Q5T7N2|LITD1_HUMAN	sp|Q5T7N2|LITD1_HUMAN	-	9.43932	-	-	-	9.50967	#VALUE!	2.74992e+09	#VALUE!	#VALUE!	#VALUE!	3.23348e+09	#VALUE!		2	2	2	2.3	2.3	2.3	0.0097671	1.7003	41401000000	6	0	1	-0.0703564	0
sp|Q5UCC4-2|EMC10_HUMAN;sp|Q5UCC4|EMC10_HUMAN;tr|M0R2A0|M0R2A0_HUMAN	sp|Q5UCC4-2|EMC10_HUMAN;sp|Q5UCC4|EMC10_HUMAN;tr|M0R2A0|M0R2A0_HUMAN	-	-	-	-	-	-	#VALUE!	#VALUE!	#VALUE!	#VALUE!	#VALUE!	#VALUE!	#VALUE!		1	1	1	6.7	6.7	6.7	0	2.7581	79306000	1	-4.34294e-08	0	0	0
tr|F5GXQ0|F5GXQ0_HUMAN;sp|Q5VW32-2|BROX_HUMAN;sp|Q5VW32|BROX_HUMAN;tr|Q5VW33|Q5VW33_HUMAN	tr|F5GXQ0|F5GXQ0_HUMAN;sp|Q5VW32-2|BROX_HUMAN;sp|Q5VW32|BROX_HUMAN	7.71667	7.8414	7.67324	-	-	-	5.20799e+07	6.94065e+07	4.71238e+07	#VALUE!	#VALUE!	#VALUE!	#VALUE!		3	3	3	14.8	14.8	14.8	0	10.719	247160000	10	0	1	-	0
tr|A0A0C4DGH0|A0A0C4DGH0_HUMAN;sp|Q5ZPR3-3|CD276_HUMAN;sp|Q5ZPR3-4|CD276_HUMAN;sp|Q5ZPR3|CD276_HUMAN;tr|H0YK40|H0YK40_HUMAN;tr|H0YL10|H0YL10_HUMAN;sp|Q5ZPR3-2|CD276_HUMAN;tr|H0YLT8|H0YLT8_HUMAN;tr|H0YN85|H0YN85_HUMAN	tr|A0A0C4DGH0|A0A0C4DGH0_HUMAN;sp|Q5ZPR3-3|CD276_HUMAN;sp|Q5ZPR3-4|CD276_HUMAN;sp|Q5ZPR3|CD276_HUMAN;tr|H0YK40|H0YK40_HUMAN;tr|H0YL10|H0YL10_HUMAN;sp|Q5ZPR3-2|CD276_HUMAN	8.16053	8.10765	8.0904	8.18024	8.19546	7.9567	1.4472e+08	1.2813e+08	1.2314e+08	1.5144e+08	1.56841e+08	9.05107e+07	1.00707		4	4	2	17.3	17.3	11.3	0	13.963	1719300000	25	0.0369754	1	0.00872803	0.10909
tr|C9JXI5|C9JXI5_HUMAN;sp|Q66K66|TM198_HUMAN	tr|C9JXI5|C9JXI5_HUMAN;sp|Q66K66|TM198_HUMAN	-	-	-	-	-	-	#VALUE!	#VALUE!	#VALUE!	#VALUE!	#VALUE!	#VALUE!	#VALUE!		1	1	1	4	4	4	0.0097965	1.715	3736900000	5	-4.34294e-08	0	0	0
sp|Q66K79|CBPZ_HUMAN;sp|Q66K79-2|CBPZ_HUMAN;sp|Q66K79-3|CBPZ_HUMAN	sp|Q66K79|CBPZ_HUMAN;sp|Q66K79-2|CBPZ_HUMAN	7.62371	7.80024	8.13341	7.45297	-	-	4.20446e+07	6.31306e+07	1.3596e+08	2.83772e+07	#VALUE!	#VALUE!	#VALUE!		4	4	4	7.7	7.7	7.7	0	5.3502	733140000	14	0	1	0.39949	0
sp|Q68CJ9-4|CR3L3_HUMAN;sp|Q68CJ9-2|CR3L3_HUMAN;sp|Q68CJ9|CR3L3_HUMAN	sp|Q68CJ9-4|CR3L3_HUMAN;sp|Q68CJ9-2|CR3L3_HUMAN;sp|Q68CJ9|CR3L3_HUMAN	8.65588	8.68174	8.74123	8.31509	8.35719	8.33698	4.52772e+08	4.80552e+08	5.51099e+08	2.06581e+08	2.27609e+08	2.1726e+08	0.438857	+	3	3	3	9.4	9.4	9.4	0	12.699	4621000000	12	3.65676	0.00162598	0.356529	12.7146
sp|Q68D85|NR3L1_HUMAN	sp|Q68D85|NR3L1_HUMAN	8.1452	8.03419	8.1122	-	-	7.84795	1.39701e+08	1.08191e+08	1.29479e+08	#VALUE!	#VALUE!	7.04612e+07	#VALUE!		4	4	4	11.7	11.7	11.7	0	16.051	960750000	17	0	1	0.249246	0
tr|E9PD72|E9PD72_HUMAN;sp|Q695T7|S6A19_HUMAN	tr|E9PD72|E9PD72_HUMAN;sp|Q695T7|S6A19_HUMAN	-	-	-	-	-	-	#VALUE!	#VALUE!	#VALUE!	#VALUE!	#VALUE!	#VALUE!	#VALUE!		1	1	1	3.1	3.1	3.1	0.0031974	2.1915	122150000	3	-4.34294e-08	0	0	0
sp|Q6DKI7|PVRIG_HUMAN	sp|Q6DKI7|PVRIG_HUMAN	-	-	-	-	-	-	#VALUE!	#VALUE!	#VALUE!	#VALUE!	#VALUE!	#VALUE!	#VALUE!		1	1	1	3.7	3.7	3.7	0.0098485	1.7386	146970000	4	-4.34294e-08	0	0	0
sp|Q6EMK4|VASN_HUMAN	sp|Q6EMK4|VASN_HUMAN	10.2265	10.2524	10.2363	9.70672	9.64981	9.64597	1.68461e+10	1.78813e+10	1.72306e+10	5.09003e+09	4.46488e+09	4.42558e+09	0.269073	+	12	12	12	28.4	28.4	28.4	0	323.31	117840000000	282	4.96012	0.000420491	0.570933	27.1386
sp|Q6FHJ7|SFRP4_HUMAN	sp|Q6FHJ7|SFRP4_HUMAN	-	-	-	-	-	-	#VALUE!	#VALUE!	#VALUE!	#VALUE!	#VALUE!	#VALUE!	#VALUE!		2	2	2	2.9	2.9	2.9	0.0054096	1.8944	915810000	8	-4.34294e-08	0	0	0
sp|Q6GTX8|LAIR1_HUMAN;sp|Q6GTX8-3|LAIR1_HUMAN;tr|A0A0G2JLV7|A0A0G2JLV7_HUMAN;tr|A0A0G2JQ50|A0A0G2JQ50_HUMAN;tr|A0A0G2JP18|A0A0G2JP18_HUMAN;tr|A0A140T8W3|A0A140T8W3_HUMAN;tr|A0A0G2JNU6|A0A0G2JNU6_HUMAN;sp|Q6GTX8-2|LAIR1_HUMAN;tr|A0A0G2JNK8|A0A0G2JNK8_HUMAN;tr|A0A0G2JMI0|A0A0G2JMI0_HUMAN;sp|Q6GTX8-4|LAIR1_HUMAN;tr|A0A0G2JM94|A0A0G2JM94_HUMAN;tr|A8MZ84|A8MZ84_HUMAN;tr|F8WC07|F8WC07_HUMAN;tr|D3YTC8|D…	sp|Q6GTX8|LAIR1_HUMAN;sp|Q6GTX8-3|LAIR1_HUMAN;tr|A0A0G2JLV7|A0A0G2JLV7_HUMAN;tr|A0A0G2JQ50|A0A0G2JQ50_HUMAN;tr|A0A0G2JP18|A0A0G2JP18_HUMAN;tr|A0A140T8W3|A0A140T8W3_HUMAN;tr|A0A0G2JNU6|A0A0G2JNU6_HUMAN;sp|Q6GTX8-2|LAIR1_HUMAN;tr|A0A0G2JNK8|A0A0G2JNK8_HUMAN;tr|A0A0G2JMI0|A0A0G2JMI0_HUMAN;sp|Q6GTX8-4|LAIR1_HUMAN;tr|A0A0G2JM94|A0A0G2JM94_HUMAN;tr|A8MZ84|A8MZ84_HUMAN;tr|F8WC07|F8WC07_HUMAN;tr|D3YTC8|D…	9.87358	9.89863	9.83866	9.54916	9.57907	9.65893	7.47446e+09	7.91826e+09	6.897e+09	3.54128e+09	3.79376e+09	4.55963e+09	0.533639	+	5	5	4	22.6	22.6	19.5	0	81.484	69048000000	143	2.75049	0.00686869	0.274568	7.40276
tr|H0YBR2|H0YBR2_HUMAN;tr|H0YBB3|H0YBB3_HUMAN;tr|A0A2U3TZN9|A0A2U3TZN9_HUMAN;sp|Q6NXG1-2|ESRP1_HUMAN;sp|Q6NXG1-5|ESRP1_HUMAN;sp|Q6NXG1-4|ESRP1_HUMAN;sp|Q6NXG1-3|ESRP1_HUMAN;sp|Q6NXG1|ESRP1_HUMAN	tr|H0YBR2|H0YBR2_HUMAN;tr|H0YBB3|H0YBB3_HUMAN;tr|A0A2U3TZN9|A0A2U3TZN9_HUMAN;sp|Q6NXG1-2|ESRP1_HUMAN;sp|Q6NXG1-5|ESRP1_HUMAN;sp|Q6NXG1-4|ESRP1_HUMAN;sp|Q6NXG1-3|ESRP1_HUMAN;sp|Q6NXG1|ESRP1_HUMAN	-	-	-	-	-	-	#VALUE!	#VALUE!	#VALUE!	#VALUE!	#VALUE!	#VALUE!	#VALUE!		1	1	1	4.6	4.6	4.6	0.0098039	1.716	52977000	1	-4.34294e-08	0	0	0
sp|Q6P4A8|PLBL1_HUMAN;tr|F5H053|F5H053_HUMAN	sp|Q6P4A8|PLBL1_HUMAN	-	7.25266	-	8.03443	7.93175	7.86781	#VALUE!	1.7892e+07	#VALUE!	1.08251e+08	8.54575e+07	7.37581e+07	#VALUE!		4	4	4	7.1	7.1	7.1	0	14.11	429980000	19	0	1	-0.692004	0
tr|B4DPG6|B4DPG6_HUMAN;sp|Q6P531-2|GGT6_HUMAN;sp|Q6P531|GGT6_HUMAN;tr|J3KPJ0|J3KPJ0_HUMAN	tr|B4DPG6|B4DPG6_HUMAN;sp|Q6P531-2|GGT6_HUMAN;sp|Q6P531|GGT6_HUMAN;tr|J3KPJ0|J3KPJ0_HUMAN	7.81731	7.91011	-	-	-	-	6.56614e+07	8.13036e+07	#VALUE!	#VALUE!	#VALUE!	#VALUE!	#VALUE!		3	3	3	15.7	15.7	15.7	0	7.1339	336350000	12	0	1	-	0
sp|Q6PCB0|VWA1_HUMAN;tr|J3QLP3|J3QLP3_HUMAN;sp|Q6PCB0-2|VWA1_HUMAN	sp|Q6PCB0|VWA1_HUMAN	-	-	-	-	-	-	#VALUE!	#VALUE!	#VALUE!	#VALUE!	#VALUE!	#VALUE!	#VALUE!		3	3	3	9.9	9.9	9.9	0	7.3551	376820000	5	-4.34294e-08	0	0	0
sp|Q6PIS1-5|S23A3_HUMAN	sp|Q6PIS1-5|S23A3_HUMAN	-	-	-	-	-	-	#VALUE!	#VALUE!	#VALUE!	#VALUE!	#VALUE!	#VALUE!	#VALUE!		1	1	1	1.5	1.5	1.5	1	-2	301190000	1	-4.34294e-08	0	0	0
tr|J3QRG1|J3QRG1_HUMAN;sp|Q6PK18|OGFD3_HUMAN;sp|Q6PK18-2|OGFD3_HUMAN;tr|J3QLI8|J3QLI8_HUMAN;tr|K7ENS7|K7ENS7_HUMAN	tr|J3QRG1|J3QRG1_HUMAN;sp|Q6PK18|OGFD3_HUMAN;sp|Q6PK18-2|OGFD3_HUMAN;tr|J3QLI8|J3QLI8_HUMAN;tr|K7ENS7|K7ENS7_HUMAN	7.72585	7.85774	-	-	-	-	5.31925e+07	7.20676e+07	#VALUE!	#VALUE!	#VALUE!	#VALUE!	#VALUE!		2	2	2	10.4	10.4	10.4	0	3.5481	356800000	4	0	1	-	0
sp|Q6PL18|ATAD2_HUMAN	sp|Q6PL18|ATAD2_HUMAN	-	-	-	-	-	-	#VALUE!	#VALUE!	#VALUE!	#VALUE!	#VALUE!	#VALUE!	#VALUE!		1	1	1	1.2	1.2	1.2	0	2.7539	1564400000	10	-4.34294e-08	0	0	0
sp|Q6UVK1|CSPG4_HUMAN	sp|Q6UVK1|CSPG4_HUMAN	8.60995	8.60584	8.54741	8.29811	8.21814	8.12054	4.07333e+08	4.03497e+08	3.52704e+08	1.9866e+08	1.65249e+08	1.3199e+08	0.426201	+	7	7	7	3	3	3	0	41.145	3288400000	41	2.61327	0.00865334	0.375468	6.80516
sp|Q6UW32|IGFL1_HUMAN	sp|Q6UW32|IGFL1_HUMAN	-	-	-	-	-	-	#VALUE!	#VALUE!	#VALUE!	#VALUE!	#VALUE!	#VALUE!	#VALUE!		1	1	1	9.1	9.1	9.1	0.0024096	2.2543	53421000	3	-4.34294e-08	0	0	0
sp|Q6UWP8|SBSN_HUMAN;tr|K7ESC4|K7ESC4_HUMAN	sp|Q6UWP8|SBSN_HUMAN	7.77667	7.88482	7.97249	7.43391	7.53431	7.32715	5.97957e+07	7.67044e+07	9.3862e+07	2.71588e+07	3.42224e+07	2.12398e+07	0.358657	+	7	7	4	28	28	20.8	0	61.941	1006400000	26	2.24972	0.0163526	0.446206	5.41731
sp|Q6UWP8-2|SBSN_HUMAN	sp|Q6UWP8-2|SBSN_HUMAN	7.26186	-	7.24512	-	-	-	1.82751e+07	#VALUE!	1.75841e+07	#VALUE!	#VALUE!	#VALUE!	#VALUE!		4	1	1	22.7	5.7	5.7	0.001626	2.3204	94731000	2	0	1	-	0
tr|D6R9P1|D6R9P1_HUMAN;sp|Q6UWR7|ENPP6_HUMAN	tr|D6R9P1|D6R9P1_HUMAN;sp|Q6UWR7|ENPP6_HUMAN	7.48182	-	-	-	-	-	3.03263e+07	#VALUE!	#VALUE!	#VALUE!	#VALUE!	#VALUE!	#VALUE!		2	2	2	13.4	13.4	13.4	0	5.0846	109970000	5	0	1	-	0
sp|Q6UX06|OLFM4_HUMAN	sp|Q6UX06|OLFM4_HUMAN	9.20523	9.14098	9.17548	9.23689	9.14718	9.09548	1.60409e+09	1.3835e+09	1.49789e+09	1.7254e+09	1.4034e+09	1.24589e+09	0.975298		11	11	11	28	28	28	0	100.29	11508000000	187	0.112418	1	0.0140464	0.310147
tr|E9PMI0|E9PMI0_HUMAN;sp|Q6UX15-2|LAYN_HUMAN;tr|E9PR90|E9PR90_HUMAN;tr|E9PQU7|E9PQU7_HUMAN;sp|Q6UX15|LAYN_HUMAN;tr|E9PQY8|E9PQY8_HUMAN;tr|E9PK64|E9PK64_HUMAN	tr|E9PMI0|E9PMI0_HUMAN;sp|Q6UX15-2|LAYN_HUMAN;tr|E9PR90|E9PR90_HUMAN;tr|E9PQU7|E9PQU7_HUMAN;sp|Q6UX15|LAYN_HUMAN	8.10606	8.08654	8.17181	8.11618	8.00467	8.02946	1.27662e+08	1.22051e+08	1.48529e+08	1.30671e+08	1.01081e+08	1.07019e+08	0.850669		5	5	5	23.3	23.3	23.3	0	31.694	1576200000	30	0.773201	0.302179	0.0713669	1.67837
sp|Q6UX71-2|PXDC2_HUMAN;sp|Q6UX71|PXDC2_HUMAN	sp|Q6UX71-2|PXDC2_HUMAN;sp|Q6UX71|PXDC2_HUMAN	8.01966	8.03651	7.88055	-	7.83447	-	1.04631e+08	1.0877e+08	7.59539e+07	#VALUE!	6.83078e+07	#VALUE!	#VALUE!		4	4	4	9.8	9.8	9.8	0	13.963	1014000000	20	0	1	0.144432	0
sp|Q6UX73-2|CP089_HUMAN;sp|Q6UX73|CP089_HUMAN;tr|A0A0A0MT71|A0A0A0MT71_HUMAN	sp|Q6UX73-2|CP089_HUMAN;sp|Q6UX73|CP089_HUMAN;tr|A0A0A0MT71|A0A0A0MT71_HUMAN	8.19805	8.08077	7.92189	-	-	-	1.57779e+08	1.2044e+08	8.35391e+07	#VALUE!	#VALUE!	#VALUE!	#VALUE!		2	2	2	6.6	6.6	6.6	0	23.224	481850000	8	0	1	-	0
sp|Q6UXB4|CLC4G_HUMAN	sp|Q6UXB4|CLC4G_HUMAN	8.49438	8.38175	8.42843	8.17528	8.17	8.05473	3.12162e+08	2.40852e+08	2.68182e+08	1.4972e+08	1.47911e+08	1.13431e+08	0.500564	+	4	4	4	24.9	24.9	24.9	0	16.086	2747700000	35	2.38329	0.0130515	0.301515	5.89672
sp|Q6UXB8|PI16_HUMAN;sp|Q6UXB8-2|PI16_HUMAN	sp|Q6UXB8|PI16_HUMAN;sp|Q6UXB8-2|PI16_HUMAN	9.79265	9.76403	9.78424	9.96445	9.98101	10.0345	6.20369e+09	5.80805e+09	6.08471e+09	9.21404e+09	9.57216e+09	1.08268e+10	1.6364	+	12	12	12	29.4	29.4	29.4	0	123.3	76307000000	377	3.1376	0.00367674	-0.213016	-9.35052
tr|H3BN26|H3BN26_HUMAN;sp|Q6UXD5-4|SE6L2_HUMAN;sp|Q6UXD5-6|SE6L2_HUMAN;sp|Q6UXD5-2|SE6L2_HUMAN;sp|Q6UXD5-3|SE6L2_HUMAN;sp|Q6UXD5-5|SE6L2_HUMAN;sp|Q6UXD5|SE6L2_HUMAN;tr|A0A087WYL5|A0A087WYL5_HUMAN	tr|H3BN26|H3BN26_HUMAN;sp|Q6UXD5-4|SE6L2_HUMAN;sp|Q6UXD5-6|SE6L2_HUMAN;sp|Q6UXD5-2|SE6L2_HUMAN;sp|Q6UXD5-3|SE6L2_HUMAN;sp|Q6UXD5-5|SE6L2_HUMAN;sp|Q6UXD5|SE6L2_HUMAN;tr|A0A087WYL5|A0A087WYL5_HUMAN	-	-	-	-	-	-	#VALUE!	#VALUE!	#VALUE!	#VALUE!	#VALUE!	#VALUE!	#VALUE!		2	2	2	8.9	8.9	8.9	0	3.4893	412250000	7	-4.34294e-08	0	0	0
sp|Q6UXG3-3|CLM9_HUMAN;sp|Q6UXG3-2|CLM9_HUMAN	sp|Q6UXG3-3|CLM9_HUMAN;sp|Q6UXG3-2|CLM9_HUMAN	-	-	-	-	-	-	#VALUE!	#VALUE!	#VALUE!	#VALUE!	#VALUE!	#VALUE!	#VALUE!		6	2	2	22.5	8.6	8.6	0.0039463	2.0434	52069000	5	-4.34294e-08	0	0	0
sp|Q6UXG3-5|CLM9_HUMAN;sp|Q6UXG3-4|CLM9_HUMAN;sp|Q6UXG3|CLM9_HUMAN	sp|Q6UXG3-5|CLM9_HUMAN;sp|Q6UXG3-4|CLM9_HUMAN;sp|Q6UXG3|CLM9_HUMAN	8.93698	8.93358	9.03838	8.70339	8.5842	8.61637	8.64928e+08	8.58183e+08	1.0924e+09	5.05115e+08	3.83884e+08	4.134e+08	0.46258	+	6	6	2	28.2	28.2	16.8	0	82.283	11310000000	103	2.60447	0.00873346	0.334993	6.76831
tr|H0Y5P1|H0Y5P1_HUMAN;tr|Q5T3T9|Q5T3T9_HUMAN;sp|Q6UY11|DLK2_HUMAN;sp|Q6UY11-2|DLK2_HUMAN	tr|H0Y5P1|H0Y5P1_HUMAN;tr|Q5T3T9|Q5T3T9_HUMAN;sp|Q6UY11|DLK2_HUMAN;sp|Q6UY11-2|DLK2_HUMAN	7.83177	7.76785	7.75127	-	-	-	6.78844e+07	5.85936e+07	5.63988e+07	#VALUE!	#VALUE!	#VALUE!	#VALUE!		2	2	2	9.3	9.3	9.3	0	12.024	512490000	9	0	1	-	0
sp|Q6UY14-2|ATL4_HUMAN;sp|Q6UY14|ATL4_HUMAN;sp|Q6UY14-3|ATL4_HUMAN	sp|Q6UY14-2|ATL4_HUMAN;sp|Q6UY14|ATL4_HUMAN;sp|Q6UY14-3|ATL4_HUMAN	8.04696	7.94364	8.03866	8.20943	8.14922	8.20593	1.11419e+08	8.78294e+07	1.0931e+08	1.61968e+08	1.41e+08	1.60668e+08	1.50259	+	3	3	3	3.9	3.9	3.9	0	10.104	1526400000	30	2.0115	0.0253787	-0.178443	-4.63936
sp|Q6V0I7|FAT4_HUMAN;sp|Q6V0I7-3|FAT4_HUMAN;sp|Q6V0I7-2|FAT4_HUMAN	sp|Q6V0I7|FAT4_HUMAN;sp|Q6V0I7-3|FAT4_HUMAN	7.88112	7.79376	-	-	-	-	7.60536e+07	6.21956e+07	#VALUE!	#VALUE!	#VALUE!	#VALUE!	#VALUE!		3	3	3	0.6	0.6	0.6	0	2.5124	288480000	6	0	1	-	0
tr|C9J8U2|C9J8U2_HUMAN;sp|Q6XQN6-3|PNCB_HUMAN;sp|Q6XQN6|PNCB_HUMAN;sp|Q6XQN6-2|PNCB_HUMAN;tr|G5E977|G5E977_HUMAN	tr|C9J8U2|C9J8U2_HUMAN;sp|Q6XQN6-3|PNCB_HUMAN;sp|Q6XQN6|PNCB_HUMAN;sp|Q6XQN6-2|PNCB_HUMAN;tr|G5E977|G5E977_HUMAN	-	-	-	-	-	-	#VALUE!	#VALUE!	#VALUE!	#VALUE!	#VALUE!	#VALUE!	#VALUE!		1	1	1	2.9	2.9	2.9	0.0031771	2.1317	0	1	-4.34294e-08	0	0	0
sp|Q6ZNA5|FRRS1_HUMAN;sp|Q6ZNA5-2|FRRS1_HUMAN	sp|Q6ZNA5|FRRS1_HUMAN;sp|Q6ZNA5-2|FRRS1_HUMAN	-	7.69067	7.67835	-	-	-	#VALUE!	4.90535e+07	4.76815e+07	#VALUE!	#VALUE!	#VALUE!	#VALUE!		2	2	2	7.4	7.4	7.4	0	3.1251	388020000	15	0	1	-	0
sp|Q6ZSJ9|SHSA6_HUMAN;sp|Q6ZSJ9-2|SHSA6_HUMAN;sp|Q6ZSJ9-3|SHSA6_HUMAN	sp|Q6ZSJ9|SHSA6_HUMAN;sp|Q6ZSJ9-2|SHSA6_HUMAN;sp|Q6ZSJ9-3|SHSA6_HUMAN	7.99842	7.95375	8.02082	7.88357	-	7.82556	9.96369e+07	8.9898e+07	1.04911e+08	7.64839e+07	#VALUE!	6.69206e+07	#VALUE!		2	2	2	4.4	4.4	4.4	0	10.657	899250000	12	1.57679	0.0584165	0.136426	4.08543
sp|Q6ZVX7|FBX50_HUMAN	sp|Q6ZVX7|FBX50_HUMAN	7.35292	-	-	7.60494	-	-	2.25382e+07	#VALUE!	#VALUE!	4.02661e+07	#VALUE!	#VALUE!	#VALUE!		1	1	1	4	4	4	0	3.0134	96829000	5	0	1	-0.252023	0
tr|A0A087WXB2|A0A087WXB2_HUMAN;tr|A0A087X1L3|A0A087X1L3_HUMAN;sp|Q6ZWJ8|KCP_HUMAN;tr|A0A087WVT8|A0A087WVT8_HUMAN	tr|A0A087WXB2|A0A087WXB2_HUMAN;tr|A0A087X1L3|A0A087X1L3_HUMAN;sp|Q6ZWJ8|KCP_HUMAN;tr|A0A087WVT8|A0A087WVT8_HUMAN	-	-	-	-	-	-	#VALUE!	#VALUE!	#VALUE!	#VALUE!	#VALUE!	#VALUE!	#VALUE!		1	1	1	1.1	1.1	1.1	0.0016313	2.3476	35861000	1	-4.34294e-08	0	0	0
sp|Q71RC9|SMIM5_HUMAN	sp|Q71RC9|SMIM5_HUMAN	-	-	-	-	-	-	#VALUE!	#VALUE!	#VALUE!	#VALUE!	#VALUE!	#VALUE!	#VALUE!		1	1	1	13	13	13	0.007622	1.765	331450000	2	-4.34294e-08	0	0	0
tr|J3KNJ2|J3KNJ2_HUMAN;tr|H0YCQ8|H0YCQ8_HUMAN;sp|Q7L2H7-2|EIF3M_HUMAN;sp|Q7L2H7|EIF3M_HUMAN	tr|J3KNJ2|J3KNJ2_HUMAN;tr|H0YCQ8|H0YCQ8_HUMAN;sp|Q7L2H7-2|EIF3M_HUMAN;sp|Q7L2H7|EIF3M_HUMAN	-	-	-	-	-	-	#VALUE!	#VALUE!	#VALUE!	#VALUE!	#VALUE!	#VALUE!	#VALUE!		1	1	1	9.4	9.4	9.4	0	4.2388	13644000	1	-4.34294e-08	0	0	0
tr|H7C3T0|H7C3T0_HUMAN;tr|E7EM64|E7EM64_HUMAN;sp|Q7L5N1|CSN6_HUMAN	tr|H7C3T0|H7C3T0_HUMAN;tr|E7EM64|E7EM64_HUMAN;sp|Q7L5N1|CSN6_HUMAN	-	-	-	-	-	-	#VALUE!	#VALUE!	#VALUE!	#VALUE!	#VALUE!	#VALUE!	#VALUE!		1	1	1	30.9	30.9	30.9	0	44.455	161430000	2	-4.34294e-08	0	0	0
sp|Q7LBR1|CHM1B_HUMAN	sp|Q7LBR1|CHM1B_HUMAN	8.48508	8.55525	8.53023	-	-	-	3.05548e+08	3.59129e+08	3.39024e+08	#VALUE!	#VALUE!	#VALUE!	#VALUE!		3	3	3	12.6	12.6	12.6	0	5.0455	2080100000	21	0	1	-	0
sp|Q7LGA3-2|HS2ST_HUMAN;sp|Q7LGA3|HS2ST_HUMAN	sp|Q7LGA3-2|HS2ST_HUMAN;sp|Q7LGA3|HS2ST_HUMAN	-	-	-	-	-	-	#VALUE!	#VALUE!	#VALUE!	#VALUE!	#VALUE!	#VALUE!	#VALUE!		1	1	1	9.6	9.6	9.6	0	34.378	515540000	6	-4.34294e-08	0	0	0
sp|Q7Z2Y8|GVIN1_HUMAN	sp|Q7Z2Y8|GVIN1_HUMAN	-	-	-	-	-	-	#VALUE!	#VALUE!	#VALUE!	#VALUE!	#VALUE!	#VALUE!	#VALUE!		1	1	1	0.7	0.7	0.7	0.0016393	2.3923	4720900000	2	-4.34294e-08	0	0	0
sp|Q7Z3B1|NEGR1_HUMAN;sp|Q7Z3B1-2|NEGR1_HUMAN	sp|Q7Z3B1|NEGR1_HUMAN;sp|Q7Z3B1-2|NEGR1_HUMAN	9.11106	9.00251	9.04677	8.8989	8.90563	8.91665	1.2914e+09	1.0058e+09	1.1137e+09	7.92319e+08	8.04693e+08	8.25373e+08	0.710189	+	9	9	9	37.6	37.6	37.6	0	109.17	12049000000	126	1.99337	0.0261058	0.146386	4.58386
sp|Q7Z4F1-2|LRP10_HUMAN;sp|Q7Z4F1|LRP10_HUMAN	sp|Q7Z4F1-2|LRP10_HUMAN;sp|Q7Z4F1|LRP10_HUMAN	-	-	-	-	-	-	#VALUE!	#VALUE!	#VALUE!	#VALUE!	#VALUE!	#VALUE!	#VALUE!		1	1	1	1.6	1.6	1.6	0.0039339	2.0335	1412900000	9	-4.34294e-08	0	0	0
sp|Q7Z4R8|CF120_HUMAN	sp|Q7Z4R8|CF120_HUMAN	-	-	-	-	-	-	#VALUE!	#VALUE!	#VALUE!	#VALUE!	#VALUE!	#VALUE!	#VALUE!		1	1	1	11	11	11	0	2.7045	86227000	4	-4.34294e-08	0	0	0
tr|J3QS45|J3QS45_HUMAN;tr|J3KSZ5|J3KSZ5_HUMAN;tr|J3QL34|J3QL34_HUMAN;tr|J3KS22|J3KS22_HUMAN;tr|J3QS36|J3QS36_HUMAN;sp|Q7Z4W1|DCXR_HUMAN;tr|J3KRZ4|J3KRZ4_HUMAN	tr|J3QS45|J3QS45_HUMAN;tr|J3KSZ5|J3KSZ5_HUMAN;tr|J3QL34|J3QL34_HUMAN;tr|J3KS22|J3KS22_HUMAN;tr|J3QS36|J3QS36_HUMAN;sp|Q7Z4W1|DCXR_HUMAN;tr|J3KRZ4|J3KRZ4_HUMAN	-	7.38457	-	-	-	-	#VALUE!	2.42421e+07	#VALUE!	#VALUE!	#VALUE!	#VALUE!	#VALUE!		2	2	2	21	21	21	0	2.5604	41623000	2	0	1	-	0
sp|Q7Z5L0|VMO1_HUMAN;sp|Q7Z5L0-3|VMO1_HUMAN;sp|Q7Z5L0-4|VMO1_HUMAN	sp|Q7Z5L0|VMO1_HUMAN	9.7084	9.63656	9.75126	9.44759	9.50951	9.50115	5.10975e+09	4.33072e+09	5.63975e+09	2.80279e+09	3.23229e+09	3.17066e+09	0.610451	+	6	6	6	53.5	53.5	53.5	0	163.77	42153000000	182	2.27285	0.0156945	0.212656	5.49799
sp|Q7Z6A9-2|BTLA_HUMAN;sp|Q7Z6A9|BTLA_HUMAN	sp|Q7Z6A9-2|BTLA_HUMAN;sp|Q7Z6A9|BTLA_HUMAN	-	-	-	-	-	-	#VALUE!	#VALUE!	#VALUE!	#VALUE!	#VALUE!	#VALUE!	#VALUE!		1	1	1	7.9	7.9	7.9	0	4.7621	331390000	6	-4.34294e-08	0	0	0
sp|Q7Z7G0-2|TARSH_HUMAN;sp|Q7Z7G0-3|TARSH_HUMAN;sp|Q7Z7G0-4|TARSH_HUMAN;sp|Q7Z7G0|TARSH_HUMAN;tr|H0Y897|H0Y897_HUMAN;tr|H7C556|H7C556_HUMAN;tr|D3YTG3|D3YTG3_HUMAN	sp|Q7Z7G0-2|TARSH_HUMAN;sp|Q7Z7G0-3|TARSH_HUMAN;sp|Q7Z7G0-4|TARSH_HUMAN;sp|Q7Z7G0|TARSH_HUMAN;tr|H0Y897|H0Y897_HUMAN;tr|H7C556|H7C556_HUMAN;tr|D3YTG3|D3YTG3_HUMAN	7.76927	7.80458	7.86399	-	-	-	5.87855e+07	6.37647e+07	7.31122e+07	#VALUE!	#VALUE!	#VALUE!	#VALUE!		2	2	2	5.3	5.3	5.3	0	4.2467	509640000	8	0	1	-	0
sp|Q7Z7M0|MEGF8_HUMAN;sp|Q7Z7M0-2|MEGF8_HUMAN;tr|M0R0Q0|M0R0Q0_HUMAN	sp|Q7Z7M0|MEGF8_HUMAN;sp|Q7Z7M0-2|MEGF8_HUMAN	8.29535	8.2222	8.32067	-	8.04297	-	1.97401e+08	1.66802e+08	2.09252e+08	#VALUE!	1.104e+08	#VALUE!	#VALUE!		11	11	11	4.8	4.8	4.8	0	31.578	1550200000	30	0	1	0.236434	0
tr|F5H2L1|F5H2L1_HUMAN;sp|Q86SQ4-2|AGRG6_HUMAN;sp|Q86SQ4|AGRG6_HUMAN;sp|Q86SQ4-4|AGRG6_HUMAN;sp|Q86SQ4-3|AGRG6_HUMAN	tr|F5H2L1|F5H2L1_HUMAN;sp|Q86SQ4-2|AGRG6_HUMAN;sp|Q86SQ4|AGRG6_HUMAN;sp|Q86SQ4-4|AGRG6_HUMAN;sp|Q86SQ4-3|AGRG6_HUMAN	-	-	-	-	-	-	#VALUE!	#VALUE!	#VALUE!	#VALUE!	#VALUE!	#VALUE!	#VALUE!		1	1	1	6.6	6.6	6.6	0.0039062	1.9728	40548000	1	-4.34294e-08	0	0	0
sp|Q86T13|CLC14_HUMAN	sp|Q86T13|CLC14_HUMAN	8.75831	8.82959	8.71004	8.35438	8.45284	8.35664	5.73205e+08	6.75445e+08	5.12909e+08	2.26141e+08	2.83687e+08	2.27321e+08	0.418465	+	9	9	9	24.3	24.3	24.3	0	57.399	4579000000	51	2.8686	0.00549935	0.37803	7.95387
sp|Q86TH1|ATL2_HUMAN;tr|B1B0D4|B1B0D4_HUMAN	sp|Q86TH1|ATL2_HUMAN;tr|B1B0D4|B1B0D4_HUMAN	7.74087	7.90655	7.83692	-	-	-	5.50643e+07	8.06399e+07	6.86942e+07	#VALUE!	#VALUE!	#VALUE!	#VALUE!		4	4	4	5.5	5.5	5.5	0	7.1734	517260000	16	0	1	-	0
sp|Q86TY3-2|ARMD4_HUMAN;sp|Q86TY3|ARMD4_HUMAN	sp|Q86TY3-2|ARMD4_HUMAN;sp|Q86TY3|ARMD4_HUMAN	7.6736	7.7864	7.91109	-	-	7.57365	4.71628e+07	6.11505e+07	8.14873e+07	#VALUE!	#VALUE!	3.74671e+07	#VALUE!		2	2	2	2.8	2.8	2.8	0	4.2695	326390000	6	0	1	0.216717	0
tr|E9PJ29|E9PJ29_HUMAN;sp|Q86UD1|OAF_HUMAN	tr|E9PJ29|E9PJ29_HUMAN;sp|Q86UD1|OAF_HUMAN	7.74993	7.83222	7.82531	-	-	-	5.62251e+07	6.79548e+07	6.68821e+07	#VALUE!	#VALUE!	#VALUE!	#VALUE!		3	3	3	23.6	23.6	23.6	0	5.3653	312260000	7	0	1	-	0
sp|Q86UN3|R4RL2_HUMAN;sp|Q86UN3-2|R4RL2_HUMAN;tr|G3V1D7|G3V1D7_HUMAN	sp|Q86UN3|R4RL2_HUMAN	8.47669	8.40661	8.51987	8.13783	8.04013	8.10483	2.99702e+08	2.55041e+08	3.31032e+08	1.3735e+08	1.09681e+08	1.273e+08	0.422603	+	9	9	9	23.1	23.1	23.1	0	30.479	2012000000	32	2.98634	0.00460295	0.373459	8.53986
sp|Q86V85|GP180_HUMAN	sp|Q86V85|GP180_HUMAN	8.37607	8.12759	8.26437	8.29119	8.24172	8.2987	2.37722e+08	1.3415e+08	1.8381e+08	1.95519e+08	1.7447e+08	1.9893e+08	1.02382		5	5	5	14.8	14.8	14.8	0	32.965	1862700000	36	0.102988	1	-0.0211957	-0.286275
tr|F5GZZ9|F5GZZ9_HUMAN;sp|Q86VB7-3|C163A_HUMAN;tr|C9JHR8|C9JHR8_HUMAN;sp|Q86VB7-4|C163A_HUMAN;sp|Q86VB7|C163A_HUMAN;sp|Q86VB7-2|C163A_HUMAN	tr|F5GZZ9|F5GZZ9_HUMAN;sp|Q86VB7-3|C163A_HUMAN;tr|C9JHR8|C9JHR8_HUMAN;sp|Q86VB7-4|C163A_HUMAN;sp|Q86VB7|C163A_HUMAN;sp|Q86VB7-2|C163A_HUMAN	8.45773	8.44484	8.49821	8.12428	8.18276	8.13748	2.869e+08	2.78509e+08	3.14927e+08	1.33131e+08	1.52321e+08	1.3724e+08	0.480148	+	2	2	2	3.7	3.7	3.7	0	2.9676	2550800000	23	3.73684	0.00146486	0.318757	13.3265
tr|A0A0C4DGH5|A0A0C4DGH5_HUMAN;sp|Q86VP6-2|CAND1_HUMAN;sp|Q86VP6|CAND1_HUMAN	tr|A0A0C4DGH5|A0A0C4DGH5_HUMAN;sp|Q86VP6-2|CAND1_HUMAN;sp|Q86VP6|CAND1_HUMAN	-	-	-	-	-	-	#VALUE!	#VALUE!	#VALUE!	#VALUE!	#VALUE!	#VALUE!	#VALUE!		1	1	1	5.5	5.5	5.5	0	37.67	74736000	1	-4.34294e-08	0	0	0
sp|Q86X29-6|LSR_HUMAN;sp|Q86X29-5|LSR_HUMAN;tr|S4R3V8|S4R3V8_HUMAN;sp|Q86X29-3|LSR_HUMAN;sp|Q86X29-4|LSR_HUMAN;sp|Q86X29|LSR_HUMAN;sp|Q86X29-2|LSR_HUMAN	sp|Q86X29-6|LSR_HUMAN;sp|Q86X29-5|LSR_HUMAN;tr|S4R3V8|S4R3V8_HUMAN;sp|Q86X29-3|LSR_HUMAN;sp|Q86X29-4|LSR_HUMAN;sp|Q86X29|LSR_HUMAN;sp|Q86X29-2|LSR_HUMAN	-	-	-	-	-	-	#VALUE!	#VALUE!	#VALUE!	#VALUE!	#VALUE!	#VALUE!	#VALUE!		2	2	2	5.5	5.5	5.5	0	2.9595	135190000	4	-4.34294e-08	0	0	0
tr|A0A0A6YYA0|A0A0A6YYA0_HUMAN;sp|Q9Y3B3-2|TMED7_HUMAN;sp|Q9Y3B3|TMED7_HUMAN;sp|Q86XR7-2|TCAM2_HUMAN;tr|G3V2Y2|G3V2Y2_HUMAN	tr|A0A0A6YYA0|A0A0A6YYA0_HUMAN;sp|Q9Y3B3-2|TMED7_HUMAN;sp|Q9Y3B3|TMED7_HUMAN;sp|Q86XR7-2|TCAM2_HUMAN	8.01174	8.07269	7.97315	-	-	-	1.0274e+08	1.1822e+08	9.40048e+07	#VALUE!	#VALUE!	#VALUE!	#VALUE!		3	3	3	19.1	19.1	19.1	0	9.2878	1107000000	21	0	1	-	0
sp|Q86Y38|XYLT1_HUMAN	sp|Q86Y38|XYLT1_HUMAN	8.0703	8.18007	-	-	-	-	1.17571e+08	1.51381e+08	#VALUE!	#VALUE!	#VALUE!	#VALUE!	#VALUE!		2	2	2	2	2	2	0	21.894	1078300000	16	0	1	-	0
sp|Q8IUK5-3|PLDX1_HUMAN;sp|Q8IUK5-2|PLDX1_HUMAN;sp|Q8IUK5|PLDX1_HUMAN	sp|Q8IUK5-3|PLDX1_HUMAN;sp|Q8IUK5-2|PLDX1_HUMAN;sp|Q8IUK5|PLDX1_HUMAN	-	-	-	-	-	-	#VALUE!	#VALUE!	#VALUE!	#VALUE!	#VALUE!	#VALUE!	#VALUE!		1	1	1	3.3	3.3	3.3	0.003882	1.9188	149070000	1	-4.34294e-08	0	0	0
sp|Q8IUL8|CILP2_HUMAN;tr|K7EPJ4|K7EPJ4_HUMAN	sp|Q8IUL8|CILP2_HUMAN;tr|K7EPJ4|K7EPJ4_HUMAN	8.33092	8.40056	8.472	-	8.15026	-	2.1425e+08	2.51513e+08	2.96483e+08	#VALUE!	1.41338e+08	#VALUE!	#VALUE!		9	9	9	10.3	10.3	10.3	0	29.322	1614500000	24	0	1	0.250893	0
sp|Q8IV08|PLD3_HUMAN;tr|M0R2W7|M0R2W7_HUMAN;tr|M0R1F7|M0R1F7_HUMAN;tr|M0R3G9|M0R3G9_HUMAN;tr|E2QRG1|E2QRG1_HUMAN	sp|Q8IV08|PLD3_HUMAN	8.43856	8.68934	8.61913	8.16271	8.18884	8.1634	2.74511e+08	4.89035e+08	4.16035e+08	1.45449e+08	1.54469e+08	1.4568e+08	0.377759	+	6	6	6	11.8	11.8	11.8	0	12.389	2225500000	19	2.26261	0.0159227	0.410693	5.46214
sp|Q8IWA5-3|CTL2_HUMAN;sp|Q8IWA5|CTL2_HUMAN;sp|Q8IWA5-2|CTL2_HUMAN;tr|K7ER17|K7ER17_HUMAN;tr|K7EPV6|K7EPV6_HUMAN;tr|K7ESF5|K7ESF5_HUMAN	sp|Q8IWA5-3|CTL2_HUMAN;sp|Q8IWA5|CTL2_HUMAN;sp|Q8IWA5-2|CTL2_HUMAN;tr|K7ER17|K7ER17_HUMAN;tr|K7EPV6|K7EPV6_HUMAN;tr|K7ESF5|K7ESF5_HUMAN	7.60272	-	7.91913	-	-	-	4.00608e+07	#VALUE!	8.30099e+07	#VALUE!	#VALUE!	#VALUE!	#VALUE!		2	2	2	2.4	2.4	2.4	0.0076104	1.7578	366680000	5	0	1	-	0
sp|Q8IWE2-2|NXP20_HUMAN;sp|Q8IWE2|NXP20_HUMAN	sp|Q8IWE2-2|NXP20_HUMAN;sp|Q8IWE2|NXP20_HUMAN	-	-	-	-	-	-	#VALUE!	#VALUE!	#VALUE!	#VALUE!	#VALUE!	#VALUE!	#VALUE!		1	1	1	3.9	3.9	3.9	0.003879	1.9182	383620000	2	-4.34294e-08	0	0	0
sp|Q8IWU5-2|SULF2_HUMAN;sp|Q8IWU5|SULF2_HUMAN	sp|Q8IWU5-2|SULF2_HUMAN;sp|Q8IWU5|SULF2_HUMAN	9.54821	9.5388	9.48166	9.33439	9.43478	9.43689	3.53354e+09	3.4578e+09	3.03152e+09	2.15968e+09	2.72132e+09	2.73458e+09	0.759821		2	2	2	2.5	2.5	2.5	0	11.448	48500000000	80	1.41756	0.0804075	0.120867	3.0445
tr|H0Y4Y9|H0Y4Y9_HUMAN;tr|B1AH90|B1AH90_HUMAN;tr|A0A087X285|A0A087X285_HUMAN;sp|Q8IWY4|SCUB1_HUMAN	tr|H0Y4Y9|H0Y4Y9_HUMAN;tr|B1AH90|B1AH90_HUMAN;tr|A0A087X285|A0A087X285_HUMAN;sp|Q8IWY4|SCUB1_HUMAN	7.80068	7.6756	7.80311	7.768	7.95849	7.89148	6.31946e+07	4.73805e+07	6.35492e+07	5.86138e+07	9.08845e+07	7.78897e+07	1.30589		3	3	3	14.9	14.9	14.9	0	9.6628	740120000	17	0.74072	0.323829	-0.112858	-1.61474
sp|Q8IYS5-4|OSCAR_HUMAN;sp|Q8IYS5|OSCAR_HUMAN;sp|Q8IYS5-7|OSCAR_HUMAN;sp|Q8IYS5-5|OSCAR_HUMAN;sp|Q8IYS5-6|OSCAR_HUMAN;sp|Q8IYS5-2|OSCAR_HUMAN;sp|Q8IYS5-3|OSCAR_HUMAN;tr|A0A0G2JMM7|A0A0G2JMM7_HUMAN	sp|Q8IYS5-4|OSCAR_HUMAN;sp|Q8IYS5|OSCAR_HUMAN;sp|Q8IYS5-7|OSCAR_HUMAN;sp|Q8IYS5-5|OSCAR_HUMAN;sp|Q8IYS5-6|OSCAR_HUMAN;sp|Q8IYS5-2|OSCAR_HUMAN;sp|Q8IYS5-3|OSCAR_HUMAN;tr|A0A0G2JMM7|A0A0G2JMM7_HUMAN	-	-	-	-	-	-	#VALUE!	#VALUE!	#VALUE!	#VALUE!	#VALUE!	#VALUE!	#VALUE!		11	1	1	69.4	8.5	8.5	0	5.776	122710000	3	-4.34294e-08	0	0	0
tr|B1AN15|B1AN15_HUMAN;sp|Q8IZA0-2|K319L_HUMAN;tr|E7EN73|E7EN73_HUMAN;sp|Q8IZA0|K319L_HUMAN;tr|H0Y4S8|H0Y4S8_HUMAN	tr|B1AN15|B1AN15_HUMAN;sp|Q8IZA0-2|K319L_HUMAN;tr|E7EN73|E7EN73_HUMAN;sp|Q8IZA0|K319L_HUMAN;tr|H0Y4S8|H0Y4S8_HUMAN	8.04301	-	-	7.82272	-	-	1.1041e+08	#VALUE!	#VALUE!	6.64844e+07	#VALUE!	#VALUE!	#VALUE!		3	3	3	4.8	4.8	4.8	0	4.2762	1214300000	15	0	1	0.220285	0
sp|Q8IZF2|AGRF5_HUMAN;sp|Q8IZF2-2|AGRF5_HUMAN;sp|Q8IZF2-3|AGRF5_HUMAN	sp|Q8IZF2|AGRF5_HUMAN;sp|Q8IZF2-2|AGRF5_HUMAN;sp|Q8IZF2-3|AGRF5_HUMAN	7.55069	7.82514	-	-	-	-	3.55378e+07	6.68559e+07	#VALUE!	#VALUE!	#VALUE!	#VALUE!	#VALUE!		4	4	4	3.5	3.5	3.5	0	7.5906	231530000	8	0	1	-	0
tr|C9IZ46|C9IZ46_HUMAN;tr|F8WFD9|F8WFD9_HUMAN;sp|Q8N114-2|SHSA5_HUMAN;sp|Q8N114|SHSA5_HUMAN;sp|Q8N114-5|SHSA5_HUMAN	tr|C9IZ46|C9IZ46_HUMAN;tr|F8WFD9|F8WFD9_HUMAN;sp|Q8N114-2|SHSA5_HUMAN;sp|Q8N114|SHSA5_HUMAN;sp|Q8N114-5|SHSA5_HUMAN	9.58889	9.61954	9.62956	9.43589	9.3407	9.35753	3.88052e+09	4.16428e+09	4.26148e+09	2.72829e+09	2.19129e+09	2.27788e+09	0.58486	+	4	4	4	32.1	32.1	32.1	0	12.559	39510000000	73	2.74606	0.00691131	0.234621	7.38275
tr|A0A0C4DG09|A0A0C4DG09_HUMAN;sp|Q8N126-3|CADM3_HUMAN;sp|Q8N126|CADM3_HUMAN;sp|Q8N126-2|CADM3_HUMAN	tr|A0A0C4DG09|A0A0C4DG09_HUMAN;sp|Q8N126-3|CADM3_HUMAN;sp|Q8N126|CADM3_HUMAN;sp|Q8N126-2|CADM3_HUMAN	7.91523	7.80733	7.71239	8.13165	7.82721	7.70617	8.22678e+07	6.41697e+07	5.15692e+07	1.3541e+08	6.71754e+07	5.08358e+07	1.27986		4	4	4	20.9	20.9	20.9	0	7.4534	631580000	18	0.213487	0.955352	-0.0766951	-0.549876
sp|Q8N271-2|PROM2_HUMAN;sp|Q8N271|PROM2_HUMAN;sp|Q8N271-3|PROM2_HUMAN;tr|F8WDW5|F8WDW5_HUMAN	sp|Q8N271-2|PROM2_HUMAN;sp|Q8N271|PROM2_HUMAN;sp|Q8N271-3|PROM2_HUMAN	7.64551	7.8318	7.8526	-	-	-	4.42089e+07	6.78891e+07	7.12197e+07	#VALUE!	#VALUE!	#VALUE!	#VALUE!		4	4	4	5	5	5	0	5.899	383020000	6	0	1	-	0
sp|Q8N2S1|LTBP4_HUMAN;sp|Q8N2S1-2|LTBP4_HUMAN;tr|A0A0C4DH07|A0A0C4DH07_HUMAN;sp|Q8N2S1-3|LTBP4_HUMAN;sp|Q8N2S1-4|LTBP4_HUMAN;tr|F8WAA0|F8WAA0_HUMAN;tr|A0A087WXJ2|A0A087WXJ2_HUMAN;tr|M0QZX0|M0QZX0_HUMAN;tr|A0A087WVR1|A0A087WVR1_HUMAN;tr|A0A087WXC2|A0A087WXC2_HUMAN;tr|M0QXV3|M0QXV3_HUMAN;tr|M0R351|M0R351_HUMAN;tr|A0A087WVV5|A0A087WVV5_HUMAN;tr|M0QYE9|M0QYE9_HUMAN	sp|Q8N2S1|LTBP4_HUMAN;sp|Q8N2S1-2|LTBP4_HUMAN;tr|A0A0C4DH07|A0A0C4DH07_HUMAN;sp|Q8N2S1-3|LTBP4_HUMAN	8.21827	8.15464	8.2441	8.28693	8.13934	8.06149	1.65299e+08	1.42771e+08	1.75428e+08	1.93611e+08	1.37829e+08	1.1521e+08	0.923788		9	9	9	6.6	6.6	6.6	0	22.461	3156800000	33	0.238051	0.908735	0.0430838	0.604661
sp|Q8N3J6-4|CADM2_HUMAN;sp|Q8N3J6-5|CADM2_HUMAN;sp|Q8N3J6-2|CADM2_HUMAN;sp|Q8N3J6|CADM2_HUMAN;sp|Q8N3J6-3|CADM2_HUMAN	sp|Q8N3J6-4|CADM2_HUMAN;sp|Q8N3J6-5|CADM2_HUMAN;sp|Q8N3J6-2|CADM2_HUMAN;sp|Q8N3J6|CADM2_HUMAN;sp|Q8N3J6-3|CADM2_HUMAN	-	-	-	-	-	-	#VALUE!	#VALUE!	#VALUE!	#VALUE!	#VALUE!	#VALUE!	#VALUE!		2	2	2	7.7	7.7	7.7	0	3.2876	396310000	7	-4.34294e-08	0	0	0
sp|Q8N6Q3|CD177_HUMAN;tr|A0A087WVM2|A0A087WVM2_HUMAN;sp|Q8N6Q3-2|CD177_HUMAN	sp|Q8N6Q3|CD177_HUMAN;tr|A0A087WVM2|A0A087WVM2_HUMAN	8.60795	8.43473	8.53701	8.2777	8.27566	-	4.05462e+08	2.72101e+08	3.44358e+08	1.8954e+08	1.88651e+08	#VALUE!	#VALUE!		7	7	7	22.9	22.9	22.9	0	14.493	3534500000	43	1.50937	0.066995	0.249885	3.84965
sp|Q8NBJ4-2|GOLM1_HUMAN;sp|Q8NBJ4|GOLM1_HUMAN;tr|F8WAT9|F8WAT9_HUMAN;tr|C9JYM4|C9JYM4_HUMAN;tr|C9J941|C9J941_HUMAN	sp|Q8NBJ4-2|GOLM1_HUMAN;sp|Q8NBJ4|GOLM1_HUMAN	9.54491	9.55566	9.54828	9.13446	9.13666	9.15045	3.50679e+09	3.59468e+09	3.53411e+09	1.36289e+09	1.36981e+09	1.414e+09	0.389889	+	15	15	15	37.6	37.6	37.6	0	242.9	31524000000	206	6.57878	5.05902e-05	0.409094	69.0369
sp|Q8NBS9|TXND5_HUMAN;sp|Q8NBS9-2|TXND5_HUMAN	sp|Q8NBS9|TXND5_HUMAN;sp|Q8NBS9-2|TXND5_HUMAN	8.34227	8.36037	8.27598	8.5128	8.44127	8.5931	2.19923e+08	2.29282e+08	1.8879e+08	3.25687e+08	2.76229e+08	3.91832e+08	1.55761	+	5	5	5	14.4	14.4	14.4	0	40.666	2218700000	26	1.69275	0.0468841	-0.189521	-3.73046
tr|F8WCD0|F8WCD0_HUMAN;sp|Q8NC42|RN149_HUMAN	tr|F8WCD0|F8WCD0_HUMAN;sp|Q8NC42|RN149_HUMAN	-	-	-	-	-	-	#VALUE!	#VALUE!	#VALUE!	#VALUE!	#VALUE!	#VALUE!	#VALUE!		2	2	2	9.5	9.5	9.5	0	8.2249	1422700000	5	-4.34294e-08	0	0	0
sp|Q8NC54|KCT2_HUMAN	sp|Q8NC54|KCT2_HUMAN	-	-	-	-	-	-	#VALUE!	#VALUE!	#VALUE!	#VALUE!	#VALUE!	#VALUE!	#VALUE!		1	1	1	3.8	3.8	3.8	0	3.3616	945170000	10	-4.34294e-08	0	0	0
sp|Q8NCC3|PAG15_HUMAN;tr|H3BMU8|H3BMU8_HUMAN;sp|Q8NCC3-2|PAG15_HUMAN;tr|B4DPU0|B4DPU0_HUMAN;tr|H3BM47|H3BM47_HUMAN;tr|B4DJW4|B4DJW4_HUMAN;tr|H3BPT3|H3BPT3_HUMAN	sp|Q8NCC3|PAG15_HUMAN;tr|H3BMU8|H3BMU8_HUMAN;sp|Q8NCC3-2|PAG15_HUMAN	8.45437	8.43355	8.43581	8.36818	8.41049	8.38074	2.84689e+08	2.71363e+08	2.72778e+08	2.33443e+08	2.5733e+08	2.40292e+08	0.882045	+	9	9	9	27.4	27.4	27.4	0	18.885	2158200000	29	1.74275	0.0429225	0.0547768	3.86423
sp|Q8NDA2|HMCN2_HUMAN;sp|Q8NDA2-2|HMCN2_HUMAN;sp|Q8NDA2-4|HMCN2_HUMAN	sp|Q8NDA2|HMCN2_HUMAN;sp|Q8NDA2-2|HMCN2_HUMAN	7.89978	7.77492	7.70704	-	-	-	7.93926e+07	5.95552e+07	5.09378e+07	#VALUE!	#VALUE!	#VALUE!	#VALUE!		3	3	3	0.7	0.7	0.7	0	9.6758	738750000	13	0	1	-	0
sp|Q8NDC0|MISSL_HUMAN	sp|Q8NDC0|MISSL_HUMAN	-	-	-	-	-	-	#VALUE!	#VALUE!	#VALUE!	#VALUE!	#VALUE!	#VALUE!	#VALUE!		1	1	1	6.9	6.9	6.9	0	24.832	271410000	3	-4.34294e-08	0	0	0
tr|A0A0G2JRI7|A0A0G2JRI7_HUMAN;tr|A0A0G2JQ62|A0A0G2JQ62_HUMAN;sp|Q8NF37|PCAT1_HUMAN	tr|A0A0G2JRI7|A0A0G2JRI7_HUMAN;tr|A0A0G2JQ62|A0A0G2JQ62_HUMAN;sp|Q8NF37|PCAT1_HUMAN	-	-	-	-	-	-	#VALUE!	#VALUE!	#VALUE!	#VALUE!	#VALUE!	#VALUE!	#VALUE!		1	1	1	15.4	15.4	15.4	0	11.468	27769000	1	-4.34294e-08	0	0	0
tr|A0A3B3ITN8|A0A3B3ITN8_HUMAN;sp|Q8NFJ5|RAI3_HUMAN;tr|H0YFN2|H0YFN2_HUMAN;tr|F5GWG3|F5GWG3_HUMAN	tr|A0A3B3ITN8|A0A3B3ITN8_HUMAN;sp|Q8NFJ5|RAI3_HUMAN;tr|H0YFN2|H0YFN2_HUMAN;tr|F5GWG3|F5GWG3_HUMAN	7.69051	-	7.54683	-	-	-	4.90354e+07	#VALUE!	3.52233e+07	#VALUE!	#VALUE!	#VALUE!	#VALUE!		2	2	2	5.9	5.9	5.9	0	6.2801	345320000	10	0	1	-	0
sp|Q8NFT8|DNER_HUMAN	sp|Q8NFT8|DNER_HUMAN	8.21224	8.08336	8.08927	-	-	-	1.6302e+08	1.2116e+08	1.2282e+08	#VALUE!	#VALUE!	#VALUE!	#VALUE!		4	4	4	6.6	6.6	6.6	0	7.754	1291600000	21	0	1	-	0
sp|Q8NFU4|FDSCP_HUMAN	sp|Q8NFU4|FDSCP_HUMAN	-	-	-	-	-	-	#VALUE!	#VALUE!	#VALUE!	#VALUE!	#VALUE!	#VALUE!	#VALUE!		1	1	1	10.6	10.6	10.6	0.0097598	1.6838	187740000	1	-4.34294e-08	0	0	0
sp|Q8NFZ8|CADM4_HUMAN	sp|Q8NFZ8|CADM4_HUMAN	9.46826	9.41172	9.51878	9.14817	9.19262	9.14292	2.93941e+09	2.5806e+09	3.30202e+09	1.4066e+09	1.55819e+09	1.3897e+09	0.493592	+	11	11	11	42.5	42.5	42.5	0	163.67	28353000000	175	3.034	0.00441191	0.305014	8.78799
sp|Q8NHH9-3|ATLA2_HUMAN;sp|Q8NHH9-5|ATLA2_HUMAN;sp|Q8NHH9|ATLA2_HUMAN	sp|Q8NHH9-3|ATLA2_HUMAN;sp|Q8NHH9-5|ATLA2_HUMAN;sp|Q8NHH9|ATLA2_HUMAN	-	-	-	-	-	-	#VALUE!	#VALUE!	#VALUE!	#VALUE!	#VALUE!	#VALUE!	#VALUE!		1	1	1	7.5	7.5	7.5	0	10.919	34163000	1	-4.34294e-08	0	0	0
tr|A0A0G2JNL1|A0A0G2JNL1_HUMAN;tr|A0A0G2JPI0|A0A0G2JPI0_HUMAN;sp|Q8NHJ6-3|LIRB4_HUMAN;tr|A0A0A0MS20|A0A0A0MS20_HUMAN;tr|A0A0G2JPX5|A0A0G2JPX5_HUMAN;tr|A0A0G2JPU4|A0A0G2JPU4_HUMAN;tr|A0A0G2JMH7|A0A0G2JMH7_HUMAN;tr|A0A0G2JQ20|A0A0G2JQ20_HUMAN;tr|A0A0G2JQ10|A0A0G2JQ10_HUMAN;tr|A0A0G2JP25|A0A0G2JP25_HUMAN;tr|A0A0G2JNE9|A0A0G2JNE9_HUMAN;sp|Q8NHJ6|LIRB4_HUMAN;tr|A0A0G2JM84|A0A0G2JM84_HUMAN;tr|A0A0G2JML…	tr|A0A0G2JNL1|A0A0G2JNL1_HUMAN;tr|A0A0G2JPI0|A0A0G2JPI0_HUMAN;sp|Q8NHJ6-3|LIRB4_HUMAN;tr|A0A0A0MS20|A0A0A0MS20_HUMAN;tr|A0A0G2JPX5|A0A0G2JPX5_HUMAN;tr|A0A0G2JPU4|A0A0G2JPU4_HUMAN;tr|A0A0G2JMH7|A0A0G2JMH7_HUMAN;tr|A0A0G2JQ20|A0A0G2JQ20_HUMAN;tr|A0A0G2JQ10|A0A0G2JQ10_HUMAN;tr|A0A0G2JP25|A0A0G2JP25_HUMAN;tr|A0A0G2JNE9|A0A0G2JNE9_HUMAN;sp|Q8NHJ6|LIRB4_HUMAN;tr|A0A0G2JM84|A0A0G2JM84_HUMAN;tr|A0A0G2JML…	8.18735	8.17435	8.18727	8.149	8.1865	8.19075	1.53939e+08	1.494e+08	1.53911e+08	1.40929e+08	1.53638e+08	1.55149e+08	0.983524		5	5	5	12.1	12.1	12.1	0	22.494	1441300000	36	0.210271	0.960888	0.00756995	0.542619
sp|Q8NHP8|PLBL2_HUMAN;sp|Q8NHP8-2|PLBL2_HUMAN	sp|Q8NHP8|PLBL2_HUMAN;sp|Q8NHP8-2|PLBL2_HUMAN	8.4308	8.4	8.40345	8.45242	8.5015	8.37623	2.6965e+08	2.51189e+08	2.53192e+08	2.83413e+08	3.17322e+08	2.3781e+08	1.08335		9	9	9	22.1	22.1	22.1	0	23.604	2216300000	57	0.352112	0.715254	-0.0319646	-0.847364
tr|H7BXI7|H7BXI7_HUMAN;sp|Q8NI32|LPD6B_HUMAN;sp|Q8NI32-2|LPD6B_HUMAN	tr|H7BXI7|H7BXI7_HUMAN;sp|Q8NI32|LPD6B_HUMAN;sp|Q8NI32-2|LPD6B_HUMAN	7.8929	7.64801	7.82118	7.35694	-	7.20812	7.81448e+07	4.44642e+07	6.62491e+07	2.27478e+07		1.6148e+07	0.308929	+	2	2	2	14.8	14.8	14.8	0	29.467	446580000	18	1.72211	0.0446805	0.504832	4.63125
tr|K7EKF6|K7EKF6_HUMAN;sp|Q8NI99|ANGL6_HUMAN	tr|K7EKF6|K7EKF6_HUMAN;sp|Q8NI99|ANGL6_HUMAN	-	-	-	-	-	-	#VALUE!	#VALUE!	#VALUE!	#VALUE!	#VALUE!	#VALUE!	#VALUE!		2	1	1	6	3.5	3.5	0	3.2991	36725000	4	-4.34294e-08	0	0	0
sp|Q8TB96|TIP_HUMAN;tr|F5GXC5|F5GXC5_HUMAN;tr|H3BUJ1|H3BUJ1_HUMAN	sp|Q8TB96|TIP_HUMAN;tr|F5GXC5|F5GXC5_HUMAN;tr|H3BUJ1|H3BUJ1_HUMAN	8.12287	8.12775	8.08386	-	-	-	1.327e+08	1.34199e+08	1.213e+08	#VALUE!	#VALUE!	#VALUE!	#VALUE!		6	6	6	10	10	10	0	18.58	902790000	15	0	1	-	0
sp|Q8TBP5|F174A_HUMAN	sp|Q8TBP5|F174A_HUMAN	-	-	-	-	-	-	#VALUE!	#VALUE!	#VALUE!	#VALUE!	#VALUE!	#VALUE!	#VALUE!		1	1	1	4.7	4.7	4.7	0	3.1116	4576000000	9	-4.34294e-08	0	0	0
sp|Q8TCT0-2|CERK1_HUMAN;sp|Q8TCT0|CERK1_HUMAN	sp|Q8TCT0-2|CERK1_HUMAN;sp|Q8TCT0|CERK1_HUMAN	-	-	-	-	-	-	#VALUE!	#VALUE!	#VALUE!	#VALUE!	#VALUE!	#VALUE!	#VALUE!		1	1	1	4.4	4.4	4.4	0.0039185	1.9931	3206300000	2	-4.34294e-08	0	0	0
tr|H0YNA7|H0YNA7_HUMAN;sp|Q8TCT8|SPP2A_HUMAN	tr|H0YNA7|H0YNA7_HUMAN;sp|Q8TCT8|SPP2A_HUMAN	-	-	-	-	-	-	#VALUE!	#VALUE!	#VALUE!	#VALUE!	#VALUE!	#VALUE!	#VALUE!		1	1	1	9.4	9.4	9.4	0	3.4392	299520000	9	-4.34294e-08	0	0	0
tr|H0Y4H3|H0Y4H3_HUMAN;sp|Q8TCZ2|C99L2_HUMAN;tr|A0A0U1RQT8|A0A0U1RQT8_HUMAN;sp|Q8TCZ2-6|C99L2_HUMAN;sp|Q8TCZ2-3|C99L2_HUMAN;sp|Q8TCZ2-2|C99L2_HUMAN;sp|Q8TCZ2-5|C99L2_HUMAN	tr|H0Y4H3|H0Y4H3_HUMAN;sp|Q8TCZ2|C99L2_HUMAN;tr|A0A0U1RQT8|A0A0U1RQT8_HUMAN;sp|Q8TCZ2-6|C99L2_HUMAN;sp|Q8TCZ2-3|C99L2_HUMAN;sp|Q8TCZ2-2|C99L2_HUMAN;sp|Q8TCZ2-5|C99L2_HUMAN	8.42165	8.2783	8.34482	-	-	-	2.64028e+08	1.89802e+08	2.21218e+08	#VALUE!	#VALUE!	#VALUE!	#VALUE!		4	4	4	33.1	33.1	33.1	0	21.185	1962500000	33	0	1	-	0
sp|Q8TDQ0-2|HAVR2_HUMAN;tr|E5RHN3|E5RHN3_HUMAN;sp|Q8TDQ0|HAVR2_HUMAN	sp|Q8TDQ0-2|HAVR2_HUMAN;tr|E5RHN3|E5RHN3_HUMAN;sp|Q8TDQ0|HAVR2_HUMAN	9.50817	9.50427	9.50172	9.27131	9.32488	9.23236	3.22233e+09	3.19352e+09	3.17483e+09	1.86771e+09	2.11291e+09	1.7075e+09	0.593088	+	5	5	5	48.6	48.6	48.6	0	28.117	32402000000	87	2.97871	0.00466285	0.228534	8.50073
sp|Q8TDQ1-3|CLM1_HUMAN;sp|Q8TDQ1-4|CLM1_HUMAN;sp|Q8TDQ1-2|CLM1_HUMAN;sp|Q8TDQ1-5|CLM1_HUMAN;sp|Q8TDQ1|CLM1_HUMAN;sp|Q8TDQ1-6|CLM1_HUMAN;tr|J3KS52|J3KS52_HUMAN	sp|Q8TDQ1-3|CLM1_HUMAN;sp|Q8TDQ1-4|CLM1_HUMAN;sp|Q8TDQ1-2|CLM1_HUMAN;sp|Q8TDQ1-5|CLM1_HUMAN;sp|Q8TDQ1|CLM1_HUMAN;sp|Q8TDQ1-6|CLM1_HUMAN;tr|J3KS52|J3KS52_HUMAN	8.21985	8.34901	8.32399	8.26404	8.27316	8.17952	1.65901e+08	2.23362e+08	2.10858e+08	1.83671e+08	1.87569e+08	1.51189e+08	0.870537		3	3	3	18.8	18.8	18.8	0	6.8678	1807300000	15	0.520762	0.508989	0.0587072	1.18541
sp|Q8WU39|MZB1_HUMAN	sp|Q8WU39|MZB1_HUMAN	-	-	-	-	-	-	#VALUE!	#VALUE!	#VALUE!	#VALUE!	#VALUE!	#VALUE!	#VALUE!		1	1	1	6.9	6.9	6.9	0	2.5212	240010000	1	-4.34294e-08	0	0	0
sp|Q8WUM4|PDC6I_HUMAN;sp|Q8WUM4-2|PDC6I_HUMAN;tr|C9IZF9|C9IZF9_HUMAN;sp|Q8WUM4-3|PDC6I_HUMAN;tr|A0A3B3IT07|A0A3B3IT07_HUMAN	sp|Q8WUM4|PDC6I_HUMAN;sp|Q8WUM4-2|PDC6I_HUMAN	8.48928	8.35426	8.4384	-	-	-	3.08518e+08	2.26079e+08	2.7441e+08	#VALUE!	#VALUE!	#VALUE!	#VALUE!		8	8	8	11.2	11.2	11.2	0	35.372	1985800000	25	0	1	-	0
tr|J3KSN0|J3KSN0_HUMAN;tr|J3QQU6|J3QQU6_HUMAN;tr|J3QKK2|J3QKK2_HUMAN;tr|J3KTR4|J3KTR4_HUMAN;sp|Q8WVN6|SCTM1_HUMAN	tr|J3KSN0|J3KSN0_HUMAN;tr|J3QQU6|J3QQU6_HUMAN;tr|J3QKK2|J3QKK2_HUMAN;tr|J3KTR4|J3KTR4_HUMAN;sp|Q8WVN6|SCTM1_HUMAN	9.63072	9.55939	9.48172	9.86369	9.64351	9.61866	4.27287e+09	3.62568e+09	3.03194e+09	7.30617e+09	4.40058e+09	4.15585e+09	1.45123		3	3	3	35.6	35.6	35.6	0	159.52	54771000000	820	0.784845	0.295844	-0.151344	-1.70123
sp|Q8WW52|F151A_HUMAN;sp|Q8WW52-2|F151A_HUMAN	sp|Q8WW52|F151A_HUMAN;sp|Q8WW52-2|F151A_HUMAN	8.48295	8.49008	8.54097	-	7.89787	-	3.04053e+08	3.09086e+08	3.47512e+08	#VALUE!	7.90442e+07	#VALUE!	#VALUE!		6	6	6	17.3	17.3	17.3	0	47.661	1585500000	25	0	1	0.606797	0
sp|Q8WZ42-3|TITIN_HUMAN;sp|Q8WZ42-10|TITIN_HUMAN;tr|A0A0A0MRA3|A0A0A0MRA3_HUMAN;sp|Q8WZ42-9|TITIN_HUMAN;sp|Q8WZ42-5|TITIN_HUMAN;sp|Q8WZ42-11|TITIN_HUMAN;sp|Q8WZ42-4|TITIN_HUMAN;sp|Q8WZ42-7|TITIN_HUMAN;sp|Q8WZ42-2|TITIN_HUMAN;sp|Q8WZ42|TITIN_HUMAN;sp|Q8WZ42-8|TITIN_HUMAN;sp|Q8WZ42-13|TITIN_HUMAN;tr|A0A0A0MTS7|A0A0A0MTS7_HUMAN;sp|Q8WZ42-12|TITIN_HUMAN;sp|Q8WZ42-6|TITIN_HUMAN	sp|Q8WZ42-3|TITIN_HUMAN;sp|Q8WZ42-10|TITIN_HUMAN;tr|A0A0A0MRA3|A0A0A0MRA3_HUMAN;sp|Q8WZ42-9|TITIN_HUMAN;sp|Q8WZ42-5|TITIN_HUMAN;sp|Q8WZ42-11|TITIN_HUMAN;sp|Q8WZ42-4|TITIN_HUMAN;sp|Q8WZ42-7|TITIN_HUMAN;sp|Q8WZ42-2|TITIN_HUMAN;sp|Q8WZ42|TITIN_HUMAN;sp|Q8WZ42-8|TITIN_HUMAN;sp|Q8WZ42-13|TITIN_HUMAN;tr|A0A0A0MTS7|A0A0A0MTS7_HUMAN;sp|Q8WZ42-12|TITIN_HUMAN;sp|Q8WZ42-6|TITIN_HUMAN	8.58295	8.637	8.69411	8.519	8.70559	8.65517	3.82781e+08	4.33511e+08	4.94436e+08	3.3037e+08	5.0768e+08	4.52033e+08	0.984249		5	5	5	0.2	0.2	0.2	0	9.5786	4894000000	21	0.0617079	1	0.0114317	0.177767
sp|Q8WZ75-2|ROBO4_HUMAN;sp|Q8WZ75|ROBO4_HUMAN;sp|Q8WZ75-3|ROBO4_HUMAN;tr|B4DYV8|B4DYV8_HUMAN	sp|Q8WZ75-2|ROBO4_HUMAN;sp|Q8WZ75|ROBO4_HUMAN;sp|Q8WZ75-3|ROBO4_HUMAN;tr|B4DYV8|B4DYV8_HUMAN	9.56444	9.55421	9.55245	9.26717	9.29607	9.2411	3.66809e+09	3.5827e+09	3.56821e+09	1.84999e+09	1.97729e+09	1.74221e+09	0.514788	+	17	17	17	28.5	28.5	28.5	0	204.87	32435000000	250	4.22421	0.000753004	0.288919	17.7132
sp|Q92520|FAM3C_HUMAN;tr|C9JP35|C9JP35_HUMAN;tr|C9JMN4|C9JMN4_HUMAN	sp|Q92520|FAM3C_HUMAN;tr|C9JP35|C9JP35_HUMAN;tr|C9JMN4|C9JMN4_HUMAN	8.65594	8.77702	8.69304	9.05968	8.94579	9.04005	4.52835e+08	5.98439e+08	4.93219e+08	1.14731e+09	8.82653e+08	1.0966e+09	2.02433	+	12	12	12	65.2	65.2	65.2	0	88.251	6809300000	76	2.43927	0.0117433	-0.306507	-6.1078
tr|H0Y6T7|H0Y6T7_HUMAN;sp|Q92542-2|NICA_HUMAN;sp|Q92542|NICA_HUMAN;tr|Q5T205|Q5T205_HUMAN;tr|H0Y3Z4|H0Y3Z4_HUMAN	tr|H0Y6T7|H0Y6T7_HUMAN;sp|Q92542-2|NICA_HUMAN;sp|Q92542|NICA_HUMAN;tr|Q5T205|Q5T205_HUMAN;tr|H0Y3Z4|H0Y3Z4_HUMAN	-	-	-	-	-	-	#VALUE!	#VALUE!	#VALUE!	#VALUE!	#VALUE!	#VALUE!	#VALUE!		2	2	2	8.4	8.4	8.4	0.0038911	1.9349	50821000	3	-4.34294e-08	0	0	0
tr|F5H283|F5H283_HUMAN;sp|Q92563|TICN2_HUMAN	tr|F5H283|F5H283_HUMAN;sp|Q92563|TICN2_HUMAN	7.88619	-	7.82313	-	-	-	7.69467e+07	#VALUE!	6.65472e+07	#VALUE!	#VALUE!	#VALUE!	#VALUE!		2	2	2	4.5	4.5	4.5	0	4.2171	531330000	8	0	1	-	0
tr|E5RJY1|E5RJY1_HUMAN;tr|E7ESM1|E7ESM1_HUMAN;sp|Q92597-3|NDRG1_HUMAN;sp|Q92597-2|NDRG1_HUMAN;sp|Q92597|NDRG1_HUMAN	tr|E5RJY1|E5RJY1_HUMAN;tr|E7ESM1|E7ESM1_HUMAN;sp|Q92597-3|NDRG1_HUMAN;sp|Q92597-2|NDRG1_HUMAN;sp|Q92597|NDRG1_HUMAN	-	-	-	-	-	-	#VALUE!	#VALUE!	#VALUE!	#VALUE!	#VALUE!	#VALUE!	#VALUE!		1	1	1	13.6	13.6	13.6	0	4.1591	80165000	1	-4.34294e-08	0	0	0
sp|Q92616|GCN1_HUMAN	sp|Q92616|GCN1_HUMAN	-	-	-	-	-	-	#VALUE!	#VALUE!	#VALUE!	#VALUE!	#VALUE!	#VALUE!	#VALUE!		3	3	3	3	3	3	0	33.754	100170000	3	-4.34294e-08	0	0	0
sp|Q92673|SORL_HUMAN	sp|Q92673|SORL_HUMAN	7.63604	7.60358	-	-	-	-	4.32554e+07	4.01402e+07	#VALUE!	#VALUE!	#VALUE!	#VALUE!	#VALUE!		3	3	3	1.5	1.5	1.5	0	4.24	132530000	4	0	1	-	0
sp|Q92688-2|AN32B_HUMAN;sp|Q92688|AN32B_HUMAN	sp|Q92688-2|AN32B_HUMAN;sp|Q92688|AN32B_HUMAN	-	-	-	-	-	-	#VALUE!	#VALUE!	#VALUE!	#VALUE!	#VALUE!	#VALUE!	#VALUE!		1	1	1	14.9	14.9	14.9	0	68.65	337040000	6	-4.34294e-08	0	0	0
sp|Q92692-2|NECT2_HUMAN;sp|Q92692|NECT2_HUMAN	sp|Q92692-2|NECT2_HUMAN;sp|Q92692|NECT2_HUMAN	9.12733	9.12267	9.08167	8.96646	8.92896	8.99584	1.3407e+09	1.32639e+09	1.2069e+09	9.25678e+08	8.49102e+08	9.90467e+08	0.713801	+	9	9	3	21.9	21.9	5	0	71.696	11869000000	131	2.42926	0.0119769	0.146807	6.06959
sp|Q92743|HTRA1_HUMAN	sp|Q92743|HTRA1_HUMAN	7.4743	7.5476	7.50676	7.46824	-	-	2.98057e+07	3.52858e+07	3.21189e+07	2.93927e+07	#VALUE!	#VALUE!	#VALUE!		2	2	2	4.8	4.8	4.8	0	3.3496	277540000	4	0	1	0.0413121	0
sp|Q92765|SFRP3_HUMAN	sp|Q92765|SFRP3_HUMAN	8.08156	8.04945	-	8.11434	8.28614	8.09861	1.20659e+08	1.1206e+08	#VALUE!	1.30119e+08	1.93259e+08	1.2549e+08	#VALUE!		2	2	2	8	8	8	0	2.6504	1071100000	9	0.539322	0.490284	-0.100858	-1.28553
sp|Q92820|GGH_HUMAN	sp|Q92820|GGH_HUMAN	9.44498	9.46574	9.50472	9.26865	9.42449	9.27678	2.78599e+09	2.9224e+09	3.19683e+09	1.85631e+09	2.6576e+09	1.89139e+09	0.719274		12	12	12	44.3	44.3	44.3	0	140.81	21918000000	161	1.29873	0.102128	0.148505	2.77127
sp|Q92859-3|NEO1_HUMAN;sp|Q92859-2|NEO1_HUMAN;sp|Q92859-4|NEO1_HUMAN;sp|Q92859|NEO1_HUMAN	sp|Q92859-3|NEO1_HUMAN;sp|Q92859-2|NEO1_HUMAN;sp|Q92859-4|NEO1_HUMAN;sp|Q92859|NEO1_HUMAN	7.92993	7.97535	7.94	-	-	-	8.51001e+07	9.44822e+07	8.70964e+07	#VALUE!	#VALUE!	#VALUE!	#VALUE!		6	6	6	4.4	4.4	4.4	0	7.1877	701660000	22	0	1	-	0
sp|Q92876|KLK6_HUMAN;sp|Q92876-2|KLK6_HUMAN	sp|Q92876|KLK6_HUMAN;sp|Q92876-2|KLK6_HUMAN	-	-	-	-	7.88752	7.93639	#VALUE!	#VALUE!	#VALUE!	#VALUE!	7.71827e+07	8.63754e+07	#VALUE!		2	2	2	11.9	11.9	11.9	0	6.7985	167430000	5	0	1	-	0
sp|Q92896|GSLG1_HUMAN;sp|Q92896-3|GSLG1_HUMAN;sp|Q92896-2|GSLG1_HUMAN;tr|H3BM42|H3BM42_HUMAN;tr|H3BQT1|H3BQT1_HUMAN;tr|H3BRD8|H3BRD8_HUMAN;tr|H3BQU9|H3BQU9_HUMAN	sp|Q92896|GSLG1_HUMAN;sp|Q92896-3|GSLG1_HUMAN;sp|Q92896-2|GSLG1_HUMAN;tr|H3BM42|H3BM42_HUMAN	8.17998	8.24279	8.20417	-	-	8.18307	1.51349e+08	1.749e+08	1.60018e+08	#VALUE!	#VALUE!	1.5243e+08	#VALUE!		12	12	12	12.5	12.5	12.5	0	33.278	1395900000	24	0	1	0.025912	0
tr|A0A0U1RR20|A0A0U1RR20_HUMAN;sp|Q92954-6|PRG4_HUMAN;sp|Q92954|PRG4_HUMAN;sp|Q92954-3|PRG4_HUMAN;sp|Q92954-5|PRG4_HUMAN;sp|Q92954-2|PRG4_HUMAN;sp|Q92954-4|PRG4_HUMAN;tr|E9PLR3|E9PLR3_HUMAN;tr|J3KP74|J3KP74_HUMAN	tr|A0A0U1RR20|A0A0U1RR20_HUMAN;sp|Q92954-6|PRG4_HUMAN;sp|Q92954|PRG4_HUMAN;sp|Q92954-3|PRG4_HUMAN;sp|Q92954-5|PRG4_HUMAN;sp|Q92954-2|PRG4_HUMAN;sp|Q92954-4|PRG4_HUMAN	8.96254	8.87136	8.91393	8.93924	9.00864	9.03611	9.1736e+08	7.43635e+08	8.20219e+08	8.69441e+08	1.02009e+09	1.0867e+09	1.19951		6	6	6	4.8	4.8	4.8	0	11.534	10408000000	38	0.943079	0.214373	-0.0787236	-2.01609
tr|F6UPZ7|F6UPZ7_HUMAN;tr|B9A034|B9A034_HUMAN;tr|F6Q0M4|F6Q0M4_HUMAN;sp|Q92956|TNR14_HUMAN;sp|Q92956-2|TNR14_HUMAN	tr|F6UPZ7|F6UPZ7_HUMAN;tr|B9A034|B9A034_HUMAN;tr|F6Q0M4|F6Q0M4_HUMAN;sp|Q92956|TNR14_HUMAN	9.1175	9.09262	9.20518	8.90037	8.92345	8.90205	1.31069e+09	1.23771e+09	1.60391e+09	7.95005e+08	8.38398e+08	7.98087e+08	0.585575	+	3	3	3	29	29	29	0	59.394	14044000000	82	2.55834	0.00953738	0.22981	6.57802
sp|Q93088|BHMT1_HUMAN;tr|E5RJH0|E5RJH0_HUMAN;sp|Q9H2M3-2|BHMT2_HUMAN	sp|Q93088|BHMT1_HUMAN;tr|E5RJH0|E5RJH0_HUMAN	9.20906	9.21969	9.25264	8.81165	8.91902	8.9368	1.6183e+09	1.6584e+09	1.78912e+09	6.48112e+08	8.29889e+08	8.6457e+08	0.462426	+	14	14	12	46.8	46.8	42.4	0	122.34	9663200000	88	2.91824	0.00516812	0.337971	8.19632
sp|Q93091|RNAS6_HUMAN	sp|Q93091|RNAS6_HUMAN	-	-	-	-	-	-	#VALUE!	#VALUE!	#VALUE!	#VALUE!	#VALUE!	#VALUE!	#VALUE!		1	1	1	7.3	7.3	7.3	0.0076511	1.788	212450000	4	-4.34294e-08	0	0	0
sp|Q969E1|LEAP2_HUMAN	sp|Q969E1|LEAP2_HUMAN	8.74104	8.83364	8.82068	8.68228	8.82498	8.84681	5.50858e+08	6.81773e+08	6.61729e+08	4.81149e+08	6.68313e+08	7.02765e+08	0.977759		4	4	4	36.4	36.4	36.4	0	9.8487	6505800000	38	0.0822503	1	0.0137625	0.232633
sp|Q969H8|MYDGF_HUMAN;tr|M0QXF7|M0QXF7_HUMAN;tr|M0QYN0|M0QYN0_HUMAN	sp|Q969H8|MYDGF_HUMAN;tr|M0QXF7|M0QXF7_HUMAN;tr|M0QYN0|M0QYN0_HUMAN	7.71542	7.56539	-	-	-	-	5.19302e+07	3.67612e+07	#VALUE!	#VALUE!	#VALUE!	#VALUE!	#VALUE!		3	3	3	20.2	20.2	20.2	0	3.046	226180000	5	0	1	-	0
tr|C9J8Z4|C9J8Z4_HUMAN;sp|Q969P0-3|IGSF8_HUMAN;sp|Q969P0|IGSF8_HUMAN	tr|C9J8Z4|C9J8Z4_HUMAN;sp|Q969P0-3|IGSF8_HUMAN;sp|Q969P0|IGSF8_HUMAN	9.24751	9.23679	9.26508	9.29763	9.27374	9.23437	1.76811e+09	1.725e+09	1.84111e+09	1.9844e+09	1.87819e+09	1.71542e+09	1.0457		7	7	7	27.6	27.6	27.6	0	42.789	20360000000	109	0.392491	0.659497	-0.0187877	-0.929921
tr|C9JEN3|C9JEN3_HUMAN;tr|C9IYT2|C9IYT2_HUMAN;tr|F8WDY4|F8WDY4_HUMAN;tr|C9IZ27|C9IZ27_HUMAN;tr|C9JW19|C9JW19_HUMAN;tr|C9JWV9|C9JWV9_HUMAN;tr|B4DUD2|B4DUD2_HUMAN;sp|Q969X1|LFG3_HUMAN	tr|C9JEN3|C9JEN3_HUMAN;tr|C9IYT2|C9IYT2_HUMAN;tr|F8WDY4|F8WDY4_HUMAN;tr|C9IZ27|C9IZ27_HUMAN;tr|C9JW19|C9JW19_HUMAN;tr|C9JWV9|C9JWV9_HUMAN;tr|B4DUD2|B4DUD2_HUMAN;sp|Q969X1|LFG3_HUMAN	-	-	-	-	-	-	#VALUE!	#VALUE!	#VALUE!	#VALUE!	#VALUE!	#VALUE!	#VALUE!		1	1	1	13.2	13.2	13.2	0.0024194	2.2654	95178000	2	-4.34294e-08	0	0	0
sp|Q969Z4|TR19L_HUMAN;tr|F5H2T5|F5H2T5_HUMAN;tr|F5GYS9|F5GYS9_HUMAN	sp|Q969Z4|TR19L_HUMAN;tr|F5H2T5|F5H2T5_HUMAN;tr|F5GYS9|F5GYS9_HUMAN	8.22303	8.22832	8.2951	-	-	-	1.67121e+08	1.69169e+08	1.97288e+08	#VALUE!	#VALUE!	#VALUE!	#VALUE!		4	4	4	11.9	11.9	11.9	0	61.446	2239800000	23	0	1	-	0
sp|Q96AM1|MRGRF_HUMAN	sp|Q96AM1|MRGRF_HUMAN	-	-	-	-	-	-	#VALUE!	#VALUE!	#VALUE!	#VALUE!	#VALUE!	#VALUE!	#VALUE!		1	1	1	4.1	4.1	4.1	0	2.9528	176060000	2	-4.34294e-08	0	0	0
sp|Q96AP7|ESAM_HUMAN;tr|F8WDW9|F8WDW9_HUMAN;tr|C9JIE7|C9JIE7_HUMAN	sp|Q96AP7|ESAM_HUMAN;tr|F8WDW9|F8WDW9_HUMAN	8.29559	8.30735	8.38653	8.50443	8.51379	8.58662	1.9751e+08	2.02932e+08	2.43517e+08	3.1947e+08	3.2643e+08	3.86029e+08	1.60247	+	4	4	4	13.8	13.8	13.8	0	32.413	3052600000	33	2.21948	0.0173219	-0.205124	-5.31327
tr|G3V4C2|G3V4C2_HUMAN;sp|Q96B86-3|RGMA_HUMAN;sp|Q96B86|RGMA_HUMAN;tr|A0A0A0MTQ4|A0A0A0MTQ4_HUMAN;sp|Q96B86-4|RGMA_HUMAN	tr|G3V4C2|G3V4C2_HUMAN;sp|Q96B86-3|RGMA_HUMAN;sp|Q96B86|RGMA_HUMAN;tr|A0A0A0MTQ4|A0A0A0MTQ4_HUMAN;sp|Q96B86-4|RGMA_HUMAN	-	-	-	-	-	-	#VALUE!	#VALUE!	#VALUE!	#VALUE!	#VALUE!	#VALUE!	#VALUE!		1	1	1	31.1	31.1	31.1	0	2.5331	174520000	2	-4.34294e-08	0	0	0
tr|H0Y4Y4|H0Y4Y4_HUMAN;sp|Q96C19|EFHD2_HUMAN;tr|A0A087X1Z2|A0A087X1Z2_HUMAN;sp|Q9BUP0-2|EFHD1_HUMAN;sp|Q9BUP0|EFHD1_HUMAN;tr|C9JTV4|C9JTV4_HUMAN;tr|Q8WYH2|Q8WYH2_HUMAN	tr|H0Y4Y4|H0Y4Y4_HUMAN;sp|Q96C19|EFHD2_HUMAN;tr|A0A087X1Z2|A0A087X1Z2_HUMAN;sp|Q9BUP0-2|EFHD1_HUMAN;sp|Q9BUP0|EFHD1_HUMAN	-	-	-	8.11153	8.06677	8.02918	#VALUE!	#VALUE!	#VALUE!	1.2928e+08	1.16619e+08	1.0695e+08	#VALUE!		4	4	4	22.3	22.3	22.3	0	4.7914	593470000	9	0	1	-	0
tr|A0A0C4DGN4|A0A0C4DGN4_HUMAN;sp|Q96DA0|ZG16B_HUMAN;tr|I3L1H9|I3L1H9_HUMAN;tr|I3L3X0|I3L3X0_HUMAN	tr|A0A0C4DGN4|A0A0C4DGN4_HUMAN;sp|Q96DA0|ZG16B_HUMAN	9.33788	9.41113	9.55417	9.07456	9.07207	9.0633	2.17711e+09	2.57709e+09	3.58237e+09	1.1873e+09	1.18051e+09	1.15691e+09	0.422802	+	5	5	5	47.2	47.2	47.2	0	91.561	19024000000	100	2.33771	0.0137707	0.364421	5.7294
sp|Q96DG6|CMBL_HUMAN	sp|Q96DG6|CMBL_HUMAN	8.22773	7.94553	8.09875	-	7.78215	-	1.68939e+08	8.82125e+07	1.25531e+08	#VALUE!	6.0555e+07	#VALUE!	#VALUE!		5	5	5	19.6	19.6	19.6	0	7.3608	878980000	15	0	1	0.308521	0
tr|A0A087WWF8|A0A087WWF8_HUMAN;tr|F8VV13|F8VV13_HUMAN;sp|Q96DR8|MUCL1_HUMAN	tr|A0A087WWF8|A0A087WWF8_HUMAN;tr|F8VV13|F8VV13_HUMAN;sp|Q96DR8|MUCL1_HUMAN	8.56392	8.60244	8.5597	-	-	-	3.6637e+08	4.0035e+08	3.62827e+08	#VALUE!	#VALUE!	#VALUE!	#VALUE!		2	2	2	21.2	21.2	21.2	0.0097892	1.7096	3235500000	14	0	1	-	0
tr|C9J0J0|C9J0J0_HUMAN;sp|Q96EE4|CC126_HUMAN	tr|C9J0J0|C9J0J0_HUMAN;sp|Q96EE4|CC126_HUMAN	-	-	-	-	-	-	#VALUE!	#VALUE!	#VALUE!	#VALUE!	#VALUE!	#VALUE!	#VALUE!		1	1	1	10.9	10.9	10.9	0.0016247	2.3197	9037300	1	-4.34294e-08	0	0	0
sp|Q96FE7-4|P3IP1_HUMAN;sp|Q96FE7-2|P3IP1_HUMAN;sp|Q96FE7|P3IP1_HUMAN;tr|C9JMK5|C9JMK5_HUMAN;sp|Q96FE7-5|P3IP1_HUMAN	sp|Q96FE7-4|P3IP1_HUMAN;sp|Q96FE7-2|P3IP1_HUMAN;sp|Q96FE7|P3IP1_HUMAN;tr|C9JMK5|C9JMK5_HUMAN	10.617	10.5925	10.636	10.3404	10.3543	10.3749	4.14e+10	3.91291e+10	4.32514e+10	2.18978e+10	2.261e+10	2.37083e+10	0.551105	+	6	6	6	31.8	31.8	31.8	0	76.447	409240000000	233	4.05523	0.000928009	0.258633	16.053
sp|Q96G03|PGM2_HUMAN;tr|E9PD70|E9PD70_HUMAN;tr|E7ENQ8|E7ENQ8_HUMAN;sp|Q96G03-2|PGM2_HUMAN	sp|Q96G03|PGM2_HUMAN;tr|E9PD70|E9PD70_HUMAN;tr|E7ENQ8|E7ENQ8_HUMAN;sp|Q96G03-2|PGM2_HUMAN	-	-	-	-	-	7.54241	#VALUE!	#VALUE!	#VALUE!	#VALUE!	#VALUE!	3.48666e+07	#VALUE!		2	2	2	3.4	3.4	3.4	0	3.6756	58478000	2	0	1	-	0
sp|Q96GW7|PGCB_HUMAN;sp|Q96GW7-2|PGCB_HUMAN	sp|Q96GW7|PGCB_HUMAN;sp|Q96GW7-2|PGCB_HUMAN	8.02432	7.87785	8.1944	7.65404	7.61629	7.67478	1.0576e+08	7.54831e+07	1.56459e+08	4.50858e+07	4.13323e+07	4.72912e+07	0.395939	+	2	2	2	2.5	2.5	2.5	0	10.347	1287700000	19	1.83697	0.0357003	0.383825	4.12478
sp|Q96IU4|ABHEB_HUMAN;tr|F8W9U3|F8W9U3_HUMAN;tr|B4DQI4|B4DQI4_HUMAN;sp|Q96IU4-2|ABHEB_HUMAN	sp|Q96IU4|ABHEB_HUMAN;tr|F8W9U3|F8W9U3_HUMAN;tr|B4DQI4|B4DQI4_HUMAN	8.93985	8.9818	8.98152	9.13139	9.04005	9.10185	8.70663e+08	9.58959e+08	9.58341e+08	1.35329e+09	1.0966e+09	1.2643e+09	1.33222	+	10	10	10	63.3	63.3	63.3	0	32.147	7807900000	63	1.8178	0.0370272	-0.123372	-4.07084
sp|Q96J84|KIRR1_HUMAN;sp|Q96J84-2|KIRR1_HUMAN;tr|B4DN67|B4DN67_HUMAN;sp|Q96J84-3|KIRR1_HUMAN;tr|Q5W0G0|Q5W0G0_HUMAN;tr|Q5W0F9|Q5W0F9_HUMAN	sp|Q96J84|KIRR1_HUMAN;sp|Q96J84-2|KIRR1_HUMAN;tr|B4DN67|B4DN67_HUMAN;sp|Q96J84-3|KIRR1_HUMAN	8.25597	8.22508	8.12208	8.07715	8.14959	8.14167	1.80289e+08	1.67911e+08	1.32459e+08	1.1944e+08	1.4112e+08	1.3857e+08	0.830382		5	5	5	11.5	11.5	11.5	0	40.841	1828200000	29	0.774927	0.302109	0.078242	1.68176
sp|Q96JQ0|PCD16_HUMAN	sp|Q96JQ0|PCD16_HUMAN	8.34512	8.36728	8.08718	-	-	-	2.21371e+08	2.32959e+08	1.22231e+08	#VALUE!	#VALUE!	#VALUE!	#VALUE!		4	4	4	2	2	2	0	8.9731	1280100000	14	0	1	-	0
tr|J3KRP0|J3KRP0_HUMAN;sp|Q96KN2|CNDP1_HUMAN	tr|J3KRP0|J3KRP0_HUMAN;sp|Q96KN2|CNDP1_HUMAN	-	-	-	-	-	-	#VALUE!	#VALUE!	#VALUE!	#VALUE!	#VALUE!	#VALUE!	#VALUE!		1	1	1	3.2	3.2	3.2	0	4.5363	866370000	1	-4.34294e-08	0	0	0
sp|Q96KP4|CNDP2_HUMAN;sp|Q96KP4-2|CNDP2_HUMAN;tr|J3QKT2|J3QKT2_HUMAN;tr|J3QKQ0|J3QKQ0_HUMAN;tr|A0A087WYZ1|A0A087WYZ1_HUMAN;tr|J3KSV5|J3KSV5_HUMAN;tr|J3QL02|J3QL02_HUMAN;tr|J3QRD0|J3QRD0_HUMAN;tr|J3QLU1|J3QLU1_HUMAN;tr|J3QR27|J3QR27_HUMAN;tr|J3QQN6|J3QQN6_HUMAN;tr|J3QRA8|J3QRA8_HUMAN;tr|J3KRD5|J3KRD5_HUMAN;tr|A0A087WVS2|A0A087WVS2_HUMAN;tr|J3QRP4|J3QRP4_HUMAN;tr|J3KSS4|J3KSS4_HUMAN;tr|J3QRH4|J3QRH…	sp|Q96KP4|CNDP2_HUMAN;sp|Q96KP4-2|CNDP2_HUMAN;tr|J3QKT2|J3QKT2_HUMAN	8.56698	8.55849	8.72201	8.19623	8.10748	8.18707	3.68961e+08	3.61818e+08	5.27242e+08	1.57119e+08	1.2808e+08	1.5384e+08	0.348992	+	10	10	10	30.3	30.3	30.3	0	17.459	2445700000	29	2.77574	0.0066415	0.452233	7.51761
sp|Q96LM9|CT173_HUMAN	sp|Q96LM9|CT173_HUMAN	-	-	-	-	-	-	#VALUE!	#VALUE!	#VALUE!	#VALUE!	#VALUE!	#VALUE!	#VALUE!		1	1	1	7.4	7.4	7.4	0.0046476	1.9056	728800000	2	-4.34294e-08	0	0	0
sp|Q96MG2|JSPR1_HUMAN	sp|Q96MG2|JSPR1_HUMAN	-	-	-	-	-	-	#VALUE!	#VALUE!	#VALUE!	#VALUE!	#VALUE!	#VALUE!	#VALUE!		1	1	1	3.6	3.6	3.6	0.0097524	1.6825	273280000	4	-4.34294e-08	0	0	0
sp|Q96NY8|NECT4_HUMAN;sp|Q96NY8-2|NECT4_HUMAN	sp|Q96NY8|NECT4_HUMAN	8.72775	8.76406	8.78289	8.33566	8.44616	8.49032	5.34257e+08	5.80845e+08	6.06583e+08	2.16601e+08	2.79357e+08	3.09257e+08	0.467691	+	9	9	9	21.4	21.4	21.4	0	67.388	5650400000	68	2.62479	0.00852157	0.334184	6.85364
sp|Q96PC5-2|MIA2_HUMAN;tr|G3V599|G3V599_HUMAN;sp|Q96PC5|MIA2_HUMAN;tr|G3V4M1|G3V4M1_HUMAN	sp|Q96PC5-2|MIA2_HUMAN;tr|G3V599|G3V599_HUMAN;sp|Q96PC5|MIA2_HUMAN;tr|G3V4M1|G3V4M1_HUMAN	-	-	-	-	-	-	#VALUE!	#VALUE!	#VALUE!	#VALUE!	#VALUE!	#VALUE!	#VALUE!		2	2	2	2.9	2.9	2.9	0	4.1143	162410000	3	-4.34294e-08	0	0	0
sp|Q96PD5|PGRP2_HUMAN;sp|Q96PD5-2|PGRP2_HUMAN;tr|M0R2W8|M0R2W8_HUMAN	sp|Q96PD5|PGRP2_HUMAN;sp|Q96PD5-2|PGRP2_HUMAN	9.44638	9.39266	9.39301	9.15658	9.17673	9.13094	2.79499e+09	2.46979e+09	2.47178e+09	1.4341e+09	1.50221e+09	1.35189e+09	0.554277	+	15	15	12	40.8	40.8	35.8	0	167.87	19002000000	244	3.4883	0.00211932	0.255935	11.5141
sp|Q96PX8|SLIK1_HUMAN	sp|Q96PX8|SLIK1_HUMAN	8.11511	7.96137	7.9555	-	-	-	1.3035e+08	9.14892e+07	9.0261e+07	#VALUE!	#VALUE!	#VALUE!	#VALUE!		3	3	3	4	4	4	0	4.369	836840000	17	0	1	-	0
sp|Q96RW7|HMCN1_HUMAN;sp|Q96RW7-2|HMCN1_HUMAN;tr|Q5TCP6|Q5TCP6_HUMAN	sp|Q96RW7|HMCN1_HUMAN;sp|Q96RW7-2|HMCN1_HUMAN	9.27538	9.2737	9.22344	9.12261	9.14795	9.17762	1.8853e+09	1.87802e+09	1.67278e+09	1.3262e+09	1.40589e+09	1.50529e+09	0.779488	+	11	11	11	3.1	3.1	3.1	0	132.27	13694000000	113	2.0115	0.0254477	0.108111	4.63937
sp|Q96S96|PEBP4_HUMAN	sp|Q96S96|PEBP4_HUMAN	8.2006	8.12587	8.22492	8.33208	8.46465	8.3251	1.58708e+08	1.3362e+08	1.67849e+08	2.14823e+08	2.91508e+08	2.11398e+08	1.55968		8	8	8	51.1	51.1	51.1	0	28.617	2346400000	52	1.60438	0.0552018	-0.190145	-3.50131
sp|Q99062-2|CSF3R_HUMAN;sp|Q99062-4|CSF3R_HUMAN;sp|Q99062|CSF3R_HUMAN;sp|Q99062-3|CSF3R_HUMAN	sp|Q99062-2|CSF3R_HUMAN;sp|Q99062-4|CSF3R_HUMAN;sp|Q99062|CSF3R_HUMAN;sp|Q99062-3|CSF3R_HUMAN	-	-	-	-	-	-	#VALUE!	#VALUE!	#VALUE!	#VALUE!	#VALUE!	#VALUE!	#VALUE!		1	1	1	1.3	1.3	1.3	0.001638	2.3874	528580000	3	-4.34294e-08	0	0	0
sp|Q99497|PARK7_HUMAN;tr|K7ELW0|K7ELW0_HUMAN;tr|K7EN27|K7EN27_HUMAN	sp|Q99497|PARK7_HUMAN;tr|K7ELW0|K7ELW0_HUMAN;tr|K7EN27|K7EN27_HUMAN	8.13159	8.14044	8.13309	8.23058	8.28843	8.28655	1.35391e+08	1.38178e+08	1.35859e+08	1.70051e+08	1.94281e+08	1.93442e+08	1.36232	+	6	6	6	33.9	33.9	33.9	0	45.062	1951000000	32	2.65008	0.00816171	-0.133476	-6.96116
sp|Q99519|NEUR1_HUMAN;tr|E9PIF4|E9PIF4_HUMAN	sp|Q99519|NEUR1_HUMAN;tr|E9PIF4|E9PIF4_HUMAN	8.55356	8.62411	8.63005	8.59901	8.59988	8.58347	3.57734e+08	4.20833e+08	4.26629e+08	3.97201e+08	3.97997e+08	3.83239e+08	0.977797		9	9	9	25.3	25.3	25.3	0	34.041	3603800000	50	0.122817	1	0.00844987	0.336118
sp|Q99523|SORT_HUMAN;sp|Q99523-2|SORT_HUMAN	sp|Q99523|SORT_HUMAN;sp|Q99523-2|SORT_HUMAN	7.80866	7.71209	7.66925	-	-	-	6.43665e+07	5.15335e+07	4.66928e+07	#VALUE!	#VALUE!	#VALUE!	#VALUE!		3	3	3	4.2	4.2	4.2	0	20.009	280150000	8	0	1	-	0
tr|K7ERT7|K7ERT7_HUMAN;sp|Q99536|VAT1_HUMAN	tr|K7ERT7|K7ERT7_HUMAN;sp|Q99536|VAT1_HUMAN	-	-	-	-	-	-	#VALUE!	#VALUE!	#VALUE!	#VALUE!	#VALUE!	#VALUE!	#VALUE!		1	1	1	10.3	10.3	10.3	0	2.7852	97211000	3	-4.34294e-08	0	0	0
[truncated: 189 more rows]
